# Supplementary material for: Transcriptional Analysis of Murine Macrophages Infected with Different Toxoplasma Strains Identifies Novel Regulation of Host Signaling Pathways
Source: PLoS Pathog. 2013 Dec 19;9(12):e1003779. doi: 10.1371/journal.ppat.1003779 (PMC3868521; doi:10.1371/journal.ppat.1003779)
Supplement: Table S1 — Expression values for all Toxoplasma and mouse genes. FPKM values for Toxoplasma and mouse genes for each of the samples infected with one of the 29 different Toxoplasma strains are indicated. Also the position of each gene in each of the co-regulated Toxoplasma or mouse gene expression clusters is indicated. Potential Toxoplasma or host gene expression regulators are also indicated. (TXT) [file ppat.1003779.s013.txt]

gene_id	Position_in_cluster	Toxo_Cluster/Mouse_Cluster	TOXO/HOST	Host_Regulators	Toxo_Regulators (Host or Toxo)	Toxo_Regulator (when)	Possible Human HFF contamination	tss_id	TOXO_START	TOXO_END	PATHWAY	locus	GT1	RH	DEG	ME49	PRU	CEP	ROD	VEG	CASTELLS	MAS	TgCATBr44	GUYKOE	GUYMAT	RUB	BOF	FOU	GPHT	TgCATBr9	CAST	TgCATBr5	P89	GUYDOS	VAND	COUGAR	ARI	B41	B73	RAY	WTD3	Uninfected+lysed HFF	NI	Noninfected	MAX-INF	ABSLOG_MAX/MIN	MIR/SNO/tRNA/rRNA				
Rtp4	1	CLUST1	HOST					TSS25435				16:23610004-23614308	21.1	7.8	7.5	17.9	21.8	17.6	94.0	32.3	19.3	22.0	29.4	6.5	13.2	92.2	23.8	17.9	7.5	45.7	7.2	29.9	5.6	7.0	1.2	74.5	85.5	21.5	29.3	48.3	42.3	32.7	9.2	20.4	94.0	5.4	NO				
Mbi-39	2	CLUST1	HOST					TSS19107				11:55283253-55314389	0.0	0.0	0.0	0.0	0.0	0.0	0.0	0.0	0.0	0.0	0.0	0.0	0.0	0.0	0.0	0.0	0.0	0.0	0.0	0.0	0.0	0.0	0.0	0.0	35.5	0.0	0.0	0.0	0.0	0.0	0.0	0.0	35.5	5.2	NO				
Oasl2	3	CLUST1	HOST					TSS25973				5:115346942-115362254	20.5	8.0	4.8	22.6	16.9	10.3	65.6	26.5	14.9	29.1	15.8	7.2	12.3	80.8	18.7	5.1	7.2	27.6	5.4	29.4	4.9	9.1	1.4	69.2	59.2	12.8	21.9	31.5	21.0	21.5	6.7	10.6	80.8	5.1	NO				
Usp18	4	CLUST1	HOST					TSS995				6:121195923-121220935	17.5	12.4	7.4	20.0	22.7	22.4	81.8	26.5	16.5	18.7	20.9	8.2	14.5	184.5	14.6	10.3	5.5	49.8	11.3	17.4	7.1	7.9	5.5	148.4	74.5	20.5	27.3	60.2	37.6	8.7	2.9	10.8	184.5	4.8	NO				
Gm14446	5	CLUST1	HOST					"TSS14391,TSS21424"				19:34667377-34676458	0.4	0.1	0.2	0.1	0.0	0.2	11.1	0.2	0.1	0.2	0.3	0.2	0.2	25.4	0.1	0.2	0.2	1.2	0.0	0.5	0.1	0.1	0.0	6.2	7.4	0.1	0.3	0.7	0.7	0.3	0.2	0.4	25.4	4.7	NO				
Slamf9	6	CLUST1	HOST					TSS22189				1:174405490-174408540	43.3	22.7	7.7	7.7	11.4	13.7	114.1	29.1	23.9	15.8	15.5	3.8	12.8	119.8	16.2	20.5	14.5	28.3	12.7	19.3	12.8	5.2	7.7	38.8	67.5	9.4	14.6	25.9	25.1	47.4	15.0	49.3	119.8	4.7	NO				
Ccnd1	7	CLUST1	HOST					TSS13391				7:152115306-152125830	66.6	19.9	9.0	17.1	22.8	18.4	47.9	56.3	17.7	43.9	17.7	14.4	15.1	121.3	30.3	26.9	40.3	34.4	22.5	63.7	10.3	15.8	4.2	63.7	54.7	13.2	18.7	61.8	55.5	116.5	48.2	78.6	121.3	4.6	NO				
BC013712	8	CLUST1	HOST					TSS6114				4:132338271-132352279	15.8	18.3	3.0	16.6	13.7	13.9	50.7	16.8	15.2	18.1	17.0	7.6	15.4	56.8	20.7	8.3	13.7	30.2	6.7	25.5	6.0	9.0	2.2	66.5	73.9	9.5	10.5	21.0	14.2	31.1	17.2	22.4	73.9	4.5	NO				
Samd9l	9	CLUST1	HOST					TSS4967				6:3322256-3349571	20.3	7.6	5.9	21.7	17.9	14.7	44.6	23.8	24.6	16.0	13.3	4.0	7.4	69.9	8.9	10.5	8.6	22.0	5.7	21.1	11.2	4.6	2.1	56.4	54.2	13.9	17.2	46.1	38.6	18.0	8.3	15.2	69.9	4.5	NO				
C3ar1	10	CLUST1	HOST					TSS27863				6:122797157-122806175	110.4	84.5	35.9	92.4	80.8	92.4	214.7	158.3	106.9	119.3	74.6	38.8	57.9	222.7	107.9	73.8	118.5	127.5	65.1	145.0	39.3	41.9	12.9	309.2	247.7	84.5	107.6	173.5	111.8	285.3	107.8	163.4	309.2	4.5	NO				
Clec4a1	11	CLUST1	HOST					TSS6264				6:122871875-122884637	10.5	16.0	14.0	64.1	42.9	31.5	100.1	28.6	90.7	27.3	31.0	8.6	16.2	18.0	18.7	24.2	22.3	34.3	19.6	30.1	22.8	10.4	4.3	93.5	115.1	41.5	42.5	43.0	33.1	40.0	10.2	28.6	115.1	4.5	NO				
Zbp1	12	CLUST1	HOST					TSS19393				2:173032112-173044423	17.0	11.6	9.7	21.7	16.0	22.9	70.8	32.8	19.9	25.0	22.2	7.6	10.7	120.1	13.3	18.7	7.7	37.5	10.9	22.9	6.3	7.6	4.5	71.2	83.0	20.7	28.7	45.8	33.3	23.6	3.9	11.2	120.1	4.5	NO				
Slfn5	13	CLUST1	HOST					TSS18159				11:82724754-82778352	11.9	6.1	10.3	26.6	24.5	6.1	52.3	19.3	14.5	19.5	9.8	5.8	9.2	85.7	16.2	5.8	8.8	26.0	4.8	25.3	5.2	6.7	3.0	83.2	57.4	14.9	21.0	36.7	19.9	22.6	9.3	11.9	85.7	4.6	NO				
E430029J22Rik	14	CLUST1	HOST					TSS5590				1:175603810-175628523	0.9	0.1	0.0	0.9	0.5	0.1	12.6	1.0	0.3	1.8	0.1	0.2	0.0	19.9	0.3	0.3	0.2	3.4	0.1	2.3	0.1	0.5	0.0	9.9	9.7	0.0	0.0	2.4	1.2	0.6	0.1	0.6	19.9	4.4	NO				
H2-T24	15	CLUST1	HOST					TSS5498				17:36131448-36175119	8.5	10.6	7.9	18.6	12.8	21.1	53.7	26.9	19.4	28.2	17.7	19.1	12.2	66.1	19.4	14.0	10.1	29.2	7.6	18.7	5.0	9.0	2.6	73.2	54.0	17.2	32.1	44.2	36.3	12.9	6.1	7.4	73.2	4.4	NO				
Fcgr1	16	CLUST1	HOST					TSS17694				3:96086831-96097892	42.5	22.5	17.7	40.9	38.5	37.8	226.5	96.4	52.1	63.7	40.0	19.5	19.9	370.9	37.3	71.2	52.8	97.6	20.4	61.1	25.9	23.0	22.6	382.5	289.6	47.2	66.0	179.4	130.3	225.8	28.7	65.8	382.5	4.4	NO				
D14Ertd668e	17	CLUST1	HOST					TSS3059				14:59966243-59984327	6.9	4.9	7.4	11.6	8.3	8.2	59.7	11.2	9.0	10.9	13.7	5.2	8.1	101.0	6.9	7.9	4.2	39.2	5.2	11.8	4.3	4.9	8.4	38.4	57.6	9.9	18.5	26.4	27.1	8.0	2.9	6.0	101.0	4.3	NO				
Igtp	18	CLUST1	HOST					TSS27200				11:58013057-58021094	7.3	4.2	3.1	13.9	9.6	5.7	37.2	10.4	7.8	7.2	6.7	2.7	4.5	50.4	6.3	4.9	3.8	20.7	3.9	9.4	3.9	2.4	2.5	66.0	42.7	7.6	8.2	23.6	17.3	8.5	4.3	7.6	66.0	4.3	NO				
Mnda	19	CLUST1	HOST					TSS19946				1:175826485-175843053	61.2	23.1	36.1	94.8	74.0	33.1	226.3	65.7	43.9	94.1	50.3	83.3	33.5	373.6	46.2	31.5	19.3	129.9	26.2	80.6	53.1	34.6	44.6	244.2	215.3	52.4	89.1	145.3	105.3	49.5	11.8	27.1	373.6	4.4	NO				
Gm4902	20	CLUST1	HOST					TSS12742				14:59939800-59960167	16.9	12.3	13.1	27.4	22.4	15.5	118.7	23.9	19.5	22.5	27.5	13.5	16.7	168.6	15.4	13.0	9.1	77.6	12.6	26.3	8.2	10.9	9.5	97.3	130.6	28.9	38.3	56.2	43.1	13.2	4.9	8.5	168.6	4.2	NO				
Parp14	21	CLUST1	HOST					TSS83				16:35832963-35871468	12.7	8.5	4.9	27.0	22.9	8.5	34.8	21.0	17.3	19.7	11.6	6.9	11.8	49.2	13.6	5.1	7.8	23.8	6.5	20.6	4.1	7.8	3.0	72.6	36.0	13.6	21.2	33.9	22.0	14.3	7.6	10.0	72.6	4.5	NO				
Slamf8	22	CLUST1	HOST					TSS2240				1:174511507-174520699	0.4	1.3	0.2	1.1	2.0	1.6	1.8	3.4	2.9	1.1	0.2	0.3	0.2	18.1	1.8	0.9	1.5	0.8	1.3	1.0	0.5	0.2	0.2	7.7	1.7	0.1	0.3	8.7	3.4	5.0	1.4	5.3	18.1	4.2	NO				
9530028C05	23	CLUST1	HOST					TSS21135				6:3283193-3296069	5.6	2.7	1.9	4.0	2.7	5.1	20.8	6.3	4.7	3.8	6.1	1.1	3.2	20.5	3.8	5.5	3.9	10.9	1.7	5.1	2.4	2.0	0.6	15.5	27.1	4.1	5.1	17.0	18.4	8.4	5.4	9.8	27.1	4.1	NO				
Gm5431	24	CLUST1	HOST					TSS22616				11:48700923-48715654	3.9	2.0	0.5	1.6	3.0	2.1	12.6	4.4	2.4	3.2	2.8	0.4	2.2	17.5	4.5	1.8	2.5	4.6	1.0	6.0	1.0	1.3	0.1	11.1	12.2	1.9	2.5	7.4	4.6	6.7	3.9	5.6	17.5	4.1	NO				
Ly6e	25	CLUST1	HOST					"TSS16112,TSS19209,TSS8506"				15:74785480-74790335	195.9	137.7	82.0	370.2	291.6	173.4	716.5	160.7	207.1	238.8	167.2	117.6	146.6	386.7	162.4	91.3	120.8	445.6	129.6	206.7	46.8	90.6	76.5	706.4	831.2	237.9	274.8	270.6	178.7	131.2	52.1	91.0	831.2	4.1	NO				
Irgm1	26	CLUST1	HOST					TSS9556				11:48678750-48684848	15.3	13.2	5.3	14.5	18.0	17.1	56.2	19.9	18.6	16.8	17.3	7.0	12.6	86.4	20.5	9.7	13.7	27.5	10.8	21.9	7.3	6.6	4.0	55.1	52.4	13.0	19.1	30.7	20.0	19.3	11.2	14.6	86.4	4.1	NO				
Nr1h3	27	CLUST1	HOST					"TSS17358,TSS9785"				2:91024217-91035273	2.6	2.3	1.7	7.0	5.4	3.6	6.6	4.2	6.0	2.5	1.8	1.0	1.2	7.3	2.9	5.3	3.0	3.1	2.0	2.4	2.2	1.2	1.5	13.9	9.4	2.2	3.4	32.8	11.9	9.4	3.6	9.1	32.8	4.1	NO				
Parp12	28	CLUST1	HOST					TSS15732				6:39036410-39068348	13.3	5.4	4.4	9.5	8.0	9.4	44.5	14.9	9.3	11.5	10.0	4.1	7.4	79.1	9.9	9.7	7.4	24.3	5.2	14.6	6.8	3.8	4.5	42.0	43.2	7.1	12.3	27.1	22.9	18.0	8.3	14.2	79.1	4.1	NO				
LOC100503576	29	CLUST1	HOST					TSS4052				2:132053894-132078916	94.5	49.2	54.8	10.4	39.6	64.8	88.5	111.9	42.1	37.6	141.1	66.6	61.3	127.2	49.7	81.2	62.7	122.1	54.0	40.5	131.9	28.2	180.8	49.5	67.3	48.0	62.3	101.7	187.6	140.9	25.7	44.4	187.6	4.1	NO				
Pttg1	30	CLUST1	HOST					"TSS925,TSS9435"				11:43233749-43239750	20.3	16.3	14.8	23.7	23.2	20.9	76.3	27.1	15.5	16.2	21.0	15.1	14.8	111.2	18.7	16.1	12.6	41.9	15.1	17.2	25.6	5.8	22.7	57.0	60.2	16.7	19.9	44.9	34.6	29.1	14.0	20.2	111.2	4.0	NO				
Ifi35	31	CLUST1	HOST	IFI35				TSS20135				11:101309725-101335150	13.2	8.9	13.5	14.2	16.6	13.5	57.0	19.3	16.0	15.0	11.4	5.3	9.4	96.0	12.9	21.6	10.4	38.0	12.8	18.9	10.8	5.0	6.8	88.3	55.2	13.3	21.3	42.0	42.2	24.1	8.8	19.8	96.0	4.0	NO				
C1qa	32	CLUST1	HOST					TSS17838				4:136451830-136454759	1360.0	189.5	238.7	186.6	367.9	247.8	1019.2	508.9	250.7	180.2	415.3	96.3	291.5	334.4	200.1	248.0	225.3	618.7	190.0	181.4	194.3	73.4	132.8	420.2	1187.5	507.5	482.3	695.7	446.3	766.2	174.3	342.4	1931.1	4.7	NO				
Oas1g	33	CLUST1	HOST					TSS23806				5:121326150-121337607	9.4	8.0	5.2	10.0	10.6	13.0	30.8	19.1	11.3	12.2	9.1	4.9	6.7	83.6	7.7	13.2	4.5	18.8	7.9	11.9	9.0	4.3	6.9	65.4	40.7	10.0	14.9	42.6	39.2	15.6	4.1	10.1	83.6	4.0	NO				
Tlr8	34	CLUST1	HOST					TSS571				X:163680663-163701720	19.3	10.3	3.4	11.5	14.9	12.7	32.7	21.6	14.2	12.4	12.5	6.7	7.7	35.3	11.0	6.9	11.5	20.9	6.2	14.6	6.5	5.7	1.9	26.1	44.8	12.3	9.6	21.0	16.9	31.3	7.4	12.0	44.8	4.0	NO				
Ifi47	35	CLUST1	HOST					TSS25741				11:48851161-48948889	22.2	12.7	16.6	20.2	32.4	18.6	71.5	23.7	25.1	18.2	18.8	15.0	9.1	105.5	13.6	20.5	8.3	39.2	9.3	18.7	15.3	5.8	21.2	81.3	80.6	16.3	17.6	59.1	56.7	25.3	9.2	23.3	105.5	4.0	NO				
Phyhd1	36	CLUST1	HOST					TSS26089				2:30122068-30137668	16.5	13.4	10.0	22.7	24.2	11.2	37.4	15.3	25.2	9.6	9.6	3.7	4.0	16.9	12.1	17.2	10.7	18.8	9.7	8.9	19.3	3.1	7.4	23.2	38.5	10.9	14.5	63.4	63.8	24.4	9.7	15.6	63.8	4.0	NO				
Ifi204	37	CLUST1	HOST					TSS7758				1:175677423-175697050	51.9	23.4	30.4	60.3	46.7	36.3	179.1	73.5	40.9	70.0	60.0	36.6	35.2	275.7	44.2	33.5	25.2	112.4	21.6	74.0	27.9	26.0	17.1	233.9	209.2	56.9	77.2	130.5	107.8	59.6	18.5	37.9	275.7	4.0	NO				
Oas1a	38	CLUST1	HOST					TSS12407				5:121346264-121357534	33.7	25.6	21.9	37.7	40.0	45.1	87.3	54.1	44.0	37.3	38.1	19.1	26.1	200.2	30.8	43.4	22.0	59.2	30.0	43.9	30.6	12.5	34.2	167.7	112.3	40.8	47.8	112.8	90.6	56.2	17.5	35.3	200.2	3.9	NO				
Gm7689	39	CLUST1	HOST					TSS4146				16:16753108-16829456	0.0	0.1	0.3	0.1	0.2	0.3	0.2	0.1	0.2	0.1	0.3	0.0	0.1	0.1	0.1	0.0	0.0	0.2	0.2	0.4	0.2	0.1	0.3	0.4	13.8	0.2	0.1	0.2	0.3	0.3	12.3	0.2	13.9	3.9	NO				
Ms4a6c	40	CLUST1	HOST					TSS12868				19:11543857-11559067	66.0	45.3	39.8	77.0	93.8	76.3	206.6	86.0	69.7	52.7	47.9	37.8	23.9	324.4	36.3	116.1	59.8	79.0	43.3	55.2	41.1	21.1	23.5	281.6	300.4	78.7	74.3	222.5	181.9	144.5	41.9	113.7	324.4	3.9	NO				
Tubb2c	41	CLUST1	HOST					TSS5511				2:25074264-25080222	111.7	46.5	35.7	47.1	31.6	61.2	45.4	47.4	54.8	57.6	42.1	6.2	32.9	36.5	46.1	103.2	53.8	36.0	46.0	76.3	40.9	22.1	6.3	60.3	60.2	40.1	25.4	78.5	86.7	97.5	74.6	126.9	116.5	4.0	NO				
Znfx1	42	CLUST1	HOST					TSS15795				2:166861292-166891362	10.9	7.5	5.2	27.0	30.5	5.4	41.6	12.8	12.9	14.1	6.0	7.8	7.6	47.6	12.1	3.5	7.4	16.8	4.6	16.8	6.2	5.6	7.2	64.6	40.4	10.1	12.9	22.9	14.2	11.2	8.6	9.0	64.6	4.2	NO				
Aif1	43	CLUST1	HOST					TSS3843				17:35307936-35312946	30.5	13.4	12.0	9.2	12.8	16.7	56.9	21.1	15.0	12.6	14.9	3.0	12.4	50.0	11.7	17.5	11.4	20.0	11.7	14.2	4.7	6.5	3.2	54.4	57.2	17.7	24.6	30.0	27.9	48.1	12.3	39.5	57.2	3.8	NO				
Cd180	44	CLUST1	HOST					TSS3340				13:103483637-103496711	57.5	52.7	23.0	45.9	51.9	48.3	146.7	72.4	49.0	49.8	50.6	21.8	36.8	152.3	64.1	34.1	55.0	97.7	41.3	61.7	22.3	21.2	9.7	80.1	152.5	30.2	58.4	79.9	73.9	122.4	58.6	68.1	152.5	3.8	NO				
Il18bp	45	CLUST1	HOST					TSS2364				7:109163590-109166669	3.3	5.8	1.6	7.1	10.1	4.9	28.1	4.6	4.3	7.1	2.5	4.7	2.2	31.8	5.9	5.8	5.8	10.2	4.1	6.1	1.3	3.0	1.7	15.9	24.4	3.4	5.0	5.8	5.0	8.4	2.2	2.4	31.8	3.8	NO				
Slfn8	46	CLUST1	HOST					"TSS16295,TSS18008"				11:82815659-82834312	7.4	4.2	2.2	10.3	10.8	4.3	35.1	10.1	10.3	9.0	6.2	4.2	5.6	41.1	6.5	2.7	2.8	16.5	2.6	9.3	5.6	2.6	2.0	35.9	38.8	5.0	9.2	21.2	12.6	8.4	3.5	5.4	41.1	4.1	NO				
Mx2	47	CLUST1	HOST					TSS4044				16:97757687-97782508	0.9	0.5	0.7	1.4	1.0	0.5	10.9	2.1	0.9	1.5	1.5	0.8	0.9	17.4	0.8	0.7	0.3	5.6	0.3	1.6	0.4	0.5	0.4	11.8	10.1	1.4	2.3	5.8	3.3	0.9	0.3	0.8	17.4	3.8	NO				
Gm8995	48	CLUST1	HOST					TSS16950				7:113647399-113672703	9.7	7.3	2.8	10.8	9.0	6.0	39.3	16.1	11.1	13.0	8.1	6.6	6.8	50.8	7.5	4.0	5.1	22.3	4.7	13.5	7.5	5.1	3.9	40.9	36.4	5.6	8.4	28.2	20.7	16.0	5.8	8.4	50.8	4.0	NO				
Irgm2	49	CLUST1	HOST					TSS20389				11:58028478-58036285	8.4	3.4	2.0	9.0	7.4	4.7	25.5	10.1	6.1	5.6	4.8	1.7	4.1	35.7	5.0	3.1	3.6	15.3	2.5	7.8	3.1	1.9	2.8	33.3	29.6	5.2	5.3	16.5	9.8	7.6	4.0	5.2	35.7	4.0	NO				
Ddx60	50	CLUST1	HOST					TSS544				8:64406885-64516492	2.6	1.2	0.9	3.4	3.6	1.8	13.9	3.5	2.8	3.1	2.7	1.2	1.3	21.7	1.8	2.4	1.7	8.2	0.9	3.6	1.2	1.0	0.7	11.4	14.7	2.1	4.1	8.3	6.2	3.8	1.2	2.4	21.7	3.8	NO				
Tubb2a	51	CLUST1	HOST					TSS22506				13:34166146-34169877	32.4	32.5	27.4	41.5	44.7	38.7	44.3	44.6	31.9	44.8	36.4	34.7	30.9	57.4	61.9	70.3	63.4	43.9	33.9	54.4	13.4	27.7	4.3	49.8	61.7	36.4	39.8	37.1	47.3	191.8	69.6	121.2	83.8	4.0	NO				
Gm4070	52	CLUST1	HOST					"TSS11881,TSS1602,TSS19605"				7:113043634-113102494	10.1	4.6	3.8	12.7	11.2	4.3	24.6	12.3	5.9	9.0	4.9	7.9	4.5	46.6	5.2	2.8	2.6	16.7	2.5	12.3	9.9	3.4	6.3	28.4	23.2	5.4	7.2	18.9	13.4	7.3	2.1	4.0	46.6	4.4	NO				
AI607873	53	CLUST1	HOST					TSS5820				1:175653557-175671940	21.8	12.2	11.9	31.0	21.8	13.6	61.1	27.3	21.2	31.4	28.3	13.5	23.0	72.8	27.6	7.8	15.2	39.3	10.4	37.5	6.9	12.2	4.9	72.7	77.5	17.8	31.6	39.3	29.9	33.2	13.9	16.4	77.5	3.7	NO				
Zc3h12d	54	CLUST1	HOST					TSS7388				10:7552267-7590195	4.3	4.7	3.0	5.0	7.5	4.3	9.3	4.5	9.6	6.1	3.7	2.2	2.7	7.7	7.6	7.3	12.9	5.7	3.1	10.2	1.5	3.1	0.3	16.8	12.1	5.5	7.8	7.1	5.7	17.0	8.8	11.3	16.8	3.7	NO				
Nt5c3	55	CLUST1	HOST					TSS15196				6:56832393-56873926	12.6	12.7	12.9	9.4	16.0	17.7	31.2	14.4	14.2	8.5	20.0	7.1	13.7	57.7	12.2	16.7	8.4	18.6	12.8	8.9	14.5	3.4	15.3	37.2	34.1	15.7	15.1	25.3	25.1	12.8	9.0	14.4	57.7	3.7	NO				
Oas2	56	CLUST1	HOST					TSS4391				5:121180341-121199857	3.5	1.8	2.8	3.9	3.2	2.2	11.0	4.0	3.6	4.8	4.8	1.8	3.1	11.8	3.7	1.9	2.0	5.0	1.1	6.6	0.8	2.4	0.3	16.6	15.8	4.2	7.7	12.1	7.3	6.1	2.4	3.6	16.6	3.7	NO				
Gvin1	57	CLUST1	HOST					TSS9941				7:113300048-113358854	9.9	4.7	3.9	12.6	11.4	4.3	25.3	12.2	6.1	9.1	4.9	7.9	4.6	46.2	5.0	2.8	2.6	16.8	2.6	12.1	9.8	3.4	6.3	28.0	23.8	5.5	7.5	18.9	13.4	7.4	2.1	4.0	46.2	4.4	NO				
Ddx58	58	CLUST1	HOST					TSS25093				4:40150809-40186858	9.5	7.9	5.0	24.4	22.2	7.8	34.7	11.5	16.8	16.5	10.0	6.7	11.0	43.2	11.5	3.3	7.2	21.5	6.1	15.6	3.5	6.5	3.3	54.7	39.4	13.2	20.6	23.5	14.8	7.2	4.8	4.9	54.7	3.8	NO				
Ly6c1	59	CLUST1	HOST					TSS164				15:74875442-74879260	0.8	0.5	1.1	0.9	1.5	0.9	8.9	0.5	1.5	3.1	1.8	0.8	0.3	8.1	0.5	0.1	0.1	2.9	0.1	2.7	0.1	0.0	0.0	12.0	7.6	1.0	1.6	2.5	2.1	0.0	0.0	0.0	12.0	3.7	NO				
Ube2l6	60	CLUST1	HOST					TSS11483				2:84638984-84650160	50.6	54.3	44.5	94.1	113.2	70.8	233.4	58.9	72.5	57.7	58.7	30.8	43.2	275.5	61.3	72.6	42.2	123.5	50.3	55.1	44.9	20.3	51.4	239.0	202.8	69.4	81.9	122.0	100.5	55.1	33.5	59.7	275.5	3.7	NO				
AI451617	61	CLUST1	HOST					TSS11683				7:111618527-111656363	8.5	3.5	3.8	13.8	9.2	6.2	31.3	13.6	7.4	12.2	10.1	7.2	5.0	44.4	7.8	7.3	3.2	21.7	2.5	13.3	6.0	3.9	3.0	35.6	35.5	7.1	11.5	25.9	18.4	11.2	3.3	6.3	44.4	3.7	NO				
RP23-269N23.3	62	CLUST1	HOST					TSS6226				11:48759651-48792883	5.0	4.0	1.6	3.7	4.2	4.6	16.6	5.1	5.4	4.1	5.0	1.3	4.4	14.2	6.1	3.2	4.8	7.1	1.5	6.4	1.2	1.9	0.4	13.7	16.6	3.4	5.1	8.0	5.4	8.4	6.3	7.2	16.6	3.7	NO				
Ms4a7	63	CLUST1	HOST					"TSS16810,TSS19937"				19:11395895-11410606	495.2	211.7	107.5	77.8	118.9	219.6	704.3	223.9	258.9	150.6	246.5	140.6	145.4	685.8	210.8	461.4	256.0	279.1	239.4	155.9	192.4	55.2	130.6	601.1	566.1	224.4	238.7	392.4	358.1	620.3	300.2	742.6	704.3	3.6	NO				
Hpgds	64	CLUST1	HOST					TSS16925				6:65067286-65094724	11.4	6.2	4.2	4.3	4.6	6.8	17.7	9.9	6.5	6.9	9.5	3.2	4.3	11.7	7.5	10.8	8.9	8.5	3.8	14.2	3.9	3.4	1.1	7.9	24.4	5.5	6.5	13.2	16.7	45.2	20.7	32.2	24.4	3.6	NO				
Xaf1	65	CLUST1	HOST					TSS11657				11:72115130-72127235	6.3	5.2	4.8	11.0	12.0	9.3	28.8	10.6	10.5	9.8	13.0	4.5	8.0	38.5	8.7	5.5	3.8	15.9	5.1	8.6	3.0	3.0	2.2	27.7	30.9	12.7	15.8	19.8	15.3	6.8	2.5	4.8	38.5	3.6	NO				
Myo1f	66	CLUST1	HOST					TSS3525				17:33692651-33744709	54.7	41.6	13.1	27.6	33.6	38.8	55.3	57.8	51.6	40.4	30.9	8.8	28.2	56.2	55.0	31.2	49.6	27.1	26.8	53.3	13.9	16.6	4.2	54.2	61.7	25.9	35.9	45.2	37.8	127.7	89.7	114.8	73.3	3.8	NO				
Gm6904	67	CLUST1	HOST					TSS8501				14:59863277-59879053	1.6	0.8	0.9	4.5	1.3	1.6	7.0	1.8	1.3	3.5	3.0	1.6	1.2	16.7	2.0	0.7	0.5	5.8	0.7	1.6	1.2	0.6	0.5	6.2	10.8	1.5	2.8	5.4	4.4	1.2	0.3	0.9	16.7	3.6	NO				
9930111J21Rik	68	CLUST1	HOST					TSS12401				11:48851161-48948889	3.7	2.9	1.5	3.1	2.7	3.7	13.7	4.6	4.0	3.1	4.3	1.1	2.2	13.1	3.7	2.8	3.2	5.8	1.3	4.3	1.2	1.3	0.3	8.9	14.6	2.5	4.0	7.6	5.3	6.3	4.2	6.8	14.6	3.6	NO				
P2ry14	69	CLUST1	HOST					TSS13324				3:58810899-59148178	8.0	9.3	3.3	12.6	13.8	11.3	15.0	8.1	8.9	9.3	10.3	5.7	5.5	22.9	9.1	8.7	6.6	8.4	7.6	10.9	4.9	5.3	2.1	36.3	23.3	11.2	8.7	9.8	7.3	6.9	8.3	15.1	36.3	3.6	NO				
Herc5	70	CLUST1	HOST					TSS5172				6:57530985-57615130	6.2	5.1	4.8	13.3	11.8	5.9	36.0	10.0	9.8	9.3	6.5	6.9	5.8	58.8	6.7	4.9	4.3	21.1	4.8	12.0	8.4	4.0	8.3	45.1	30.0	7.2	11.2	23.5	16.9	5.3	3.0	4.0	58.8	4.1	NO				
Gm4951	71	CLUST1	HOST					TSS10416				18:60371730-60407474	2.9	0.8	0.0	1.1	1.1	2.1	9.3	2.2	1.2	1.7	0.4	0.2	0.1	11.3	0.9	0.5	0.3	3.8	0.5	1.6	0.7	0.4	0.0	6.2	9.5	0.2	0.2	3.8	2.6	1.2	0.3	0.6	11.3	3.6	NO				
Samhd1	72	CLUST1	HOST					TSS11635				2:156923264-156960958	41.8	24.4	15.2	40.0	27.9	22.9	135.7	49.3	29.7	42.9	28.0	35.4	23.8	188.8	31.5	16.5	23.0	84.1	24.1	65.6	26.4	37.0	14.8	140.3	147.7	24.5	31.9	74.0	55.9	49.1	26.7	31.6	188.8	4.1	NO				
Sema4d	73	CLUST1	HOST					TSS25464				13:51796616-51889013	25.6	19.9	15.8	38.6	57.2	15.9	51.1	23.5	31.6	21.1	31.4	11.0	23.4	41.7	36.0	15.5	36.1	28.2	13.9	27.3	6.6	11.1	5.9	79.3	65.6	32.1	45.9	35.3	20.6	36.9	32.3	35.0	79.3	3.5	NO				
Hck	74	CLUST1	HOST					TSS15033				2:152934203-152977177	24.8	17.6	8.4	11.3	20.6	15.1	35.8	23.5	23.8	16.1	15.1	3.3	15.2	38.9	25.0	24.2	27.7	21.9	19.9	24.8	11.3	7.1	3.7	48.6	37.4	12.6	19.2	24.7	22.3	58.0	25.5	41.1	48.6	3.5	NO				
Pnp1	75	CLUST1	HOST					TSS5613				14:51563977-51573087	46.2	48.8	18.1	61.9	47.0	52.5	110.1	57.0	54.7	54.7	32.5	13.6	24.8	164.7	33.1	38.3	31.1	70.2	33.5	48.8	27.8	16.7	28.8	166.9	112.6	30.7	38.3	98.4	83.5	68.2	23.4	42.7	166.9	3.5	NO				
Ccr5	76	CLUST1	HOST					TSS2247				9:124036281-124041922	54.8	24.5	34.5	49.0	37.5	41.9	141.7	97.0	61.7	63.5	58.7	22.7	28.0	156.5	31.9	66.6	58.8	86.5	24.4	78.9	41.6	20.5	32.2	161.7	244.2	66.5	71.8	117.9	111.4	274.8	29.6	75.4	244.2	3.5	NO				
Hist3h2a	77	CLUST1	HOST					TSS755				11:58768186-58770176	12.1	14.1	4.9	17.0	10.3	13.9	33.1	14.0	11.8	17.7	7.2	5.8	7.0	30.3	16.4	17.6	16.1	21.0	7.9	19.2	10.0	7.5	4.2	57.9	46.2	9.7	7.8	18.4	14.5	23.3	14.9	25.2	57.9	3.5	NO				
Il15	78	CLUST1	HOST					TSS18622				8:84855522-84926444	14.1	23.7	23.9	24.5	35.8	49.1	48.7	30.6	37.0	14.6	58.4	8.5	25.1	58.9	22.9	41.3	23.2	25.5	19.4	13.9	24.8	6.3	16.1	81.8	53.4	33.1	39.1	61.8	70.0	19.4	20.8	27.3	81.8	3.5	NO				
Il21r	79	CLUST1	HOST					TSS10692				7:132746942-132777084	57.2	14.1	21.5	21.0	29.7	10.5	18.4	27.5	16.0	19.1	25.0	6.6	27.2	85.8	25.6	26.7	34.1	34.4	18.1	44.4	9.4	14.9	16.4	72.2	38.9	24.4	17.9	48.6	37.3	48.2	14.7	23.1	85.8	3.5	NO				
Ccr1	80	CLUST1	HOST					TSS18609				9:123876958-123883525	60.7	24.2	72.6	31.4	57.8	47.4	55.6	75.2	59.6	32.2	62.2	18.8	30.0	97.3	33.8	98.5	66.7	52.2	35.9	57.8	77.4	12.0	42.0	144.5	70.4	76.5	76.6	101.6	96.6	137.7	38.2	57.9	144.5	3.5	NO				
P2ry6	81	CLUST1	HOST					TSS24200				7:108086147-108112880	47.7	23.1	8.7	24.2	27.0	25.4	44.3	49.8	31.0	26.6	20.3	8.9	13.3	38.3	24.0	18.4	38.7	32.8	18.4	36.8	13.5	11.4	3.8	44.5	50.7	19.8	19.2	52.7	31.9	82.2	33.2	47.9	62.4	3.7	NO				
Dhx58	82	CLUST1	HOST					TSS12249				11:100556197-100565585	18.1	12.9	13.2	28.5	23.0	18.2	79.8	29.8	30.6	25.1	18.2	9.0	16.3	96.5	20.1	18.7	14.2	53.3	14.0	32.2	11.2	10.8	10.4	110.1	80.5	26.7	32.6	60.3	46.2	23.1	9.9	14.4	110.1	3.6	NO				
Prdx1	83	CLUST1	HOST					TSS17960				4:116357566-116372605	344.3	381.0	505.6	270.9	314.7	618.1	423.6	943.4	485.8	229.7	538.6	165.5	308.5	785.3	480.2	719.7	467.8	477.6	433.4	245.9	461.1	99.6	389.8	591.2	546.2	488.7	835.2	1001.6	1106.6	1317.8	345.8	1037.9	1106.6	3.5	NO				
Ifi203	84	CLUST1	HOST					"TSS11287,TSS7460"				1:175850530-175872623	14.2	6.4	10.1	25.7	23.8	7.4	50.3	13.8	10.3	19.7	16.2	31.5	9.3	54.6	15.2	4.4	6.1	25.8	4.5	24.7	17.4	8.6	15.4	44.7	57.8	11.6	23.2	29.5	24.3	11.1	7.1	9.6	57.8	4.1	NO				
Trex1	85	CLUST1	HOST					"TSS2793,TSS2797"				9:108960445-108962237	50.9	24.4	27.0	94.9	75.8	21.3	138.2	45.3	37.2	34.5	32.2	25.0	43.2	141.9	36.0	20.5	17.2	132.6	17.9	46.1	33.0	16.7	60.3	192.7	189.4	55.7	60.3	92.2	69.4	39.1	12.5	24.8	192.7	4.2	NO				
Ptpn6	86	CLUST1	HOST					"TSS19367,TSS19677"				6:124670735-124688727	83.2	61.7	27.9	64.0	59.9	77.8	84.6	70.6	112.0	47.5	61.6	10.3	43.4	68.6	50.6	53.0	54.1	58.4	53.9	58.5	34.8	19.0	21.4	115.9	122.2	60.6	73.8	104.7	106.6	92.2	51.8	91.3	122.2	3.4	NO				
Pira6	87	CLUST1	HOST					"TSS2155,TSS4222"				7:4225744-4234534	3.2	6.6	3.1	5.0	8.4	6.8	8.5	5.3	8.3	3.1	3.6	1.2	2.5	7.1	9.1	6.9	11.9	5.0	3.9	5.7	1.9	1.2	0.4	14.0	11.9	4.6	5.9	5.4	4.0	14.7	10.1	12.8	14.0	3.4	NO				
Stat2	88	CLUST1	HOST	STAT2				TSS10479				10:127707631-127729905	19.7	11.6	9.9	27.2	23.6	11.3	81.7	24.7	21.8	24.5	15.2	10.9	11.8	83.5	14.7	7.1	10.4	42.1	10.2	24.5	9.5	9.7	9.3	87.0	71.5	15.1	22.2	41.6	24.6	18.6	10.2	8.6	87.0	3.9	NO				
Lgals3bp	89	CLUST1	HOST					TSS25646				11:118254065-118263245	196.8	178.6	71.1	306.8	237.8	187.6	547.1	235.7	187.2	250.3	145.8	182.2	137.1	422.5	208.0	110.6	145.9	365.3	158.5	226.8	64.8	124.3	54.6	502.7	601.2	175.2	199.5	291.5	224.9	211.9	87.5	94.5	601.2	3.4	NO				
Serpinb9	90	CLUST1	HOST					TSS25211				13:33096409-33109824	7.3	6.4	7.4	15.5	16.5	6.4	20.9	10.2	6.1	8.3	6.1	4.1	6.5	32.7	8.3	10.7	5.8	14.6	8.1	8.9	26.2	2.1	25.3	10.9	9.6	7.1	8.0	10.1	14.3	10.4	3.8	9.8	32.7	3.4	NO				
Cav2	91	CLUST1	HOST					TSS8293				6:17231340-17239011	35.2	25.1	14.9	14.6	30.2	31.3	38.8	33.6	21.1	13.5	37.8	6.0	16.0	22.3	27.4	46.4	30.8	22.4	17.6	14.7	27.2	4.7	23.9	22.4	40.8	20.2	33.1	42.8	60.0	77.1	34.4	71.3	60.0	3.4	NO				
A530040E14Rik	92	CLUST1	HOST					TSS13671				1:85084713-85110603	2.2	1.5	2.5	2.2	1.9	1.2	3.9	2.6	1.4	1.4	3.1	2.1	2.8	19.4	1.7	1.5	1.5	2.2	0.9	1.8	2.9	1.6	2.1	5.3	4.7	2.5	2.6	5.2	4.9	1.6	0.8	1.3	19.4	3.4	NO				
Fcgr4	93	CLUST1	HOST					TSS17904				1:172949056-172959892	18.3	51.6	38.3	61.6	46.4	74.1	119.3	52.9	54.9	72.6	50.3	35.4	28.2	127.3	54.7	88.3	82.1	79.7	58.2	68.7	12.3	30.9	16.9	125.9	141.0	54.1	38.4	43.4	39.1	61.7	35.9	50.1	141.0	3.4	NO				
Rnasel	94	CLUST1	HOST					TSS18470				1:155596555-155611351	12.2	20.9	8.4	17.5	18.0	28.6	30.4	22.9	18.7	19.9	22.3	6.7	14.5	32.2	32.2	31.2	36.1	23.0	13.4	32.2	8.9	9.2	2.5	18.4	33.5	15.2	17.3	22.1	26.3	60.9	36.9	33.1	36.1	3.4	NO				
Sertad1	95	CLUST1	HOST	SERTAD1				TSS14561				7:28271971-28275333	42.2	26.9	22.2	33.7	23.5	30.6	43.2	38.5	45.9	26.5	20.1	9.5	13.7	49.2	21.0	38.5	25.3	35.3	31.0	25.7	34.8	9.4	28.0	108.8	37.3	28.2	26.3	61.4	58.7	32.9	18.6	27.3	108.8	3.4	NO				
Sp110	96	CLUST1	HOST					TSS12102				1:87473473-87541612	13.0	13.9	13.0	26.9	17.3	16.0	43.6	14.9	21.4	18.9	17.8	8.1	13.5	59.3	16.0	14.4	14.2	29.9	14.2	21.2	7.7	7.0	4.7	47.2	49.4	15.9	21.5	30.5	26.2	21.2	9.9	15.8	59.3	3.4	NO				
Tor3a	97	CLUST1	HOST					TSS24252				1:158583747-158604470	23.7	31.5	14.5	33.0	25.6	32.6	90.4	37.0	25.5	31.0	33.0	21.1	33.8	122.1	37.1	23.6	25.4	74.1	32.6	26.3	18.4	10.7	17.5	112.3	79.8	23.9	31.4	51.5	37.7	28.1	14.0	22.6	122.1	3.4	NO				
Plxna1	98	CLUST1	HOST					TSS4286				6:89266306-89312607	12.7	7.9	4.6	22.3	16.7	7.0	13.2	11.5	12.1	16.0	7.1	5.1	7.6	8.6	11.1	3.8	11.3	8.0	5.5	15.1	2.6	6.7	1.2	19.3	16.7	6.8	15.3	13.1	7.7	10.1	14.7	12.1	22.3	3.4	NO				
Tlr3	99	CLUST1	HOST					TSS5354				8:46481018-46496114	2.7	1.4	0.5	3.1	3.0	1.4	9.4	2.8	2.3	2.6	1.1	0.6	1.0	13.9	1.4	1.2	1.5	4.7	0.9	2.9	1.7	0.8	0.6	8.2	10.1	1.1	1.8	5.2	3.4	3.6	1.1	1.8	13.9	3.4	NO				
Parp3	100	CLUST1	HOST					TSS7705				9:106372683-106378982	3.9	4.2	2.5	3.2	4.2	5.0	7.9	5.1	6.3	4.0	4.2	0.7	3.7	16.8	4.9	6.2	6.2	4.8	3.7	6.0	1.8	1.6	1.1	8.0	10.0	5.5	6.4	8.3	6.6	16.7	5.6	8.5	16.8	3.3	NO				
Sp100	101	CLUST1	HOST	SP100				TSS23901				1:87546624-87606023	23.7	19.5	12.1	21.4	21.5	30.5	59.0	24.9	30.2	28.2	36.9	8.1	21.7	77.1	26.4	24.4	19.7	35.5	16.0	31.4	8.8	9.6	6.8	66.0	70.0	25.0	33.6	42.8	38.1	30.6	15.7	22.9	77.1	3.3	NO				
Gm4540	102	CLUST1	HOST					TSS4438				3:105837627-105837921	85.3	35.6	71.5	47.3	56.5	66.6	97.5	85.3	42.1	29.7	102.8	93.0	43.2	107.0	31.2	67.2	35.4	91.1	56.5	43.4	132.1	20.8	215.5	42.9	90.1	52.2	52.7	145.8	139.6	98.4	19.0	49.0	215.5	3.3	NO				
BC028528	103	CLUST1	HOST					TSS4278				3:95688895-95695853	32.3	42.9	41.5	22.4	33.5	72.2	102.9	60.1	46.1	20.2	90.2	17.5	38.0	95.0	51.8	104.7	54.8	52.6	37.7	26.6	43.6	10.7	26.2	98.9	102.3	52.2	48.8	88.8	115.3	99.3	61.7	87.3	115.3	3.3	NO				
Epsti1	104	CLUST1	HOST					TSS2013				14:78304045-78402463	22.6	32.4	25.2	44.3	42.0	46.6	80.0	40.6	30.6	30.4	48.0	14.8	25.5	115.1	34.4	43.5	26.8	57.0	35.0	31.1	25.0	10.7	23.8	75.8	85.1	33.6	40.4	66.9	65.8	41.2	21.1	39.8	115.1	3.3	NO				
Dab2	105	CLUST1	HOST					"TSS20189,TSS7722"				15:6249788-6390712	168.0	62.1	39.2	136.5	104.6	78.3	127.5	148.4	84.5	135.3	65.2	37.5	41.6	85.9	67.1	46.0	116.9	110.0	56.2	171.4	41.1	44.3	21.3	124.6	220.4	71.2	88.5	149.2	131.8	401.9	96.3	99.7	227.7	3.4	NO				
Rasa4	106	CLUST1	HOST					TSS9132				5:136559785-136587730	24.6	27.0	15.8	34.3	31.2	24.7	49.0	23.5	29.0	21.7	28.0	10.1	25.1	37.7	30.1	14.0	25.4	26.5	16.3	25.6	9.8	11.3	6.1	68.8	61.1	25.7	33.8	29.4	24.0	32.5	31.9	37.5	68.8	3.3	NO				
Klf10	107	CLUST1	HOST	KLF10				TSS20727				15:38224167-38230462	11.4	6.9	8.6	6.8	7.4	7.2	12.5	13.4	6.5	10.3	11.2	5.4	9.8	15.2	14.4	12.0	12.2	11.6	5.1	14.4	8.4	5.2	1.9	27.7	12.2	10.8	11.7	26.4	24.3	23.5	11.1	31.3	27.7	3.3	NO				
Tspo	108	CLUST1	HOST					TSS5903				15:83394002-83404633	367.2	392.4	639.7	368.8	542.7	500.3	746.5	342.4	570.9	284.5	486.9	281.7	421.6	752.5	434.6	745.7	461.1	691.6	493.1	253.0	348.4	120.2	681.0	1175.9	893.9	902.8	712.8	594.3	633.8	513.2	221.3	281.0	1175.9	3.3	NO				
Ifih1	109	CLUST1	HOST					TSS8181				2:62433849-62484312	7.8	6.1	4.6	12.4	11.7	7.2	22.4	10.0	9.6	10.1	9.1	4.6	7.5	36.7	7.4	5.6	5.2	19.1	5.0	8.6	6.1	2.9	5.8	26.7	25.0	8.6	10.8	15.9	11.5	8.2	3.6	5.5	36.7	3.3	NO				
Hcls1	110	CLUST1	HOST	HCLS1				TSS8645				16:36935068-36963300	72.3	49.7	27.6	70.9	108.1	36.2	53.9	47.3	55.2	43.1	28.8	11.2	29.8	49.5	48.8	32.1	56.1	35.5	41.3	59.1	15.9	15.3	10.3	74.5	67.4	46.6	59.3	55.6	53.0	90.9	56.7	85.2	108.1	3.3	NO				
Clec4a3	111	CLUST1	HOST					TSS27509				6:122902661-122919892	12.4	27.0	12.4	26.9	20.2	37.8	60.3	22.6	52.9	28.6	38.2	12.0	22.1	19.3	23.8	37.0	26.6	38.1	23.6	27.0	18.1	9.9	7.7	54.6	82.7	31.9	27.6	20.2	22.6	32.4	9.9	17.7	82.7	3.3	NO				
Casp4	112	CLUST1	HOST					TSS5493				9:5308859-5336791	9.1	16.4	19.7	24.1	23.7	20.0	40.4	15.5	23.1	12.5	23.2	10.6	16.0	51.2	16.5	31.6	19.0	33.7	12.9	16.9	20.7	6.2	21.2	68.0	61.5	27.8	25.9	40.5	51.9	27.0	11.6	21.3	68.0	3.3	NO				
Rpl31	113	CLUST1	HOST					TSS11279				1:39424695-39535592	16.6	15.6	19.6	10.6	9.5	18.7	39.9	14.8	11.1	9.3	23.2	11.0	16.4	12.3	13.1	19.6	12.7	57.9	15.5	8.3	20.9	5.5	38.1	12.5	60.7	16.7	14.5	13.4	20.1	12.8	7.8	49.2	60.7	3.3	NO				
F630028O10Rik	114	CLUST1	HOST					TSS20777				X:93435264-93438981	1.6	0.1	0.4	0.2	0.8	0.3	2.6	1.5	0.2	0.1	0.3	0.0	0.1	1.1	0.1	0.3	0.3	1.1	0.0	2.5	0.3	0.2	0.1	2.9	8.5	0.1	0.4	4.8	6.0	5.3	1.6	11.2	8.5	3.2	NO				
Hmgn3	115	CLUST1	HOST	HMGN3				TSS20820				9:83003548-83040214	5.0	1.5	4.4	5.4	1.9	1.8	11.0	3.6	1.6	3.4	3.4	4.1	2.2	18.8	1.1	3.0	2.0	4.2	2.0	4.5	6.1	1.5	9.9	4.9	5.3	2.4	3.1	3.4	5.2	4.1	1.0	4.2	18.8	3.2	NO				
Cyth4	116	CLUST1	HOST					TSS22818				15:78427476-78452449	130.9	60.6	22.2	37.6	44.8	60.4	89.3	96.9	53.8	67.1	64.3	16.8	39.1	96.4	84.6	76.7	106.0	108.3	59.6	107.5	36.6	33.2	14.0	113.7	140.8	43.0	43.8	83.8	69.7	173.4	70.1	125.0	140.8	3.2	NO				
Atp13a2	117	CLUST1	HOST					TSS15346				4:140542787-140563616	34.2	19.9	8.5	19.2	19.5	14.3	32.9	26.2	20.5	26.2	15.0	8.0	12.9	25.4	27.2	11.9	33.4	19.4	12.3	38.9	10.4	13.8	3.5	30.7	41.5	13.0	15.8	27.2	17.7	65.8	45.9	34.9	46.3	3.4	NO				
Aldh1b1	118	CLUST1	HOST					TSS15176				4:45811893-45817480	9.5	14.1	1.8	7.0	6.5	11.1	13.1	13.6	8.9	10.2	4.9	7.9	11.1	25.2	9.1	8.0	8.1	14.4	13.7	10.5	10.4	5.9	10.1	21.6	13.1	6.6	6.2	9.4	8.9	7.5	3.4	5.2	25.2	3.2	NO				
Rgs18	119	CLUST1	HOST					TSS19024				1:146599970-146622551	12.8	16.5	7.5	4.9	8.7	25.6	31.4	18.7	11.6	9.2	29.2	5.8	10.5	20.0	17.7	29.2	14.5	16.0	11.6	12.2	11.3	2.9	17.0	13.7	36.1	9.9	6.2	22.8	31.7	53.2	28.4	46.3	36.1	3.2	NO				
Mndal	120	CLUST1	HOST					TSS1506				1:175787350-175810318	25.0	16.1	28.2	45.9	38.5	22.6	101.5	26.4	26.5	33.0	40.6	59.8	21.4	134.4	30.6	16.8	16.2	46.6	13.5	38.0	46.7	14.0	46.5	87.1	98.1	24.7	42.9	64.2	53.4	28.5	14.8	21.7	134.4	3.6	NO				
Snx8	121	CLUST1	HOST					TSS23134				5:140816256-140865201	57.2	86.7	22.5	35.2	42.3	113.8	77.4	76.3	101.2	65.4	55.9	16.0	41.6	50.8	66.9	91.7	88.9	67.7	64.3	69.4	36.9	23.0	12.4	110.6	124.1	50.7	49.3	69.5	75.0	110.1	76.3	102.0	124.1	3.2	NO				
Ifnb1	122	CLUST1	HOST					TSS7841				4:88167928-88168698	0.0	0.0	0.1	0.1	0.4	0.1	2.4	0.1	0.2	0.3	0.1	0.0	0.0	8.3	0.0	0.0	0.0	1.3	0.0	0.0	0.0	0.0	0.2	4.3	2.1	0.4	0.0	1.5	0.2	0.1	0.0	0.0	8.3	3.2	NO				
Rnase6	123	CLUST1	HOST					TSS13942				14:51748742-51750797	5.4	2.5	0.7	1.2	1.2	3.7	12.1	3.6	1.2	2.8	4.5	0.8	1.9	2.2	2.1	2.0	1.1	5.6	1.5	5.5	1.3	0.9	0.5	2.5	12.5	1.2	1.3	2.5	1.8	4.5	3.9	8.0	12.5	3.2	NO				
Pnpt1	124	CLUST1	HOST					TSS3724				11:29030750-29061828	11.6	9.0	9.7	9.1	9.9	13.0	23.2	15.3	10.1	9.0	17.8	7.7	10.9	35.5	7.9	12.4	7.1	24.9	9.2	10.1	15.2	2.9	17.2	25.0	26.4	12.0	12.8	27.6	31.7	12.8	4.6	8.3	35.5	3.2	NO				
Klf2	125	CLUST1	HOST					TSS1189				8:74842960-74845553	16.0	2.7	5.1	15.4	8.4	7.9	11.3	8.3	5.6	8.2	9.4	5.4	4.3	11.5	9.3	7.7	9.1	12.2	4.2	32.8	8.0	14.0	3.3	31.6	26.8	8.9	3.7	16.1	28.8	29.7	10.4	58.6	32.8	3.2	NO				
LOC100503154	126	CLUST1	HOST					TSS25881				4:48292673-48486294	75.3	21.6	29.4	7.4	28.8	29.3	66.7	66.6	28.5	20.7	71.7	60.0	30.7	76.2	17.2	22.6	24.3	75.1	37.5	16.3	65.4	14.1	61.3	26.2	65.4	27.6	29.6	70.1	73.7	54.9	12.9	18.2	76.2	3.2	NO				
Lst1	127	CLUST1	HOST					TSS10195				17:35322039-35325385	98.1	154.2	90.3	191.2	203.8	183.6	487.8	132.8	236.1	113.0	139.7	102.8	114.3	281.0	155.2	170.1	158.2	235.3	183.1	134.7	90.8	52.0	100.9	357.0	442.5	207.8	195.9	200.6	171.0	241.7	121.3	211.5	487.8	3.2	NO				
Cnp	128	CLUST1	HOST					"TSS13601,TSS21461"				11:100436252-100443053	13.6	9.2	3.9	9.5	7.7	10.7	28.1	18.2	11.9	11.1	8.0	4.8	8.0	43.8	8.1	6.2	8.1	17.8	9.9	14.3	8.8	5.4	6.7	33.3	28.7	7.3	9.4	19.0	16.7	19.5	7.6	9.9	43.8	3.2	NO				
H2-T22	129	CLUST1	HOST					TSS21437				17:36175353-36179647	55.6	133.3	97.9	188.1	147.3	175.8	330.9	148.0	125.0	117.6	135.4	113.3	100.0	448.5	166.3	121.4	83.7	222.7	125.1	83.7	116.3	48.5	150.9	406.8	335.7	142.3	147.5	206.0	224.5	59.6	70.8	85.4	448.5	3.2	NO				
Tnfaip8l2	130	CLUST1	HOST					TSS11725				3:94943442-94946282	39.9	39.8	23.0	24.9	28.0	60.6	64.4	40.0	47.0	24.7	51.9	9.4	30.2	57.1	44.3	72.6	51.3	41.4	31.4	37.4	31.2	10.2	20.0	77.9	93.6	48.0	39.0	55.7	59.8	119.3	54.9	89.7	93.6	3.2	NO				
Mitd1	131	CLUST1	HOST					TSS4996				1:37935734-37947256	9.4	5.6	5.1	4.8	4.4	7.7	14.4	8.3	5.2	5.2	7.6	3.0	4.7	24.9	5.0	9.1	5.4	12.1	5.0	6.8	8.2	1.9	4.2	15.8	15.7	5.6	5.7	14.8	14.9	13.4	5.5	9.5	24.9	3.2	NO				
Lgals9	132	CLUST1	HOST					TSS17671				11:78776480-78798426	71.0	71.0	54.6	101.0	86.0	93.2	181.0	80.2	108.5	90.2	92.5	31.1	65.8	260.7	82.7	78.4	68.3	127.6	73.1	96.5	28.0	34.3	31.1	244.1	227.4	120.2	120.6	144.7	103.4	93.0	39.9	53.8	260.7	3.2	NO				
Sash1	133	CLUST1	HOST					TSS6815				10:8442016-8605868	10.7	9.4	3.6	7.8	15.1	6.4	10.9	8.0	10.1	9.9	7.7	3.0	6.7	8.9	12.5	4.3	15.1	5.9	4.7	11.3	2.4	4.7	0.8	13.4	14.2	7.0	9.7	12.1	8.4	22.8	12.9	12.2	18.2	3.4	NO				
B430306N03Rik	134	CLUST1	HOST					TSS6608				17:48455486-48465836	5.8	2.0	3.8	7.5	5.9	2.3	12.0	8.1	2.3	5.1	3.3	2.4	2.5	22.0	3.3	2.5	3.1	9.6	1.6	7.2	2.0	1.6	1.6	13.3	12.6	4.2	4.9	10.7	6.8	11.9	3.2	6.2	22.0	3.5	NO				
Ikbke	135	CLUST1	HOST					TSS14808				1:133151178-133176140	12.4	6.3	9.1	14.3	13.2	5.2	28.2	7.3	10.9	9.0	6.3	5.5	4.5	17.9	8.6	7.4	8.1	17.0	4.9	13.4	5.4	5.1	3.1	19.8	35.1	6.1	7.8	17.1	17.3	18.2	15.1	21.8	35.1	3.1	NO				
Psmb10	136	CLUST1	HOST					TSS2722				8:108459627-108462292	39.6	60.1	29.4	31.6	43.4	79.5	77.4	45.1	62.2	33.5	51.7	13.8	39.5	128.6	48.4	72.2	53.3	68.2	65.6	38.2	23.6	13.9	19.1	97.3	94.7	50.3	45.6	61.3	63.9	63.4	32.4	60.0	128.6	3.1	NO				
Gm10053	137	CLUST1	HOST					TSS19195				19:24950173-24950560	120.3	66.1	91.1	77.5	90.8	79.3	104.8	151.5	61.1	87.3	79.1	101.7	55.6	355.8	95.9	144.2	97.5	115.1	108.5	85.9	194.5	39.7	240.2	100.7	81.1	44.8	60.9	189.6	218.8	186.9	48.5	100.9	355.8	3.1	NO				
Rbm43	138	CLUST1	HOST					"TSS1161,TSS24192"				2:51779967-51790529	9.9	8.4	5.5	12.3	11.5	13.3	23.3	11.5	12.9	6.8	11.6	3.0	7.8	21.2	7.7	13.7	8.5	16.5	8.4	10.3	8.5	2.4	4.8	26.8	28.7	11.0	11.9	17.7	17.0	14.6	9.0	14.9	28.7	3.1	NO				
Clec4a2	139	CLUST1	HOST					"TSS15851,TSS17187"				6:123072707-123094017	17.0	22.3	12.8	24.6	23.1	47.0	40.6	47.2	60.4	19.7	19.5	6.6	11.5	25.3	15.6	32.8	22.6	22.3	22.4	16.5	28.8	6.8	25.0	65.5	62.0	31.0	31.9	59.1	50.8	33.8	9.8	27.1	65.5	3.1	NO				
Msr1	140	CLUST1	HOST					TSS24752				8:40667053-40728032	120.3	59.9	62.2	110.7	121.9	73.0	127.4	117.8	124.4	75.9	78.0	29.8	48.3	149.7	93.7	144.4	130.8	99.3	62.5	88.7	105.6	29.9	102.7	134.7	122.3	92.4	141.0	236.5	267.3	292.4	56.0	132.8	267.3	3.1	NO				
Slc25a22	141	CLUST1	HOST					"TSS1011,TSS14047"				7:148615647-148623773	5.0	2.9	2.2	4.2	4.1	3.0	9.8	3.9	3.5	4.8	2.7	1.6	3.5	16.7	4.0	2.5	3.7	5.5	3.5	5.8	1.5	2.0	1.0	16.1	9.9	3.1	3.9	6.5	4.1	6.5	3.1	4.3	16.7	3.1	NO				
Cacybp	142	CLUST1	HOST					TSS15841				1:162133051-162142908	12.4	12.6	10.3	4.8	9.4	17.7	19.6	14.7	10.3	12.3	20.0	7.5	10.0	38.7	18.5	35.7	22.9	15.3	11.6	14.5	7.2	4.8	3.6	12.5	20.0	12.0	11.8	15.4	16.9	71.3	22.7	43.1	38.7	3.1	NO				
Tmem173	143	CLUST1	HOST					TSS16264				18:35893331-35900208	11.1	5.1	3.1	10.0	8.7	6.4	11.6	6.2	14.3	9.2	8.3	2.8	5.6	8.0	6.4	4.5	10.3	5.8	4.2	10.1	3.0	3.5	1.1	10.7	17.1	8.5	8.4	8.9	5.5	21.8	8.0	10.0	19.1	3.3	NO				
Slc31a2	144	CLUST1	HOST					TSS7666				4:61947478-61959445	19.3	22.0	11.6	13.0	16.9	33.7	52.0	22.6	18.3	16.1	29.3	5.8	16.4	37.1	22.6	36.3	22.8	28.4	15.2	16.2	15.8	6.4	11.9	34.7	57.6	17.7	16.7	32.3	33.7	36.4	21.1	34.6	57.6	3.1	NO				
Nmi	145	CLUST1	HOST	NMI				TSS7807				2:51804018-51828728	9.5	6.0	4.9	8.9	8.3	8.0	13.2	7.8	10.0	7.7	6.7	2.3	4.6	27.2	4.2	9.0	5.2	9.6	8.1	7.9	6.2	2.3	5.3	15.1	12.7	6.4	7.0	13.0	12.5	8.6	3.8	6.9	27.2	3.1	NO				
Isoc1	146	CLUST1	HOST					TSS25313				18:58819135-58839224	25.1	25.2	8.5	23.8	24.5	24.9	44.2	33.4	21.9	17.8	23.2	7.8	17.6	71.1	18.8	24.3	20.5	36.3	20.4	19.5	26.5	7.5	33.8	46.6	52.5	15.8	21.2	43.4	40.9	30.7	13.2	19.4	71.1	3.1	NO				
Myd88	147	CLUST1	HOST					TSS1543				9:119245105-119249158	17.2	15.7	9.9	20.5	18.1	14.3	41.9	14.5	20.6	21.0	15.4	10.1	13.2	43.5	17.6	17.6	23.7	28.0	9.6	25.7	10.6	7.8	6.7	64.4	47.0	17.7	14.6	27.5	17.0	47.7	14.7	26.0	64.4	3.1	NO				
BC094916	148	CLUST1	HOST					TSS13889				1:175451441-175466088	0.3	0.2	0.7	7.0	0.7	0.4	3.0	1.1	0.5	1.0	0.8	0.4	0.3	8.2	0.2	0.5	0.6	3.4	0.1	1.7	0.1	0.4	0.1	5.8	3.0	0.8	1.4	3.4	3.4	0.8	0.2	0.5	8.2	3.1	NO				
Parp10	149	CLUST1	HOST					TSS23354				15:76063424-76073870	5.8	5.0	4.4	10.5	10.1	5.4	16.0	7.5	8.6	7.5	4.7	2.9	5.1	19.6	6.1	3.2	5.2	10.0	4.9	8.0	3.3	2.8	2.6	29.2	17.1	8.1	10.0	13.0	7.6	6.3	3.5	5.6	29.2	3.3	NO				
Ifi27l2a	150	CLUST1	HOST					TSS24285				12:104680376-104681890	611.7	1443.1	1674.6	576.9	1012.4	2017.4	2109.4	1092.6	1405.8	848.2	2165.2	782.1	1294.5	1432.5	1589.1	3063.0	1387.9	2309.1	1463.3	747.2	788.6	363.4	711.1	1663.3	2983.0	1712.0	1521.4	1520.3	2169.5	2953.5	960.6	840.4	3063.0	3.1	NO				
Tlr9	151	CLUST1	HOST					TSS474				9:106124928-106129207	3.4	2.1	0.3	1.5	1.6	1.2	10.0	1.9	1.3	2.3	2.4	1.8	3.4	5.6	2.7	0.9	2.0	6.6	1.4	3.0	0.7	2.1	0.4	4.5	9.3	1.6	2.2	1.1	0.8	2.5	3.5	3.2	10.0	3.1	NO				
Il18	152	CLUST1	HOST					TSS20014				9:50373472-50389942	8.9	7.6	9.2	6.0	10.2	8.5	22.4	7.0	7.9	7.0	15.2	11.4	7.5	32.0	11.5	12.2	10.4	13.1	7.5	7.8	13.9	2.9	12.3	15.9	18.6	11.4	13.4	16.2	18.3	20.7	7.8	9.7	32.0	3.1	NO				
Tifa	153	CLUST1	HOST					TSS17509				3:127492830-127501307	17.8	35.6	23.5	32.7	45.8	38.4	45.1	22.5	46.2	15.3	36.3	10.7	21.4	39.6	33.2	43.2	31.2	28.5	17.3	16.7	21.0	7.3	22.7	68.3	63.3	32.0	38.7	57.1	61.3	38.8	26.8	49.1	68.3	3.1	NO				
Hist1h1c	154	CLUST1	HOST					TSS7539				13:23830675-23832236	45.9	41.9	42.4	15.1	27.7	33.4	92.5	71.3	20.1	48.3	49.7	79.1	38.4	98.7	58.8	52.7	52.2	72.5	24.2	75.4	71.1	29.6	111.7	120.7	87.1	27.7	21.9	68.1	131.7	147.1	75.7	226.2	131.7	3.9	NO				
Hist2h2aa1	155	CLUST1	HOST					TSS21924				3:96043638-96044216	24.1	38.3	35.3	27.0	35.6	31.3	62.4	42.5	36.5	23.4	24.9	28.5	21.7	58.1	38.8	58.0	47.9	50.8	34.5	16.8	31.5	12.0	67.4	106.3	61.7	34.9	31.2	41.1	44.7	96.2	29.7	90.7	106.3	3.0	NO				
Trafd1	156	CLUST1	HOST					TSS5296				5:121821733-121835624	24.0	24.5	16.2	33.6	25.7	30.0	78.0	27.9	30.0	30.5	30.9	19.1	25.8	83.9	30.5	20.5	21.2	52.1	18.7	34.7	14.0	13.6	12.9	113.0	86.7	31.4	34.8	41.9	32.4	24.7	21.6	30.4	113.0	3.1	NO				
Sh3bp1	157	CLUST1	HOST					TSS11561				15:78707619-78760895	10.7	7.9	3.5	4.4	7.3	5.6	12.7	7.2	5.6	7.0	6.9	4.5	6.4	12.8	11.7	5.4	13.4	8.4	4.8	12.8	4.5	4.2	1.0	15.6	10.2	5.6	6.4	8.1	6.6	20.0	14.5	16.4	15.6	3.0	NO				
Mlkl	158	CLUST1	HOST					TSS6635				8:113835699-113861803	7.8	5.9	9.2	12.2	11.6	8.3	16.7	8.8	13.2	7.8	7.0	5.7	5.9	40.6	6.4	10.3	6.8	13.4	7.2	10.3	5.9	4.1	9.8	28.2	17.1	11.3	13.2	17.5	15.3	6.4	4.9	6.8	40.6	3.0	NO				
LOC100503203	159	CLUST1	HOST					TSS8232				9:78326259-78335911	3.9	2.1	2.7	0.4	2.2	5.1	4.0	3.6	1.4	1.4	3.9	1.5	3.7	6.4	3.4	2.5	2.3	4.4	1.6	3.3	8.7	0.7	8.4	2.8	4.1	1.4	3.6	5.3	10.2	2.9	1.8	3.9	10.2	3.0	NO				
Mov10	160	CLUST1	HOST					"TSS3251,TSS9754"				3:104597749-104621481	8.3	4.5	2.3	7.7	6.6	3.7	16.4	6.6	6.1	8.5	4.0	5.2	5.7	26.3	6.4	2.7	4.2	11.7	5.6	8.3	3.2	3.9	4.0	19.3	14.1	4.2	7.5	9.1	6.2	6.3	3.7	3.3	26.3	3.1	NO				
5430427O19Rik	161	CLUST1	HOST					TSS10877				X:83115611-83136838	4.5	3.1	2.2	6.3	4.4	5.8	10.4	4.1	6.3	2.9	5.9	1.6	2.4	7.3	3.4	5.7	4.2	6.6	2.6	3.8	3.2	1.0	1.7	6.3	15.4	3.1	3.5	8.6	11.4	8.4	3.6	7.5	15.4	3.0	NO				
Tifab	162	CLUST1	HOST					TSS23897				13:56275063-56280246	23.6	16.1	7.4	20.1	17.3	25.9	14.2	24.9	22.3	16.8	14.9	6.8	10.3	18.0	16.0	12.7	18.2	12.7	12.5	20.3	9.5	9.0	4.7	45.3	19.1	18.1	22.5	22.6	16.5	17.7	14.5	20.4	45.3	3.0	NO				
Gpr85	163	CLUST1	HOST					TSS286				6:13785070-13789848	1.2	0.9	0.6	4.0	2.5	0.4	4.7	0.8	0.8	0.8	0.7	1.0	0.5	2.3	0.7	0.7	0.4	2.5	0.3	1.0	4.2	0.3	2.9	2.6	9.3	0.6	0.8	2.9	2.6	2.7	0.8	1.8	9.3	3.0	NO				
Casp1	164	CLUST1	HOST					TSS12377				9:5298516-5307281	31.9	40.8	35.7	38.4	56.2	51.6	75.2	38.7	71.2	34.9	53.2	20.2	33.3	111.5	38.5	72.7	45.3	55.1	37.7	32.8	29.5	13.8	30.2	117.3	91.0	58.7	57.5	70.1	73.5	73.5	28.3	60.8	117.3	3.0	NO				
Oas1b	165	CLUST1	HOST					TSS18615				5:121262643-121274172	1.6	1.4	1.3	3.0	1.5	1.4	10.9	2.3	1.6	2.0	1.9	1.3	1.8	9.4	1.1	1.3	0.5	5.6	1.0	2.4	1.4	1.0	1.3	7.9	10.6	1.9	2.8	4.8	3.8	1.3	0.6	1.1	10.9	3.0	NO				
Pvrl4	166	CLUST1	HOST					TSS25581				1:173300303-173318418	4.0	4.1	1.8	6.8	5.3	3.6	7.8	2.6	4.6	5.4	3.8	1.7	3.0	4.3	5.9	2.7	5.5	4.6	2.2	6.5	0.6	2.6	0.9	11.2	8.6	3.2	3.9	2.8	2.1	4.0	4.8	5.5	11.2	3.0	NO				
Snx10	167	CLUST1	HOST					"TSS2110,TSS24607"				6:51473901-51540669	30.7	28.1	21.4	22.5	41.2	34.4	47.3	31.2	42.6	18.7	41.9	12.9	24.2	44.3	28.3	34.7	30.5	34.7	21.3	19.6	28.5	6.8	24.5	51.6	55.4	29.2	34.3	59.9	58.5	49.2	25.3	35.3	59.9	3.0	NO				
Stat1	168	CLUST1	HOST	STAT1				TSS25679				1:52176281-52218707	39.4	22.3	23.9	55.4	55.0	28.5	104.3	55.3	39.8	44.9	37.5	28.6	34.2	143.3	36.1	26.9	19.1	70.1	28.8	49.4	28.8	17.6	35.6	143.8	102.5	42.0	57.0	90.7	60.9	31.3	12.6	21.6	143.8	3.4	NO				
Tlr13	169	CLUST1	HOST					TSS21635				X:103338613-103355832	39.2	14.7	9.3	12.6	19.7	13.9	43.6	33.7	16.1	19.8	20.0	15.5	13.2	39.7	26.9	19.0	29.7	23.4	10.6	34.7	14.0	9.4	4.8	31.9	39.0	14.2	20.6	26.2	23.9	85.7	29.9	50.9	55.1	3.3	NO				
Lair1	170	CLUST1	HOST					TSS9356				7:3958674-4014806	33.7	29.1	8.2	10.2	14.3	31.0	40.8	30.3	9.8	17.3	28.7	5.4	13.7	31.3	22.3	33.8	22.4	37.1	18.5	21.9	11.5	7.6	5.7	17.7	48.7	11.9	13.4	28.3	37.7	61.8	27.1	55.3	48.7	3.0	NO				
Pid1	171	CLUST1	HOST					TSS22035				1:84032867-84281220	83.9	63.3	46.2	77.7	113.2	81.8	68.4	92.5	80.8	49.9	66.2	17.6	35.7	58.9	66.9	81.3	87.0	45.7	54.4	53.9	42.3	17.5	43.1	82.6	92.1	62.3	89.7	131.7	141.6	202.7	74.7	145.4	145.1	3.0	NO				
Ms4a14	172	CLUST1	HOST					TSS15759				19:11375983-11388823	4.1	1.8	0.6	1.3	1.7	1.2	10.7	2.0	2.3	3.3	2.0	1.8	1.9	5.4	2.2	0.6	2.0	2.9	1.3	3.2	1.5	1.3	0.5	6.3	7.1	1.7	2.4	3.7	2.6	4.2	1.9	3.1	10.7	2.9	NO				
Bst2	173	CLUST1	HOST					TSS893				8:74058157-74061336	268.0	580.1	441.3	648.8	498.3	781.8	1706.5	639.6	588.3	563.0	598.8	346.1	593.9	2043.5	577.8	607.5	407.7	1368.5	765.4	485.9	415.5	264.7	427.0	1830.2	1611.7	723.8	796.4	1067.0	1009.9	484.3	238.3	324.0	2043.5	2.9	NO				
Ms4a6d	174	CLUST1	HOST					TSS22397				19:11661095-11679294	170.1	214.6	124.9	170.3	241.8	376.0	282.6	263.5	358.9	211.2	176.0	121.2	116.6	582.5	136.1	512.5	387.0	214.2	297.4	204.5	124.4	104.4	144.9	810.2	445.0	301.9	257.8	487.5	379.8	669.7	66.3	138.2	810.2	2.9	NO				
Uba7	175	CLUST1	HOST					TSS5373				9:107877897-107897338	9.0	6.5	7.0	14.7	12.3	9.1	32.1	12.2	11.1	10.8	7.2	5.3	6.7	37.1	8.8	7.9	7.8	15.1	6.4	12.6	4.8	5.7	4.3	39.9	34.2	9.4	13.8	22.3	15.3	14.1	9.9	13.0	39.9	3.2	NO				
Cycs	176	CLUST1	HOST					TSS13495				6:50512561-50516473	15.6	7.3	8.3	6.8	9.7	8.9	15.4	18.4	7.4	7.2	10.2	10.4	9.2	35.6	10.1	15.5	11.0	17.5	11.4	9.6	25.3	3.8	23.9	10.5	12.9	6.8	7.3	25.3	30.5	27.5	5.5	11.0	35.6	2.9	NO				
Pik3ap1	177	CLUST1	HOST					TSS9997				19:41348707-41459560	48.8	32.2	33.3	35.3	54.2	23.7	61.0	51.7	30.9	43.7	31.8	32.5	33.7	78.0	53.0	17.4	48.1	43.2	30.6	64.6	17.2	29.8	11.1	91.5	64.5	32.3	47.9	48.3	38.2	74.0	37.8	44.5	91.5	2.9	NO				
Psmb9	178	CLUST1	HOST					TSS19788				17:34319043-34324275	127.6	176.8	129.1	193.7	225.3	242.3	268.8	174.1	229.8	121.0	144.9	79.0	139.1	301.7	146.6	237.9	138.0	227.3	204.7	126.0	197.0	57.0	184.6	441.6	318.0	176.0	168.3	262.0	295.4	107.6	99.1	136.7	441.6	2.9	NO				
Padi4	179	CLUST1	HOST					TSS1844				4:140301422-140330118	2.9	2.4	0.8	1.1	2.2	3.1	2.5	7.1	3.3	2.3	1.3	0.3	0.7	8.9	3.6	3.6	4.4	2.4	2.9	3.0	2.5	1.1	0.6	2.8	3.2	1.3	1.8	8.3	7.0	18.7	3.3	4.5	8.9	2.9	NO				
1110002N22Rik	180	CLUST1	HOST					TSS15165				11:79950179-79955655	6.6	5.6	2.5	2.8	3.3	8.3	10.0	9.4	5.1	3.0	7.3	2.1	3.4	12.7	5.5	13.4	6.2	9.9	5.4	4.2	10.1	1.0	5.4	8.2	10.1	3.1	4.1	11.5	13.8	8.6	5.8	8.6	13.8	2.9	NO				
Glrx	181	CLUST1	HOST					TSS25270				13:75977333-75987599	137.6	69.7	43.0	63.2	67.1	67.9	146.7	189.7	40.2	67.0	100.1	54.2	46.7	257.3	54.5	47.5	52.9	108.4	55.4	58.2	93.7	33.3	127.3	129.9	111.1	64.6	86.2	175.0	171.1	206.7	25.7	55.0	257.3	2.9	NO				
Sfxn2	182	CLUST1	HOST					TSS12221				19:46647854-46671391	3.0	1.1	0.5	1.9	1.4	1.5	5.6	3.5	1.5	1.6	0.8	0.4	0.7	9.2	0.9	1.2	0.7	3.3	1.4	2.4	2.0	0.4	0.8	2.5	3.6	1.0	1.2	4.6	5.1	2.0	1.1	1.8	9.2	2.9	NO				
Tmem171	183	CLUST1	HOST					TSS20480				13:99456192-99464786	7.0	8.9	9.9	5.0	8.5	10.5	17.8	9.4	7.5	5.3	12.5	5.2	9.6	35.1	12.7	15.9	12.3	12.2	9.7	10.5	3.8	3.9	5.0	15.3	16.2	10.5	10.4	11.9	16.5	19.8	8.5	21.0	35.1	2.9	NO				
Pion	184	CLUST1	HOST					TSS3473				5:20692084-20797519	15.1	3.9	6.0	10.2	9.8	3.2	13.3	8.9	4.1	2.9	4.6	2.5	3.4	21.9	4.3	4.1	3.0	9.0	2.3	5.7	13.3	2.2	9.7	8.5	12.5	5.1	8.7	23.0	20.1	9.5	3.2	8.9	24.7	3.2	NO				
Csf3r	185	CLUST1	HOST					TSS16817				4:125701902-125721684	2.8	5.1	1.0	2.4	3.9	2.9	9.0	5.1	4.6	4.2	3.2	2.3	3.9	8.7	3.8	2.1	4.4	5.1	4.1	4.3	1.9	1.9	0.9	13.3	9.7	2.3	2.5	5.2	3.7	7.1	4.0	5.5	13.3	2.9	NO				
Stoml1	186	CLUST1	HOST					TSS24491				9:58100970-58110331	6.3	8.8	4.5	9.6	9.1	13.2	22.8	10.0	12.0	8.6	8.9	3.3	8.3	12.4	10.7	8.0	9.5	14.2	8.5	6.4	5.1	3.3	4.1	25.2	30.6	12.0	10.9	14.8	10.4	8.6	7.6	10.0	30.6	2.9	NO				
Ifngr1	187	CLUST1	HOST					TSS4567				10:19311763-19330031	71.0	69.1	44.7	77.7	96.7	93.1	129.5	85.2	107.3	55.1	73.8	23.4	43.2	50.0	62.8	89.7	79.6	66.6	48.9	59.3	68.7	22.8	31.6	174.4	154.3	111.2	78.6	82.5	89.9	123.1	64.6	122.9	174.4	2.9	NO				
BC005537	188	CLUST1	HOST					TSS6271				13:24893525-24904768	118.8	71.8	38.1	59.4	48.4	59.6	189.5	122.3	48.0	77.0	90.6	59.9	68.6	165.0	80.1	49.2	71.0	111.5	34.2	108.6	64.1	30.2	46.0	120.3	228.1	51.5	68.0	132.9	114.8	221.9	97.4	139.7	228.1	2.9	NO				
Ppa1	189	CLUST1	HOST					TSS20816				10:61111368-61136913	24.9	7.7	11.0	14.6	11.8	8.5	14.0	20.0	9.1	9.9	9.5	11.8	9.9	36.9	9.0	15.6	8.4	20.7	14.8	10.4	23.7	4.1	24.2	15.7	14.0	9.4	9.2	29.4	29.9	17.3	2.6	6.6	36.9	2.9	NO				
Sertad3	190	CLUST1	HOST					TSS4656				7:28258858-28262383	9.3	8.6	4.8	6.1	4.7	10.2	18.1	12.4	7.9	6.9	12.7	3.6	6.0	26.4	10.3	19.0	12.4	14.7	5.9	9.4	10.2	3.6	7.0	32.8	18.9	8.3	6.6	19.6	20.7	18.0	10.6	15.6	32.8	2.9	NO				
Pnp2	191	CLUST1	HOST					TSS14437				14:51575815-51584424	12.3	9.8	4.9	9.6	9.1	8.5	20.4	13.6	10.8	10.4	7.4	3.7	6.1	31.7	6.0	8.2	5.5	13.0	6.5	12.0	7.1	4.1	7.4	33.1	22.9	7.0	9.1	22.4	18.8	10.8	7.2	12.9	33.1	2.9	NO				
P2ry13	192	CLUST1	HOST					TSS4518				3:58810899-59148178	2.4	0.8	0.5	1.5	1.6	0.8	4.4	0.8	0.4	0.8	1.3	0.2	0.7	2.1	1.3	1.0	1.4	1.3	0.3	1.9	0.2	0.2	0.0	4.1	6.6	1.1	0.9	1.2	0.6	3.6	4.8	5.6	6.6	2.9	NO				
Midn	193	CLUST1	HOST					TSS6600				10:79611034-79621112	10.0	3.7	2.5	5.5	4.4	2.4	8.2	6.7	5.5	7.1	3.9	3.4	4.3	8.4	6.2	3.5	7.1	6.9	2.2	12.7	4.4	4.1	1.2	14.9	8.7	4.9	4.8	8.7	6.0	13.0	6.5	7.4	14.9	2.9	NO				
H2-T10	194	CLUST1	HOST					TSS21468				17:36254032-36258355	9.6	25.6	14.5	23.2	22.6	23.2	62.0	27.2	17.2	16.1	20.8	17.4	15.9	72.5	14.9	17.6	10.7	34.8	16.8	14.0	21.7	9.1	24.8	70.7	65.1	17.1	22.0	39.3	41.5	7.4	7.3	7.6	72.5	2.9	NO				
Tnfsf10	195	CLUST1	HOST					TSS20233				3:27215998-27238587	0.4	0.1	0.1	0.3	0.2	0.2	2.5	0.3	0.2	0.3	0.2	0.0	0.1	6.3	0.1	0.2	0.0	1.1	0.0	0.4	0.1	0.1	0.0	3.2	3.2	0.2	0.3	1.3	1.0	0.4	0.1	0.3	6.3	2.9	NO				
Sgk3	196	CLUST1	HOST					"TSS13919,TSS1457"				1:9788210-9892651	10.2	5.6	4.5	4.9	5.9	7.8	18.6	11.5	7.8	6.0	10.5	3.0	6.2	23.9	7.9	12.4	8.5	12.4	5.1	7.7	8.4	2.4	5.6	17.2	17.7	6.6	9.4	20.6	20.3	21.5	9.1	15.5	23.9	2.9	NO				
Stard3	197	CLUST1	HOST					TSS22201				11:98219697-98242413	20.2	21.2	17.9	22.1	26.9	25.5	40.8	26.7	28.8	20.0	28.7	11.3	24.1	52.5	23.3	18.7	20.5	26.0	18.4	21.7	15.1	8.1	8.6	64.8	46.6	31.9	37.0	37.3	30.3	29.0	18.7	24.7	64.8	2.9	NO				
Ifitm3	198	CLUST1	HOST					TSS11457				7:148195488-148196643	364.3	811.8	737.3	1594.8	1322.3	997.2	1518.0	976.1	1601.6	876.4	1008.7	436.7	673.5	1759.8	957.4	870.0	850.9	936.0	717.4	786.6	271.7	353.3	346.2	1963.1	1909.6	1429.6	1557.7	1410.8	1197.9	1564.7	402.4	618.1	1963.1	2.8	NO				
6230427J02Rik	199	CLUST1	HOST					TSS12227				9:107877897-107897338	3.0	3.8	2.6	6.2	5.8	3.5	5.6	3.2	5.1	2.1	2.8	0.8	1.9	3.7	3.1	3.4	2.3	3.5	2.7	2.8	2.5	0.5	1.7	9.9	6.4	3.2	3.6	6.2	6.3	5.3	4.6	10.0	9.9	2.8	NO				
Gng11	200	CLUST1	HOST					TSS26474				6:3953986-3958445	25.3	24.9	14.6	9.5	13.2	42.8	32.3	41.7	21.5	13.4	19.5	14.7	9.0	49.7	23.1	46.2	33.1	25.4	21.8	12.3	28.3	6.1	14.7	32.5	38.0	15.7	23.5	40.2	44.1	60.6	31.0	45.5	49.7	2.8	NO				
Slamf7	201	CLUST1	HOST					TSS17227				1:173562533-173583168	13.4	50.3	20.1	66.0	77.8	56.3	101.5	46.8	79.6	52.9	42.1	36.7	27.6	85.8	52.6	31.5	42.6	50.2	38.7	30.5	34.1	17.1	34.6	89.3	62.9	35.3	61.4	60.7	39.7	35.5	19.2	22.4	101.5	2.8	NO				
I830077J02Rik	202	CLUST1	HOST					TSS12958				3:105728808-105735582	7.0	3.5	4.4	6.6	3.8	5.0	14.5	6.9	5.6	5.2	4.8	5.3	2.4	18.0	4.0	7.7	4.1	12.1	3.5	7.2	10.4	1.7	7.2	12.4	17.8	4.1	3.2	10.1	13.5	10.3	2.0	5.5	18.0	2.8	NO				
Bambi-ps1	203	CLUST1	HOST					TSS15783				2:122292318-122293533	2.7	2.4	1.9	3.6	3.0	3.4	7.6	3.2	1.8	1.5	2.7	0.9	1.4	9.4	2.7	3.2	1.5	2.9	1.3	1.5	2.5	0.5	2.3	4.5	7.7	1.3	2.5	4.3	3.8	6.3	4.6	7.7	9.4	2.8	NO				
Eif2ak2	204	CLUST1	HOST					TSS17763				17:79251889-79281912	11.1	5.6	4.1	17.1	7.9	5.2	22.4	13.5	6.9	17.7	6.4	6.4	6.9	26.3	8.9	6.3	6.0	19.9	4.2	17.5	6.3	6.8	8.5	35.2	27.0	6.1	10.5	21.4	16.5	10.5	5.9	5.7	35.2	3.5	NO				
Sfrs3	205	CLUST1	HOST					TSS22715				17:29169617-29180311	54.1	23.6	35.6	19.9	21.7	34.3	51.0	41.1	22.8	24.2	42.5	16.1	24.0	58.2	24.4	58.0	25.0	63.6	28.6	38.3	51.8	8.9	22.3	30.2	58.8	25.2	29.4	55.3	69.6	51.8	26.5	51.0	69.6	2.8	NO				
H3f3b	206	CLUST1	HOST					TSS25840				11:115880075-115885818	244.8	229.7	152.4	168.0	212.0	316.1	418.3	253.1	273.8	191.6	329.2	102.8	192.9	489.1	284.0	391.3	344.4	367.9	232.4	245.4	258.6	81.1	84.8	574.1	580.7	245.9	270.7	424.6	560.9	407.6	188.9	361.6	580.7	2.8	NO				
Tlr7	207	CLUST1	HOST					TSS25253				X:163742862-163768460	14.6	15.0	7.0	6.2	18.6	15.5	33.4	12.6	19.0	9.6	20.7	9.1	13.3	26.2	18.4	11.7	18.3	13.3	9.1	13.7	9.6	3.9	3.9	12.3	27.8	11.5	16.8	14.9	14.6	36.8	18.5	22.8	33.4	2.8	NO				
Tlr1	208	CLUST1	HOST					TSS15818				5:65316072-65323938	21.2	11.1	16.0	44.4	41.4	19.4	46.5	34.8	31.8	18.9	16.6	24.6	7.5	26.0	18.5	18.3	13.5	36.2	15.5	16.8	35.0	7.8	19.9	33.2	59.0	19.7	19.7	44.9	48.1	33.1	8.2	16.8	59.0	2.8	NO				
Gbp6	209	CLUST1	HOST					"TSS18041,TSS7559"				3:142193301-142213047	4.5	2.1	2.4	16.0	11.9	3.0	11.2	3.5	9.4	5.7	3.6	7.2	3.0	20.3	4.2	2.1	2.4	10.0	2.7	6.5	4.6	2.6	6.2	20.5	15.6	5.3	4.5	9.4	7.1	1.4	1.0	1.2	20.5	2.8	NO				
Gbp10	210	CLUST1	HOST					TSS11256				5:105644717-105668552	0.5	0.5	0.1	1.3	2.2	0.8	2.0	0.9	0.7	0.9	0.2	0.2	0.1	6.2	0.5	0.5	0.4	1.0	0.3	0.6	0.2	0.5	0.0	2.0	2.1	0.3	0.3	1.7	1.3	0.3	0.2	0.4	6.2	2.8	NO				
Abcg1	211	CLUST1	HOST					TSS27007				17:31194638-31254929	11.2	16.7	4.0	8.1	10.2	16.4	20.8	14.8	15.1	15.7	10.8	8.9	14.7	28.4	17.1	7.6	17.6	13.9	11.1	14.7	6.1	6.3	3.2	27.9	14.5	9.8	13.2	9.5	7.3	14.5	10.5	14.6	28.4	3.3	NO				
C1qb	212	CLUST1	HOST					TSS3745				4:136436059-136442092	1903.8	700.9	573.5	451.5	783.9	978.8	1646.3	1262.9	836.6	658.4	1029.3	348.0	759.6	1013.6	742.7	989.3	937.3	1305.1	800.9	650.4	489.1	281.5	439.4	1026.8	1955.3	1078.2	1000.2	1275.9	1061.2	2244.4	677.7	1046.0	2382.8	3.1	NO				
Tpcn2	213	CLUST1	HOST					TSS13007				7:152439827-152469832	10.0	5.4	2.0	3.6	3.0	5.0	13.3	8.1	5.3	4.5	2.5	1.5	2.1	11.9	4.5	4.8	5.5	9.9	4.9	7.8	3.1	2.5	1.1	5.6	10.7	2.7	3.1	7.9	5.4	13.0	5.2	9.8	13.3	2.8	NO				
P2ry12	214	CLUST1	HOST					TSS17118				3:58810899-59148178	7.8	1.9	1.4	1.7	2.6	2.1	4.9	1.9	1.6	1.8	5.9	0.9	2.0	3.6	1.4	1.5	2.1	4.0	1.3	3.0	0.8	0.7	0.5	3.3	9.2	3.4	2.5	3.6	2.9	5.7	2.7	2.9	12.9	3.2	NO				
Dusp7	215	CLUST1	HOST					TSS12773				9:106270962-106278055	15.6	10.5	3.3	7.9	10.6	7.3	15.3	8.9	6.9	9.2	10.3	4.3	9.1	8.6	14.1	5.4	14.3	10.0	4.8	14.8	2.9	4.7	1.8	11.6	18.1	5.6	6.9	10.3	8.2	27.7	21.6	21.0	18.7	2.8	NO				
Abcc3	216	CLUST1	HOST					TSS15395				11:94204608-94254290	14.7	5.3	1.6	3.8	5.6	3.4	6.6	7.7	6.3	6.5	2.6	1.7	3.3	4.6	7.3	4.1	9.8	3.1	3.7	8.2	2.2	3.4	0.6	7.6	5.9	4.0	4.2	5.4	4.2	16.5	11.3	12.1	21.9	3.9	NO				
Slc28a2	217	CLUST1	HOST					TSS18713				2:122252212-122286866	3.3	3.8	1.9	6.1	5.3	3.1	12.7	4.1	3.5	4.4	2.9	1.2	2.4	12.8	4.1	4.4	4.5	4.8	2.3	5.5	2.0	1.7	1.3	10.6	13.7	2.2	2.9	5.2	4.9	10.7	5.7	9.8	13.7	2.8	NO				
Dck	218	CLUST1	HOST					TSS25100				5:89194037-89212302	47.6	29.5	14.1	34.9	28.9	36.4	75.2	48.4	30.3	43.3	35.7	15.6	23.2	90.5	26.6	22.0	20.6	55.7	22.4	43.8	35.1	17.2	25.6	93.3	101.4	25.7	35.9	70.7	55.2	36.3	15.5	25.1	101.4	2.8	NO				
LOC100503345	219	CLUST1	HOST					TSS23272				19:7009387-7044242	2.9	0.9	1.7	2.1	2.1	2.9	3.6	2.9	3.0	0.0	2.8	0.2	2.4	2.5	2.1	0.6	2.1	2.9	0.9	2.3	1.1	0.0	0.9	3.7	5.8	2.5	2.5	2.4	0.9	4.1	1.7	1.7	5.8	2.8	NO				
Ptpro	220	CLUST1	HOST					"TSS10769,TSS12281"				6:137200819-137413155	12.3	23.6	3.7	10.6	14.9	17.8	30.2	14.9	17.4	10.3	16.1	4.0	12.0	18.0	18.2	12.5	15.2	15.9	12.9	14.3	10.0	4.8	7.0	27.5	30.5	12.2	9.5	12.9	11.9	17.4	14.5	21.2	30.5	2.8	NO				
Acaa1a	221	CLUST1	HOST					TSS17964				9:119250411-119259413	41.9	62.9	50.1	43.9	55.0	58.8	120.6	47.3	73.9	34.5	58.3	25.9	50.7	152.7	50.1	71.7	58.4	73.7	61.3	46.0	44.5	21.7	42.3	122.5	89.0	74.7	62.8	65.8	60.0	73.9	43.0	57.8	152.7	2.8	NO				
Trim14	222	CLUST1	HOST					TSS14148				4:46519718-46549016	16.4	13.1	6.7	13.8	14.3	14.7	27.0	17.7	17.8	16.9	15.4	10.2	13.7	30.2	18.0	8.9	17.5	19.2	11.2	19.0	7.4	8.4	3.6	29.9	29.9	12.4	14.8	17.6	13.7	19.6	12.7	13.0	30.2	2.8	NO				
Tmem221	223	CLUST1	HOST					TSS16549				8:74078201-74082770	8.8	6.4	2.1	5.9	6.2	6.7	18.5	8.4	7.5	4.1	5.2	3.2	4.0	15.9	5.6	4.7	5.7	13.4	6.6	4.7	4.6	1.9	3.9	17.1	16.0	4.0	5.7	11.3	6.9	9.1	5.5	8.6	18.5	2.8	NO				
LOC100502699	224	CLUST1	HOST					TSS17234				19:17460492-17483388	2.2	1.7	1.3	5.3	4.4	2.4	3.6	2.0	2.8	1.4	0.9	0.0	0.7	4.3	3.2	0.0	0.0	2.0	1.4	5.7	2.9	0.1	1.3	3.4	2.1	1.2	1.2	0.4	2.5	1.2	2.3	1.4	5.7	2.7	NO				
Sgcb	225	CLUST1	HOST					TSS17822				5:74023987-74038970	5.8	5.5	2.8	5.5	3.6	7.0	9.2	7.8	5.0	5.7	5.7	2.6	4.3	20.0	5.2	7.9	6.4	6.2	5.2	5.9	5.1	2.1	5.6	9.9	9.2	4.7	5.1	10.2	9.3	13.6	5.0	7.9	20.0	2.7	NO				
Fgd2	226	CLUST1	HOST					TSS4420				17:29497858-29516480	4.6	1.6	0.8	0.8	1.2	1.9	5.4	1.7	1.6	1.4	2.1	0.5	1.3	3.6	2.0	2.4	1.8	1.8	1.4	2.9	0.4	1.0	0.1	3.0	6.7	1.6	0.9	2.5	1.8	8.2	4.1	9.0	7.3	2.9	NO				
C1qc	227	CLUST1	HOST					TSS21927				4:136445716-136448829	1586.1	463.3	276.9	332.5	503.6	553.3	1437.0	958.7	520.3	517.5	611.3	283.2	402.9	830.2	593.8	597.4	650.0	1003.9	467.4	523.3	365.8	232.1	251.9	707.7	1554.3	545.3	526.7	912.6	720.1	1626.4	495.2	801.9	1883.5	3.0	NO				
Capza2	228	CLUST1	HOST					TSS14606				6:17587097-17639725	152.4	127.7	99.4	84.2	115.5	177.5	253.2	203.8	133.6	116.6	200.6	93.0	118.8	345.1	139.4	212.4	147.5	179.9	125.3	131.1	175.9	51.0	146.3	232.1	281.8	126.3	141.8	274.3	314.8	319.1	103.9	217.5	345.1	2.7	NO				
Ap3d1	229	CLUST1	HOST					TSS27745				10:80169722-80204956	16.2	11.4	6.3	15.4	10.7	8.0	16.3	11.6	12.8	12.2	8.2	5.8	8.9	14.7	11.7	5.6	11.3	11.5	8.0	18.8	6.4	5.8	2.0	14.0	17.0	7.5	8.0	14.3	11.4	22.9	20.1	18.2	18.8	2.7	NO				
Nop56	230	CLUST1	HOST					TSS7439				2:130100147-130110754	34.6	14.1	15.3	25.1	19.4	14.4	21.3	27.0	9.2	20.1	13.2	14.6	13.7	30.9	14.5	24.0	14.1	38.2	17.2	21.2	40.9	5.8	19.5	16.4	21.1	9.6	11.7	32.5	44.3	23.4	9.4	19.8	44.3	2.7	NO				
Tmem229b	231	CLUST1	HOST					"TSS14320,TSS4699"				12:80062781-80108264	14.0	17.3	3.4	16.3	11.7	18.2	21.9	19.1	16.3	15.3	13.2	3.8	9.7	15.4	16.1	7.6	13.0	15.5	11.8	15.1	8.4	4.6	3.8	25.1	28.2	6.8	11.3	18.8	16.7	13.0	12.4	14.2	28.2	2.7	NO				
Trim21	232	CLUST1	HOST	TRIM21				TSS16185				7:109706435-109713983	6.4	3.2	2.1	7.0	7.3	3.7	15.8	6.4	4.2	5.0	3.1	2.0	2.8	17.5	5.2	4.6	4.1	9.6	2.4	8.3	3.5	1.9	1.9	13.9	18.2	3.0	3.9	9.9	7.5	8.0	5.9	7.8	18.2	3.0	NO				
Oas1c	233	CLUST1	HOST					TSS23430				5:121250207-121262523	3.4	4.6	3.2	6.0	4.6	5.6	18.4	5.3	4.6	4.1	5.2	3.1	4.7	12.7	4.4	5.2	3.0	12.4	4.5	5.7	4.5	2.3	4.8	20.5	15.8	5.8	6.2	8.6	9.4	3.9	2.8	4.9	20.5	2.7	NO				
H2-T23	234	CLUST1	HOST					TSS16648				17:36131448-36175119	129.7	383.3	201.7	305.9	272.6	385.0	628.7	258.7	516.4	306.5	249.5	258.6	297.2	787.1	408.4	331.9	239.0	416.4	335.3	206.8	237.7	118.9	219.5	773.9	634.6	323.0	311.9	346.0	285.5	241.7	188.6	217.8	787.1	2.7	NO				
Dtx3l	235	CLUST1	HOST					TSS18293				16:35926600-35972691	10.7	9.9	5.9	14.4	18.8	9.3	23.9	12.1	14.1	11.9	13.0	7.3	12.6	31.8	12.3	4.0	9.6	13.8	6.0	13.0	5.5	5.6	4.7	27.1	23.0	12.5	15.5	15.3	11.4	9.3	6.5	6.6	31.8	3.0	NO				
1-Mar	236	CLUST1	HOST					"TSS13467,TSS19354,TSS25620"				8:68141938-68995536	11.8	11.4	7.7	18.5	24.3	18.2	12.3	17.8	16.1	11.9	14.5	8.8	7.0	17.0	13.6	18.9	18.4	12.5	7.2	10.5	13.6	5.4	17.8	40.7	24.5	15.7	16.1	23.4	16.5	22.4	6.8	13.9	40.7	2.7	NO				
Acp2	237	CLUST1	HOST					TSS27740				2:91043068-91077223	22.2	17.3	11.2	51.6	55.0	21.1	40.8	24.5	34.9	19.9	14.5	8.2	11.6	36.7	21.8	16.7	22.1	20.6	15.1	20.3	12.0	8.7	10.4	45.5	57.8	18.8	28.3	59.2	35.6	39.8	18.6	29.3	59.2	2.7	NO				
Il1rap	238	CLUST1	HOST					TSS13278				16:26581790-26755588	7.2	3.6	3.2	6.1	5.1	4.2	14.0	6.3	2.7	4.2	4.3	2.4	4.0	10.5	2.7	3.5	3.8	5.9	3.3	3.5	9.3	1.5	14.9	7.2	6.6	4.7	3.4	5.8	4.1	3.7	1.3	1.8	14.9	2.7	NO				
Treml2	239	CLUST1	HOST					TSS25543				17:48439362-48451859	1.9	1.0	1.8	4.0	1.7	0.9	4.5	1.2	1.0	3.8	1.9	0.5	1.4	5.7	1.5	1.3	1.4	3.1	0.7	3.7	0.2	0.9	0.1	4.8	6.2	1.9	1.8	1.9	1.5	2.1	1.3	2.1	6.2	2.7	NO				
Nfxl1	240	CLUST1	HOST					TSS17338				5:72904542-72950884	8.0	4.1	3.5	5.6	4.3	4.1	18.4	7.3	3.9	5.1	6.8	3.8	5.4	17.0	5.6	4.0	3.6	10.5	2.6	8.7	4.8	2.8	2.8	12.3	21.9	4.0	5.2	12.6	10.5	9.4	5.7	8.3	21.9	3.1	NO				
LOC100503842	241	CLUST1	HOST					TSS15427				14:57430833-57431831	3.7	2.8	1.9	2.0	3.1	1.8	7.2	2.5	2.6	1.5	2.1	1.6	2.0	2.4	2.4	2.9	2.4	7.0	2.7	2.2	5.6	0.7	3.0	3.0	9.8	2.3	1.7	2.7	2.9	3.4	3.8	5.5	9.8	2.7	NO				
Coq10b	242	CLUST1	HOST					TSS3669				1:55109613-55129546	6.5	3.1	7.8	5.3	6.6	2.6	7.7	5.6	3.0	3.9	3.9	6.1	2.6	13.1	5.1	5.6	4.4	9.2	3.4	4.1	7.5	1.2	9.5	7.1	7.3	4.7	3.3	8.4	8.3	10.2	1.7	4.2	13.1	2.7	NO				
Car13	243	CLUST1	HOST					TSS23049				3:14641726-14663002	18.2	23.5	26.3	45.2	52.4	26.4	60.7	21.9	46.3	25.3	29.0	20.1	23.3	60.7	20.3	23.0	16.8	40.1	21.0	20.3	32.6	9.0	62.9	50.9	48.0	33.9	38.0	56.3	50.8	18.6	8.5	12.2	62.9	2.7	NO				
Dynll1	244	CLUST1	HOST					TSS25869				5:115747118-115750999	45.7	16.6	21.2	36.6	29.0	39.5	33.5	52.1	51.1	25.7	21.2	16.1	13.0	46.0	16.5	32.8	23.5	22.3	30.4	29.2	48.5	8.5	17.7	34.3	32.5	31.7	28.2	59.9	58.6	52.9	12.9	35.3	61.4	2.7	NO				
Sgpp1	245	CLUST1	HOST					TSS13950				12:76815234-76836716	21.7	26.1	6.9	11.7	14.8	22.1	34.0	25.7	21.1	16.4	23.8	13.8	15.7	31.5	23.9	25.6	24.7	31.4	15.9	18.7	20.5	7.8	13.8	34.3	49.4	12.5	13.0	26.3	29.6	48.9	23.4	36.8	49.4	2.7	NO				
Psme1	246	CLUST1	HOST					TSS19566				14:56197330-56204091	89.8	124.3	127.8	123.3	138.8	157.2	188.8	110.4	134.1	96.0	133.8	70.8	119.8	272.9	127.0	156.1	107.6	157.4	145.0	97.0	89.6	42.1	112.9	215.7	193.3	151.2	143.3	153.7	174.2	123.6	65.9	102.2	272.9	2.7	NO				
Tdrd7	247	CLUST1	HOST					TSS19262				4:45985294-46047633	12.6	10.8	12.1	34.5	32.3	12.1	35.6	16.0	20.6	18.9	13.7	10.4	11.9	47.2	16.8	9.7	15.9	23.6	12.3	18.7	9.8	8.2	9.2	57.2	35.6	16.6	23.3	29.2	21.3	17.4	11.9	14.2	57.2	3.3	NO				
Gm6907	248	CLUST1	HOST					TSS8027				14:59999669-60012349	0.9	0.4	0.5	1.2	0.6	0.6	4.9	0.9	0.8	1.1	1.1	0.5	1.1	4.7	0.7	0.4	0.3	2.5	0.4	1.2	0.5	0.4	0.2	6.3	3.8	0.5	0.8	1.8	2.2	0.5	0.5	0.8	6.3	2.7	NO				
Tmem2	249	CLUST1	HOST					TSS27512				19:21852831-21932817	10.2	2.7	3.8	15.8	10.3	3.9	4.5	14.2	3.4	12.7	4.2	7.6	2.4	5.8	5.8	2.8	7.5	8.1	3.3	12.9	5.6	7.6	8.2	20.2	10.1	4.5	4.1	13.8	11.4	6.3	3.9	2.1	20.2	2.6	NO				
LOC100503912	250	CLUST1	HOST					TSS15194				11:120094260-120153611	0.5	0.1	0.1	0.6	0.5	0.0	3.1	0.8	0.0	1.0	0.5	0.4	0.7	4.6	0.6	0.0	0.0	2.0	0.3	0.4	0.4	0.4	0.8	2.8	5.3	0.8	0.4	2.2	1.3	1.2	0.7	0.4	5.3	2.6	NO				
Fhl3	251	CLUST1	HOST					TSS15584				4:124377942-124385855	33.1	26.1	15.6	23.7	29.2	18.7	30.3	19.9	40.1	17.8	20.9	8.1	20.1	16.1	22.1	12.6	16.8	25.6	16.1	19.2	11.2	5.6	8.3	26.6	38.9	23.8	27.0	28.8	27.8	41.0	18.7	27.4	40.1	2.6	NO				
Tnfrsf1a	252	CLUST1	HOST					TSS22966				6:125299740-125312501	49.6	61.2	43.1	67.8	68.0	50.3	70.5	51.8	76.4	47.5	61.8	22.3	48.0	79.7	57.6	46.6	79.3	58.8	49.5	52.8	26.8	22.2	20.2	130.8	87.2	81.9	77.4	67.1	51.7	92.8	38.1	50.8	130.8	2.6	NO				
Ccdc86	253	CLUST1	HOST					TSS27238				19:11011649-11023756	5.1	1.5	1.1	2.2	2.8	1.6	6.5	3.7	1.6	2.8	1.7	1.3	1.5	10.0	2.1	2.4	1.7	6.0	2.0	3.6	2.1	0.9	0.8	7.7	8.2	1.5	1.5	5.0	3.2	5.6	1.7	3.7	10.0	2.7	NO				
Gm10693	254	CLUST1	HOST					TSS19368				7:3813517-3820772	0.7	1.5	0.7	1.8	2.1	2.2	2.9	1.3	2.8	1.6	1.8	0.5	1.4	1.9	2.4	2.4	3.2	2.2	1.0	1.9	0.7	0.9	0.1	5.7	2.2	1.6	2.4	2.0	1.6	2.6	5.2	5.0	5.7	2.6	NO				
Mthfr	255	CLUST1	HOST					"TSS20878,TSS23546"				4:147413185-147433671	4.0	2.1	1.6	2.9	2.5	1.8	10.6	3.9	2.6	3.0	2.2	1.5	2.1	11.7	2.5	1.2	1.7	5.0	1.1	4.6	2.6	1.2	1.0	8.7	10.5	1.6	2.6	7.6	5.2	5.0	3.1	2.9	11.7	2.8	NO				
Cfb	256	CLUST1	HOST					TSS9989				17:34993318-34999459	0.3	1.3	0.3	0.8	1.8	0.1	4.2	0.3	0.2	0.7	0.4	0.7	0.2	5.9	0.3	0.4	0.3	0.8	0.2	0.9	0.2	0.5	0.4	2.4	2.7	0.5	1.1	1.0	0.4	0.4	0.4	0.2	5.9	2.6	NO				
Arhgap17	257	CLUST1	HOST					TSS4609				7:130422662-130513429	8.3	9.4	5.5	4.7	7.1	7.2	12.1	7.3	8.7	8.2	10.7	4.2	8.1	13.0	14.1	6.5	12.1	7.8	5.8	11.4	4.2	5.2	1.4	10.8	10.1	6.4	9.0	7.5	6.5	20.2	14.7	15.4	14.1	2.6	NO				
BC051226	258	CLUST1	HOST					TSS24029				17:34045127-34046123	3.4	5.6	3.9	4.5	3.5	9.0	15.2	8.3	5.5	3.2	8.5	4.9	5.8	13.7	6.6	6.6	2.1	11.1	4.0	3.6	5.2	2.1	5.3	14.4	17.7	7.9	7.8	9.3	10.1	5.5	3.1	7.6	17.7	2.6	NO				
Mid1	259	CLUST1	HOST					"TSS17983,TSS19404"				X:166123178-166428730	10.8	5.0	2.0	6.8	6.6	5.5	15.3	5.3	6.2	8.9	2.8	6.0	3.2	11.2	7.1	4.6	9.4	8.8	5.1	12.1	5.5	4.0	3.3	14.2	17.0	2.5	3.5	8.4	5.3	10.7	11.3	8.8	17.0	2.6	NO				
Cxcl11	260	CLUST1	HOST					TSS13443				5:92760866-92843654	0.1	0.0	0.2	0.3	0.2	0.1	2.1	0.1	0.0	0.0	0.0	0.3	0.0	3.4	0.1	0.1	0.0	0.9	0.0	0.1	0.1	0.1	0.7	5.1	2.1	0.3	0.2	0.5	0.9	0.0	0.0	0.0	5.1	2.6	NO				
Lyn	261	CLUST1	HOST					TSS12825				4:3605267-3718759	52.7	34.3	24.0	38.0	38.8	30.4	72.9	33.9	41.9	41.4	50.0	24.1	38.6	66.8	42.5	34.8	44.9	51.7	35.2	53.5	26.9	23.1	14.3	87.7	91.6	44.0	52.9	40.6	39.3	54.8	30.3	43.0	91.6	2.6	NO				
C330018D20Rik	262	CLUST1	HOST					TSS22164				18:57115481-57135033	5.7	2.2	2.3	2.4	3.7	2.5	5.0	3.7	2.2	1.4	2.5	1.3	2.3	5.5	1.9	4.9	2.7	4.8	1.8	2.5	9.6	0.7	6.5	2.7	6.0	3.3	2.7	5.8	7.6	5.3	2.5	5.4	9.6	2.6	NO				
Lpcat3	263	CLUST1	HOST					TSS24718				6:124613121-124662196	27.7	15.0	3.2	24.6	15.2	9.2	21.3	19.6	13.3	12.4	8.5	3.6	7.6	12.7	10.8	4.6	9.9	9.6	7.3	14.7	10.8	5.0	9.3	10.7	17.3	7.0	6.6	22.3	16.9	22.5	15.5	12.1	30.9	2.9	NO				
9030625A04Rik	264	CLUST1	HOST					TSS4215				14:77424007-77436424	25.4	22.4	19.1	30.9	52.9	19.6	42.9	24.1	13.3	15.8	24.2	19.0	19.0	65.2	26.6	12.5	14.4	29.4	13.5	21.2	23.3	9.9	23.9	30.4	43.5	15.5	13.0	27.4	29.1	29.3	20.1	25.9	65.2	2.6	NO				
Lilrb4	265	CLUST1	HOST					TSS11941				10:51210780-51216419	197.7	160.6	202.9	243.4	251.8	250.8	372.1	266.2	306.1	206.4	241.0	117.0	159.8	441.2	237.8	299.6	283.9	272.1	189.0	223.3	188.7	73.8	193.1	451.3	381.8	222.7	273.1	369.0	376.3	597.9	219.9	402.8	451.3	2.6	NO				
Tmem37	266	CLUST1	HOST					TSS21281				1:121963953-121970357	36.8	32.9	22.1	25.4	23.7	54.8	28.5	43.4	42.8	22.6	25.4	8.9	13.6	29.0	19.6	50.2	41.2	28.9	31.5	21.0	25.6	9.8	31.0	58.4	40.1	49.6	41.6	43.0	33.2	51.2	15.7	30.1	66.1	2.8	NO				
Pfkfb4	267	CLUST1	HOST					TSS19834				9:108893946-108934739	17.5	14.5	4.8	9.3	9.7	13.4	19.5	16.9	16.9	9.7	8.6	3.6	7.2	9.9	11.2	10.7	12.2	14.4	7.9	10.6	9.7	4.4	5.7	26.5	19.3	8.1	8.1	16.3	13.5	20.3	9.9	18.7	26.5	2.6	NO				
Hist2h2aa2	268	CLUST1	HOST					TSS8721				3:96049503-96049896	17.2	18.2	17.5	13.2	15.5	15.9	39.0	20.9	20.2	13.0	11.6	13.6	10.9	29.3	18.5	37.8	29.1	29.9	14.3	8.7	17.1	7.5	32.7	50.1	40.2	15.3	15.3	19.0	23.9	33.9	13.3	41.9	50.1	2.6	NO				
Parp9	269	CLUST1	HOST					TSS8203				16:35926600-35972691	16.3	12.8	9.3	12.5	14.5	18.5	31.7	16.4	16.3	13.6	23.6	8.2	17.3	39.7	16.6	16.9	11.8	23.9	10.0	15.5	11.7	5.8	9.5	33.2	32.5	19.0	20.3	25.2	22.5	16.4	9.6	14.6	39.7	2.6	NO				
Fbxw17	270	CLUST1	HOST					TSS939				13:50513245-50529138	6.2	4.8	3.6	6.0	5.7	5.8	15.8	7.6	6.8	6.1	5.6	2.2	4.1	15.4	5.6	5.3	5.6	8.3	4.3	7.3	4.3	3.1	2.8	18.3	17.1	6.1	6.9	10.4	9.0	10.8	5.6	7.8	18.3	2.6	NO				
Tnfsf8	271	CLUST1	HOST					TSS4545				4:63493857-63522318	4.4	4.6	3.4	2.8	2.7	4.2	9.8	4.8	4.4	2.6	7.7	1.0	4.0	10.2	3.0	2.5	1.8	8.2	1.6	2.3	3.5	0.9	1.0	7.7	9.0	4.3	7.8	7.8	8.3	2.5	1.3	5.2	10.2	2.6	NO				
Ahsa1	272	CLUST1	HOST					TSS15564				12:88607677-88614902	85.2	88.5	59.2	59.7	61.3	105.6	114.9	113.5	78.6	88.4	82.3	65.2	66.7	218.7	93.7	148.4	99.6	105.3	100.4	97.7	73.4	35.9	76.2	96.8	140.6	56.0	75.9	130.9	149.4	276.7	82.8	128.5	218.7	2.6	NO				
Smpdl3b	273	CLUST1	HOST					TSS8335				4:132288880-132313086	7.9	5.8	1.8	10.9	14.7	3.7	13.5	6.0	7.4	4.3	4.1	1.9	3.6	11.9	3.8	3.2	3.5	5.9	6.6	4.1	8.7	1.9	6.3	15.7	10.4	3.5	3.6	7.9	7.5	6.5	3.2	5.1	15.7	2.6	NO				
Nfam1	274	CLUST1	HOST					TSS23274				15:82828225-82863797	13.4	9.2	3.4	8.2	9.3	10.0	10.0	12.2	13.2	9.1	7.0	1.8	5.7	9.5	10.0	7.3	13.3	7.6	6.6	12.0	2.9	3.2	2.0	13.7	15.6	9.0	10.5	10.5	8.5	33.2	13.9	22.1	19.9	2.9	NO				
Hip1	275	CLUST1	HOST					TSS2633				5:135882387-136020992	10.0	3.4	1.8	3.8	3.6	3.5	5.9	8.2	3.3	8.4	3.9	1.8	4.0	7.8	5.2	2.5	7.4	4.1	2.5	12.9	2.1	3.8	1.4	6.0	6.4	3.1	3.9	5.5	4.3	17.4	8.1	8.3	12.9	2.6	NO				
Pml	276	CLUST1	HOST	PML				TSS2583				9:58064985-58097593	7.8	8.8	2.9	10.9	9.1	8.2	13.9	10.9	8.8	10.5	6.5	5.1	6.7	16.5	8.8	3.4	7.2	11.1	6.4	11.8	4.2	5.2	2.9	21.7	15.9	6.1	7.4	11.3	8.2	6.9	6.4	5.2	21.7	2.6	NO				
Azi2	277	CLUST1	HOST					TSS17863				9:117949616-117973025	12.9	9.3	11.8	11.8	13.0	9.1	28.0	14.1	10.5	11.0	16.0	10.1	11.2	32.6	10.0	10.9	9.0	21.2	7.9	12.6	12.3	4.7	8.3	26.2	26.7	14.4	15.7	19.7	16.9	13.4	6.8	10.0	32.6	2.6	NO				
St6gal1	278	CLUST1	HOST					TSS2968				16:23221596-23360421	46.4	30.7	14.8	57.1	31.8	54.1	42.1	54.8	43.7	31.4	39.9	12.2	22.6	10.1	32.4	26.6	37.6	24.0	27.3	28.2	28.7	14.8	12.1	20.0	64.4	31.7	22.1	34.0	38.6	27.1	19.8	20.1	71.2	2.7	NO				
Unc93b1	279	CLUST1	HOST					TSS6678				19:3935185-3949340	152.0	172.8	66.4	161.4	169.0	160.5	309.1	177.4	210.5	113.2	154.1	55.0	139.3	289.3	200.5	113.1	178.9	175.2	156.8	129.4	82.6	54.6	63.0	315.8	326.0	141.5	140.4	188.3	148.7	265.8	136.3	172.8	326.0	2.6	NO				
Lrrc33	280	CLUST1	HOST					TSS5655				16:32142910-32165562	77.8	79.3	43.8	89.2	111.9	78.9	114.3	71.9	121.3	74.9	59.8	38.8	55.2	88.1	69.4	90.6	69.6	101.2	70.4	95.3	91.2	30.0	44.1	181.2	132.5	60.8	57.3	106.2	106.8	111.9	51.6	108.6	181.2	2.6	NO				
Agrn	281	CLUST1	HOST					TSS21897				4:155539398-155559244	2.8	1.7	1.2	6.9	3.1	0.9	8.0	2.7	1.7	3.0	1.3	2.0	2.0	3.5	1.5	0.6	1.2	4.0	1.2	2.7	2.0	1.5	2.9	8.2	5.8	1.3	2.3	5.7	4.0	1.5	1.1	0.9	8.2	2.6	NO				
Asb13	282	CLUST1	HOST					"TSS21687,TSS21688"				13:3633321-3651025	1.4	0.6	0.0	0.5	0.6	0.5	3.3	1.4	0.5	0.6	0.4	0.2	0.2	5.0	0.6	0.7	0.4	1.6	0.2	1.0	0.9	0.5	0.3	2.8	3.1	0.3	0.4	1.7	1.9	2.2	1.0	2.4	5.0	2.5	NO				
Tpst1	283	CLUST1	HOST					"TSS26146,TSS4161"				5:130549195-130611602	8.7	3.0	2.4	8.8	7.1	2.6	9.9	7.0	3.3	6.7	3.2	3.7	2.4	12.9	4.2	3.5	3.3	7.8	3.0	6.1	5.7	1.9	4.6	16.0	11.8	2.2	4.0	9.6	7.5	8.1	3.5	5.1	17.7	2.7	NO				
Ogfr	284	CLUST1	HOST					TSS16232				2:180324111-180330542	20.2	25.9	23.0	33.8	31.5	28.7	46.5	26.5	30.9	26.5	28.9	16.5	26.4	52.0	27.5	27.1	22.8	38.7	26.9	25.0	18.2	10.1	20.8	63.7	48.5	31.2	32.6	33.3	30.0	18.3	13.1	22.5	63.7	2.5	NO				
Cox18	285	CLUST1	HOST					TSS19493				5:90643748-90653021	5.4	3.3	2.2	4.1	3.5	3.1	8.3	5.9	3.2	2.9	3.5	4.3	4.7	13.0	3.7	3.2	3.0	8.7	5.9	3.4	5.2	1.4	5.3	8.0	7.1	2.4	4.2	5.9	6.1	5.2	1.4	2.4	13.0	2.5	NO				
Pisd-ps2	286	CLUST1	HOST					TSS10674				17:3064317-3084183	4.5	3.5	3.0	3.4	1.6	2.4	8.2	5.1	1.8	2.9	3.5	3.8	2.7	5.1	1.1	3.8	2.2	5.9	1.6	3.5	6.6	5.0	3.2	4.0	9.4	2.0	2.4	10.9	7.2	5.5	5.7	8.3	10.9	2.5	NO				
Slc1a5	287	CLUST1	HOST					TSS21119				7:17366694-17383623	35.5	22.8	12.6	29.9	26.9	15.0	25.3	28.3	22.9	20.3	17.9	11.5	16.2	21.3	12.3	8.0	13.3	30.6	17.3	17.1	25.9	6.6	14.0	12.8	21.5	9.2	15.0	40.5	43.2	12.1	5.8	9.0	43.2	2.5	NO				
Cass4	288	CLUST1	HOST					"TSS5002,TSS6848"				2:172219293-172258360	9.9	2.6	1.1	4.9	4.6	4.1	7.2	11.0	7.0	6.3	3.8	1.4	1.7	1.8	3.4	2.2	3.2	4.6	2.2	7.7	5.3	3.0	1.2	5.0	7.9	2.6	1.9	6.2	6.2	2.6	1.1	1.4	11.0	2.5	NO				
Pdgfb	289	CLUST1	HOST					TSS21483				15:79826303-79845238	26.2	11.0	3.5	4.9	8.5	5.2	13.0	14.2	7.8	8.1	8.6	4.3	13.2	11.2	18.4	5.9	14.4	11.0	4.9	10.3	7.6	4.9	2.4	17.5	9.3	6.2	10.1	11.4	9.4	25.5	13.5	20.9	26.2	3.0	NO				
Akirin1	290	CLUST1	HOST					TSS14085				4:123412437-123427542	27.4	22.7	17.5	15.1	19.8	29.1	39.6	26.7	23.3	18.9	25.4	13.4	18.5	48.0	29.7	48.1	32.9	44.3	21.4	22.6	26.0	7.5	23.2	34.0	46.6	19.2	26.9	36.6	33.2	67.5	26.6	49.8	48.1	2.5	NO				
Neurl3	291	CLUST1	HOST					TSS4610				1:36321446-36330270	22.3	12.2	5.5	5.6	8.9	10.1	28.3	18.1	9.7	7.9	13.0	5.2	12.4	22.9	14.4	12.2	14.0	16.5	9.7	9.0	9.0	4.1	4.2	19.1	27.2	9.5	10.0	12.3	10.6	18.8	12.3	30.7	33.2	2.7	NO				
Rnpep	292	CLUST1	HOST					TSS18412				1:137159275-137180661	39.7	30.2	17.0	33.6	36.9	27.7	46.0	30.4	44.4	35.0	21.7	22.1	24.3	60.5	31.3	20.1	42.1	34.7	32.7	41.9	16.6	18.2	10.6	66.2	48.1	28.3	33.9	42.9	29.8	51.0	27.4	26.8	66.2	2.5	NO				
Tbkbp1	293	CLUST1	HOST					TSS13265				11:96997484-97011026	5.6	4.2	3.6	5.7	7.0	4.1	4.7	6.1	8.4	4.5	3.3	2.6	3.6	5.1	5.1	4.2	7.0	3.4	3.4	6.4	2.8	2.8	1.6	13.7	5.3	6.4	6.5	7.7	5.2	10.8	6.5	7.3	13.7	2.5	NO				
Aim2	294	CLUST1	HOST					TSS19340				1:175350734-175396171	7.8	7.7	8.1	7.3	6.3	7.5	15.5	5.8	5.6	5.0	12.1	4.0	7.3	18.6	9.1	10.2	6.6	10.2	4.4	8.7	10.2	2.4	8.4	16.0	16.4	7.0	8.9	11.0	13.4	10.5	10.3	13.3	18.6	2.5	NO				
Psmb8	295	CLUST1	HOST					TSS13437				17:34335139-34338399	253.0	246.9	196.7	246.5	258.4	305.7	377.9	293.3	259.9	190.1	221.1	199.6	207.9	579.9	220.8	268.4	184.5	371.8	298.5	181.0	314.2	100.1	443.7	453.4	378.7	216.9	208.0	380.5	390.3	196.7	113.8	173.0	579.9	2.5	NO				
Adap2	296	CLUST1	HOST					TSS16108				11:79967663-79992329	11.3	5.8	3.6	4.5	5.2	5.2	20.9	11.5	6.5	8.0	6.9	4.6	7.4	17.0	10.4	5.9	9.2	17.4	4.8	10.0	4.4	5.4	2.8	19.5	18.8	7.0	10.2	13.5	7.6	14.5	7.5	7.2	20.9	2.5	NO				
Setdb2	297	CLUST1	HOST					TSS9740				14:60020847-60059714	4.4	2.8	2.8	5.1	3.8	2.6	12.5	3.4	2.8	3.8	4.8	3.0	3.9	13.8	3.3	2.0	2.1	8.5	2.1	4.4	3.3	1.6	4.3	11.4	11.3	3.8	4.2	6.8	5.4	3.2	1.5	1.9	13.8	2.9	NO				
Cirbp	298	CLUST1	HOST					TSS16790				10:79630585-79634398	13.7	12.7	6.9	10.9	11.2	13.2	42.3	12.1	12.8	13.9	6.8	8.7	9.0	21.4	10.5	13.6	9.8	28.3	11.2	18.2	20.5	6.6	13.5	18.1	39.8	8.0	6.9	17.9	21.6	13.9	12.6	26.8	42.3	2.6	NO				
Etnk1	299	CLUST1	HOST					TSS22374				6:143115749-143157066	16.8	12.0	5.5	16.4	14.8	11.0	27.8	16.5	13.2	14.9	12.7	11.8	10.5	35.9	15.0	8.7	12.4	21.7	8.1	16.2	11.8	6.5	9.3	33.5	26.2	8.1	11.0	22.6	17.2	18.7	11.7	12.2	35.9	2.7	NO				
Pgd	300	CLUST1	HOST					TSS11357				4:148524093-148540816	150.3	94.0	82.0	145.9	126.8	104.1	97.0	134.1	136.2	78.5	90.0	27.8	99.8	119.6	98.2	76.2	90.5	84.0	96.0	101.2	91.5	28.2	56.0	115.3	95.2	129.4	157.5	163.3	137.2	144.4	82.9	113.8	205.9	2.8	NO				
Gna15	301	CLUST1	HOST					TSS13246				10:80965057-80986970	13.2	4.1	1.8	1.7	2.6	3.9	4.5	6.1	3.1	2.6	4.7	0.6	4.3	8.4	2.4	2.4	3.5	3.4	3.4	4.3	1.7	1.4	1.3	7.8	4.7	4.2	3.5	5.9	3.6	6.8	4.7	7.9	13.2	3.1	NO				
LOC100504664	302	CLUST1	HOST					TSS24616				15:82828225-82863797	10.1	5.4	3.5	5.9	5.3	6.6	6.4	6.7	7.7	3.8	5.1	1.0	5.0	6.4	6.6	5.2	9.0	6.2	5.0	8.5	4.9	2.6	1.8	5.7	10.5	5.7	7.1	9.2	6.5	25.0	5.8	13.3	14.8	3.0	NO				
Cebpa	303	CLUST1	HOST					TSS26378				7:35904311-35906947	21.3	13.0	5.4	4.1	9.5	9.1	14.7	21.0	9.5	9.6	15.4	4.3	12.5	17.9	17.4	10.5	20.4	15.1	8.7	8.9	7.0	3.8	2.9	12.1	15.4	8.4	12.2	16.0	10.7	64.5	20.2	28.5	24.7	2.7	NO				
LOC100503858	304	CLUST1	HOST					TSS23494				18:50139080-50252883	22.2	10.8	8.5	11.0	11.4	18.2	11.6	17.5	13.5	17.2	24.7	6.0	4.9	8.3	15.2	12.1	10.4	12.2	14.4	16.7	8.9	3.5	14.7	6.8	19.8	13.3	5.6	14.4	12.4	19.6	12.3	16.5	25.4	2.5	NO				
LOC100503306	305	CLUST1	HOST					TSS18099				2:90922564-90930467	8.2	5.2	6.5	9.2	12.8	5.5	11.2	4.9	6.1	3.1	10.4	4.7	5.0	9.2	7.3	7.5	4.3	9.8	5.8	5.7	5.4	2.3	6.9	7.8	17.5	9.7	6.9	10.1	13.3	10.4	5.3	8.4	17.5	2.5	NO				
Cd48	306	CLUST1	HOST					TSS24912				1:173612185-173635388	98.6	63.9	38.3	52.2	58.7	85.6	133.6	80.5	71.2	60.4	90.2	29.0	54.8	126.4	54.9	86.7	55.0	87.1	56.7	63.7	85.4	22.8	71.6	80.5	131.8	54.4	65.1	107.1	108.1	136.4	59.4	116.5	133.6	2.5	NO				
Rap2c	307	CLUST1	HOST					TSS6567				X:48357088-48371195	22.6	16.9	13.2	26.5	24.6	22.0	37.9	21.0	24.9	18.1	26.1	13.8	17.9	46.6	20.5	30.7	23.9	32.2	16.4	22.7	19.6	8.4	14.2	40.1	52.0	22.8	24.7	39.8	38.7	36.2	13.6	24.1	52.0	2.5	NO				
Scamp5	308	CLUST1	HOST					TSS11413				9:57289133-57315831	11.5	10.9	2.8	6.7	7.4	11.1	10.2	10.9	10.4	8.5	7.1	1.9	5.5	8.8	12.2	12.0	15.5	8.9	7.8	12.3	4.1	3.5	2.6	9.9	14.7	6.6	5.0	9.9	9.0	27.9	15.3	23.4	16.3	2.6	NO				
Rgs2	309	CLUST1	HOST					TSS15566				1:145846467-145851279	32.3	22.3	23.9	26.8	16.4	24.8	57.1	38.4	15.2	19.9	33.5	19.9	21.6	42.8	26.8	28.1	20.6	28.4	14.6	24.8	37.5	9.3	42.6	41.2	50.4	27.3	22.5	24.6	29.1	54.6	35.5	85.9	57.1	2.5	NO				
Rasgrp4	310	CLUST1	HOST					TSS2647				7:29919951-29941229	1.8	2.7	1.8	3.6	4.7	2.7	3.2	3.6	4.8	3.5	2.2	1.3	2.8	2.5	3.3	2.0	4.3	3.0	2.5	3.7	1.0	1.4	1.0	10.3	4.5	3.6	3.8	4.5	3.8	7.3	3.2	4.4	10.3	2.9	NO				
Tgfbr1	311	CLUST1	HOST					TSS15925				4:47366176-47427796	36.2	7.9	4.9	14.0	16.2	4.9	17.4	12.5	4.8	6.5	8.8	5.3	8.5	14.0	7.3	4.3	5.6	12.6	3.2	6.7	16.1	2.3	14.2	7.2	13.9	7.1	9.9	13.0	9.8	11.8	7.1	16.1	48.7	3.9	NO				
Maf	312	CLUST1	HOST					TSS2099				8:118227152-118230794	64.2	39.2	21.9	36.2	34.1	46.6	54.8	49.8	37.3	63.2	43.7	28.7	31.1	50.2	59.6	35.1	65.3	36.5	28.2	89.4	15.1	24.5	15.6	59.0	61.2	29.9	35.1	59.9	40.3	98.4	107.1	109.2	89.4	2.5	NO				
Tspyl3	313	CLUST1	HOST					TSS13887				2:153048105-153051177	3.9	2.3	0.9	5.5	5.4	3.0	4.7	7.3	2.5	2.5	1.6	1.3	1.2	3.7	2.2	2.7	3.6	3.2	2.7	3.6	3.5	0.7	1.0	5.2	4.2	1.2	2.4	6.8	8.6	5.3	3.0	5.0	8.6	2.5	NO				
Dok3	314	CLUST1	HOST					TSS22964				13:55624595-55629899	13.4	4.7	7.1	3.8	5.9	5.1	13.2	5.0	11.6	5.0	6.8	2.1	5.5	6.4	4.9	6.4	7.8	8.1	4.7	5.9	2.2	2.2	2.6	12.2	16.2	10.4	11.1	6.9	4.8	13.3	7.6	14.6	20.0	2.8	NO				
Tor1aip2	315	CLUST1	HOST					"TSS23179,TSS3264,TSS640,TSS7351"				1:157851728-157915991	41.0	24.0	15.3	36.4	28.5	25.7	75.5	38.9	24.4	32.0	34.0	30.3	29.3	90.2	29.0	18.1	23.5	60.5	22.5	38.8	27.4	15.4	32.8	62.7	78.9	26.0	31.3	47.0	39.1	38.0	16.3	20.2	90.2	2.9	NO				
Irf5	316	CLUST1	HOST	IRF5				TSS11068				6:29476732-29487319	74.4	46.3	16.9	18.4	28.2	41.6	92.3	68.7	28.3	37.9	45.0	42.2	51.5	98.6	58.2	29.3	43.8	80.4	39.9	46.1	34.1	20.5	29.6	73.6	76.7	26.3	23.2	41.7	32.3	72.8	31.7	46.5	98.6	2.5	NO				
Hhex	317	CLUST1	HOST	HHEX				TSS2390				19:37509330-37515221	13.5	11.9	2.5	5.6	4.8	6.0	18.5	9.8	8.5	11.8	7.5	8.8	9.7	10.4	9.7	6.5	9.2	10.0	7.5	15.2	11.1	5.2	14.4	8.3	9.8	6.2	6.1	10.6	11.4	17.6	13.3	22.4	18.5	2.5	NO				
Vasp	318	CLUST1	HOST					TSS11705				7:19842277-19857203	57.8	32.4	19.4	29.8	43.0	21.4	63.5	28.4	57.5	29.2	25.4	17.0	28.6	36.0	24.4	26.6	28.9	42.3	34.2	28.0	27.6	10.6	18.2	38.0	56.2	30.7	35.3	44.6	33.0	46.9	18.9	34.0	63.5	2.5	NO				
Trim30	319	CLUST1	HOST	TRIM30				TSS27796				7:111557538-111613707	27.7	19.5	23.6	54.0	50.4	30.5	80.4	38.2	42.1	43.1	40.6	37.5	31.3	108.8	35.1	31.7	24.5	74.7	19.9	46.9	24.8	18.8	37.7	109.0	96.1	39.5	53.0	72.8	61.5	38.1	12.1	21.4	109.0	2.7	NO				
Angptl2	320	CLUST1	HOST					TSS13921				2:32992492-33226998	50.9	29.2	6.7	11.7	8.8	24.6	14.9	41.9	13.3	20.9	22.7	9.2	25.1	23.8	19.2	10.9	19.6	30.6	21.3	26.0	10.9	10.6	7.2	23.1	15.7	15.4	20.2	23.2	22.0	20.5	11.6	17.3	50.9	2.7	NO				
Nlrc5	321	CLUST1	HOST					TSS8471				8:96996662-97051172	2.5	0.7	1.1	3.0	2.1	0.6	5.3	2.7	1.2	2.7	1.1	3.1	1.1	5.2	1.6	0.7	1.2	3.6	0.4	3.6	1.0	2.1	0.9	6.8	5.9	1.1	2.0	4.9	3.7	2.9	1.1	1.5	6.8	2.5	NO				
Gch1	322	CLUST1	HOST					TSS3222				14:47773569-47809077	19.0	14.3	21.6	15.5	21.5	10.9	25.5	12.8	17.2	12.7	21.2	25.9	18.3	38.5	24.4	17.6	13.9	25.8	15.2	12.2	31.0	6.8	42.4	35.0	19.4	13.7	15.5	27.4	23.7	16.1	8.8	12.5	42.4	2.5	NO				
Spred1	323	CLUST1	HOST					TSS21996				2:116947185-117005073	29.0	10.6	13.4	35.5	34.9	11.4	44.3	23.1	13.3	20.7	15.0	20.6	13.5	37.8	17.7	13.0	18.3	32.6	7.9	27.9	16.7	9.7	12.8	33.6	48.1	16.6	22.4	34.1	33.4	53.2	21.0	31.7	48.1	2.5	NO				
Bid	324	CLUST1	HOST					TSS21654				6:120843136-120866838	18.9	11.2	9.1	17.6	22.6	15.3	27.1	13.5	18.6	16.2	14.6	10.4	9.1	22.6	12.9	15.8	17.2	21.8	11.1	18.9	10.3	5.8	14.7	36.4	31.0	13.1	13.3	16.8	13.8	30.7	17.2	27.0	36.4	2.5	NO				
Morc3	325	CLUST1	HOST					TSS24778				16:93832365-93876318	13.1	11.9	8.9	11.9	15.1	15.2	24.8	15.8	14.4	9.1	16.8	7.2	12.2	29.1	12.9	15.0	12.1	17.9	9.9	11.5	11.5	4.5	6.6	24.1	27.9	12.7	16.6	24.0	21.0	18.9	9.6	16.6	29.1	2.5	NO				
Slfn9	326	CLUST1	HOST					TSS16937				11:82793804-82805332	8.0	4.2	2.2	6.1	5.0	3.2	12.3	4.8	4.6	8.3	5.0	5.3	5.2	11.3	4.6	1.4	2.5	7.9	2.4	7.9	6.1	3.0	5.6	7.9	8.0	1.9	3.9	5.1	4.1	2.9	2.6	3.8	12.3	2.5	NO				
A530064D06Rik	327	CLUST1	HOST					TSS19550				17:48288845-48304207	2.1	0.3	1.5	1.7	1.0	0.1	3.8	1.7	0.5	1.5	1.5	0.6	1.1	5.1	0.7	0.5	0.3	2.3	0.3	1.6	0.6	0.6	2.2	3.3	4.4	3.2	4.0	2.4	1.3	1.8	0.5	0.4	6.5	2.8	NO				
Mtmr10	328	CLUST1	HOST					TSS8879				7:71432555-71485692	8.4	8.5	3.9	3.8	7.9	12.6	15.4	11.2	10.8	9.1	9.2	3.9	5.4	12.5	9.5	12.2	15.2	10.9	7.4	10.1	4.6	3.6	2.5	6.6	17.9	7.6	9.3	12.4	9.4	25.6	8.3	10.4	17.9	2.5	NO				
Gp49a	329	CLUST1	HOST					TSS15046				10:51200484-51206025	99.5	100.9	126.6	107.0	121.3	127.7	209.4	140.3	134.8	121.4	145.4	108.5	90.4	261.2	129.4	141.0	144.8	148.7	98.1	126.3	116.4	47.1	140.8	209.5	206.1	105.9	129.9	176.6	191.8	302.0	113.0	184.8	261.2	2.4	NO				
Slfn3	330	CLUST1	HOST					TSS20990				11:83004831-83028656	7.8	8.2	6.2	9.0	7.5	9.4	21.6	9.1	9.4	11.8	13.9	7.4	9.5	19.5	9.4	5.6	7.4	14.0	7.4	10.0	10.4	3.2	7.7	20.0	18.0	8.3	12.0	13.2	12.0	8.1	2.3	4.0	21.6	2.4	NO				
Wdfy2	331	CLUST1	HOST					TSS17154				14:63456526-63575723	30.9	30.5	7.4	22.4	19.8	37.5	39.3	44.3	37.9	33.3	26.1	15.1	22.8	28.1	27.0	17.3	25.3	32.2	24.4	37.3	24.6	16.0	12.2	35.9	36.8	19.5	15.7	35.0	26.1	20.1	14.4	12.5	44.3	2.4	NO				
Slc9a3r1	332	CLUST1	HOST					TSS9512				11:115024654-115042492	47.1	37.5	17.8	30.2	37.2	36.4	50.7	39.7	47.1	34.2	28.0	12.2	21.5	62.0	38.3	27.0	42.2	29.5	25.9	46.4	20.5	15.4	10.7	43.2	39.4	29.5	31.9	34.4	22.4	62.7	48.2	51.0	62.0	2.4	NO				
Mgat2	333	CLUST1	HOST					TSS21662				12:70285144-70287760	52.8	26.4	19.9	25.8	28.0	31.6	50.7	36.7	27.4	29.7	27.4	26.1	23.0	45.5	28.5	44.9	29.0	63.2	30.4	29.6	35.8	10.9	26.8	41.1	55.6	22.9	22.7	42.2	42.1	49.4	23.1	34.9	63.2	2.4	NO				
Trim34	334	CLUST1	HOST	TRIM34				TSS27697				7:111392970-111410753	10.1	10.1	8.7	11.2	13.5	14.3	31.1	13.8	11.9	11.7	15.7	9.4	12.2	34.3	13.6	18.3	7.9	25.3	7.4	14.1	11.5	5.7	16.0	32.6	35.2	14.5	14.4	22.9	24.8	11.6	9.2	11.5	35.2	2.4	NO				
2810008D09Rik	335	CLUST1	HOST					TSS15139				11:116938096-116940269	8.7	3.5	6.6	3.0	2.9	4.3	12.5	3.5	3.7	4.0	6.1	7.3	2.1	3.1	2.0	6.0	2.1	8.4	2.3	3.9	3.9	3.9	4.7	2.7	14.9	2.7	2.1	9.2	13.4	7.0	8.9	9.4	14.9	2.4	NO				
Hmga2	336	CLUST1	HOST					TSS24721				10:119798330-119913991	8.2	3.1	2.2	2.6	2.2	2.8	9.2	3.8	2.8	4.5	4.6	2.7	3.4	4.0	4.5	3.4	3.9	4.2	2.1	3.9	1.2	1.1	0.9	1.9	5.9	2.7	5.2	3.0	3.0	7.5	6.0	6.9	10.2	2.6	NO				
Gda	337	CLUST1	HOST					TSS797				19:21465796-21547151	22.0	11.2	10.7	41.4	30.4	19.5	25.0	21.9	19.9	24.5	16.4	8.3	10.7	18.8	10.2	12.9	18.3	26.9	15.5	25.6	15.5	11.3	11.6	20.9	48.6	22.0	19.3	35.7	32.0	31.0	3.3	4.5	48.6	2.4	NO				
Sigmar1	338	CLUST1	HOST					TSS9480				4:41685368-41688186	55.8	36.8	16.7	61.1	41.1	27.2	32.2	49.9	33.5	30.6	18.2	12.9	14.4	33.6	25.6	20.9	23.5	33.5	36.2	30.1	36.3	10.9	30.0	27.5	31.9	13.4	19.1	62.6	58.5	44.0	15.8	26.2	64.4	2.5	NO				
Rcl1	339	CLUST1	HOST					TSS17404				19:29175864-29218333	7.7	4.9	4.7	8.9	8.2	3.6	7.9	7.8	3.8	5.5	3.9	5.5	5.5	9.6	4.9	5.2	3.5	9.6	4.4	4.2	10.4	1.2	7.4	3.9	10.0	4.9	3.8	7.1	8.0	4.4	2.6	4.8	10.8	2.5	NO				
Snx2	340	CLUST1	HOST					TSS27487				18:53336018-53380514	134.8	128.5	75.4	65.1	79.0	221.0	135.6	173.2	132.4	120.4	184.9	44.0	91.6	194.6	102.9	213.2	160.5	151.3	163.0	153.1	89.9	45.5	81.6	133.2	167.4	106.4	120.5	215.4	237.2	308.3	137.8	165.8	237.2	2.4	NO				
LOC100504287	341	CLUST1	HOST					TSS15104				1:175706411-175728402	0.8	0.5	0.7	1.2	1.3	0.7	4.8	1.8	0.7	1.2	1.5	2.0	0.6	4.6	1.1	0.7	0.3	2.1	0.5	1.9	1.6	0.8	1.6	3.5	5.8	1.4	1.6	3.6	3.1	0.9	0.7	1.0	5.8	2.4	NO				
Pctp	342	CLUST1	HOST					TSS6286				11:89844730-89864208	17.7	12.4	10.6	16.4	16.3	16.7	14.1	17.7	14.3	13.2	11.9	4.0	9.4	18.1	11.5	18.7	15.7	13.3	12.6	17.0	12.2	5.3	12.5	12.0	20.1	14.1	15.7	23.1	25.1	27.4	14.4	20.6	27.0	2.5	NO				
Ranbp1	343	CLUST1	HOST					TSS3012				16:18240071-18248787	94.9	39.4	29.1	40.9	35.2	38.9	47.9	79.7	29.3	45.0	37.7	28.4	31.9	96.9	36.1	49.6	34.6	70.7	61.3	52.4	87.2	17.6	54.5	28.0	37.5	19.4	26.2	82.1	91.3	76.0	23.6	55.7	96.9	2.4	NO				
LOC100044751	344	CLUST1	HOST					"TSS16588,TSS22056"				11:80216148-80240529	1.8	0.4	1.3	0.9	0.4	0.4	4.1	1.5	0.2	1.4	1.1	1.6	0.5	1.5	0.6	1.4	0.4	3.0	0.2	1.1	1.0	1.6	0.8	1.2	5.2	0.3	0.3	3.6	3.0	2.1	1.6	1.5	5.2	2.4	NO				
Rhoc	345	CLUST1	HOST					TSS27321				3:104591951-104597377	105.9	83.5	122.1	65.7	111.0	96.7	130.8	188.6	75.2	100.9	105.3	142.6	98.0	252.8	164.1	178.7	132.8	152.2	129.2	81.2	134.4	47.3	155.9	122.8	81.2	104.6	141.9	134.8	172.3	278.2	63.2	118.8	298.6	2.6	NO				
Rnf135	346	CLUST1	HOST					TSS14540				11:79997373-80013255	6.0	7.4	2.9	3.7	5.2	7.6	11.4	6.7	7.1	4.2	5.5	2.2	4.3	11.9	6.7	8.7	6.9	10.1	5.9	6.3	5.1	1.8	1.7	12.0	13.2	4.7	5.3	8.8	7.7	6.4	5.2	8.7	13.2	2.4	NO				
Trim25	347	CLUST1	HOST	TRIM25				TSS20953				11:88860716-88881607	28.5	33.5	29.2	40.0	37.5	40.8	61.8	41.4	31.8	41.3	49.1	28.8	38.4	67.3	50.8	32.7	34.7	53.5	22.0	50.3	24.6	25.5	16.1	88.8	67.7	50.7	38.9	43.1	37.1	31.5	23.1	31.2	88.8	2.4	NO				
Pde1b	348	CLUST1	HOST					TSS24481				15:103333728-103360483	2.4	1.1	3.2	1.3	1.0	0.8	4.7	2.0	0.7	1.3	1.5	1.1	1.2	2.8	1.1	1.6	0.8	2.0	0.4	2.2	1.3	1.1	0.5	3.1	4.4	0.7	1.9	6.2	5.9	6.4	4.9	5.2	6.2	2.4	NO				
Pdf	349	CLUST1	HOST					TSS17850				8:109570188-109572514	10.4	4.8	4.5	5.7	4.4	6.2	7.4	9.0	4.2	5.4	4.3	3.0	4.3	11.8	5.7	13.4	6.2	9.8	6.7	5.4	10.5	1.8	7.5	6.5	8.9	3.0	3.2	11.3	13.9	15.3	6.4	12.5	13.9	2.4	NO				
Fgd4	350	CLUST1	HOST					"TSS14446,TSS27026,TSS8456"				16:16422070-16560289	6.3	7.0	2.4	3.8	5.3	7.2	11.7	9.9	5.7	5.3	8.4	3.2	4.9	9.4	7.0	4.1	8.2	5.8	4.3	6.9	4.3	2.5	1.9	6.6	14.1	3.5	6.4	8.0	8.2	17.1	8.1	11.7	14.1	2.4	NO				
Papd7	351	CLUST1	HOST					TSS384				13:69636836-69672742	5.4	2.3	2.9	8.0	6.5	2.0	7.9	4.0	3.6	5.2	3.1	4.7	3.4	8.3	3.6	1.5	2.5	5.6	2.3	5.3	2.1	1.9	1.8	11.9	10.5	4.0	4.9	7.8	5.4	3.6	2.1	3.0	11.9	2.4	NO				
D1Ertd622e	352	CLUST1	HOST					TSS25354				1:99540478-99558595	20.6	12.7	11.5	15.4	20.4	10.5	36.3	17.7	15.9	13.3	19.2	15.0	15.4	36.5	19.0	12.0	14.6	29.2	9.8	17.4	17.0	6.6	14.0	31.4	38.6	15.7	19.0	28.2	28.2	34.9	14.2	22.8	38.6	2.4	NO				
Clec12a	353	CLUST1	HOST					TSS15997				6:129300303-129315321	142.1	210.6	140.6	160.5	226.7	205.3	275.0	222.4	181.9	127.5	172.6	137.5	127.1	206.5	272.4	266.3	182.6	232.2	158.5	116.9	181.5	64.3	167.3	243.6	318.6	144.6	200.4	257.8	339.0	306.6	173.2	323.4	339.0	2.4	NO				
Plekhn1	354	CLUST1	HOST					TSS9366				4:155595564-155602651	3.1	1.7	1.9	1.9	1.9	1.1	7.5	3.0	2.7	2.3	1.4	1.6	1.6	5.7	2.3	1.6	2.8	3.4	1.5	2.0	1.0	1.4	0.6	4.7	6.6	1.9	2.8	5.4	3.3	4.5	2.4	2.6	7.5	2.4	NO				
LOC100502715	355	CLUST1	HOST					TSS8188				2:120996941-121097122	3.7	2.2	2.8	2.6	3.4	1.0	4.3	4.0	2.8	3.4	2.6	5.0	1.7	5.9	2.2	0.7	1.7	3.4	2.1	3.8	4.2	1.4	2.2	2.0	4.1	0.3	3.1	3.8	3.9	3.9	1.2	1.7	5.9	2.4	NO				
Parp11	356	CLUST1	HOST					TSS27005				6:127403740-127444257	6.1	3.5	1.8	5.4	4.8	3.3	10.5	5.0	4.0	5.8	3.8	4.2	4.3	13.4	4.6	2.2	2.7	6.0	2.9	5.9	3.7	2.9	3.5	9.5	8.8	2.7	3.7	7.4	4.5	4.9	3.0	3.1	13.4	2.6	NO				
Rin2	357	CLUST1	HOST					TSS808				2:145611851-145713352	28.2	12.8	6.7	19.1	14.8	8.1	38.8	27.0	10.2	13.2	13.2	10.2	11.9	30.6	14.8	7.8	12.0	17.4	6.7	17.6	19.1	7.3	15.2	28.9	36.1	14.3	14.0	24.9	23.1	46.1	21.5	31.5	40.8	2.8	NO				
Usp25	358	CLUST1	HOST					TSS18849				16:77014313-77117025	18.0	15.8	12.4	24.4	23.7	14.3	38.2	17.3	19.2	22.1	20.2	17.8	19.6	42.5	18.5	7.4	15.9	25.0	13.5	22.1	12.9	9.3	13.8	39.3	32.2	19.0	20.8	26.7	20.2	16.7	11.8	12.0	42.5	2.4	NO				
Synj1	359	CLUST1	HOST					"TSS1831,TSS21363"				16:90936341-91044624	11.7	9.4	4.7	14.9	18.1	9.0	17.4	11.1	13.5	12.3	7.6	7.3	7.0	17.6	8.5	4.8	9.0	12.5	6.2	13.0	7.0	7.6	6.8	28.4	23.1	9.5	8.7	14.6	10.3	10.8	6.2	6.6	28.4	2.6	NO				
Folr2	360	CLUST1	HOST					TSS12164				7:108966826-109005704	113.5	174.5	62.6	80.8	122.4	169.7	209.6	228.2	127.1	130.4	109.4	153.9	95.0	184.9	190.0	187.5	166.4	157.7	164.3	119.3	85.6	70.5	43.5	147.1	181.0	93.4	89.2	125.8	166.2	450.1	95.7	165.4	228.2	2.4	NO				
Cd72	361	CLUST1	HOST					TSS20473				4:43455148-43467498	78.0	139.2	77.2	60.5	72.1	122.4	262.7	130.1	102.0	147.0	144.8	76.1	142.2	277.4	180.8	158.6	181.1	194.2	161.2	143.3	53.1	69.0	71.0	228.2	226.5	128.6	155.5	105.5	109.9	238.4	68.6	150.5	277.4	3.7	NO				
Trim26	362	CLUST1	HOST					TSS940				17:36974085-36996325	6.2	6.2	4.2	10.0	9.1	6.4	13.1	5.7	7.2	6.2	5.0	3.8	5.6	17.7	6.6	6.0	6.5	9.8	5.6	7.7	5.4	2.6	4.2	11.7	11.4	5.4	6.4	8.6	7.7	8.2	5.5	8.4	17.7	2.4	NO				
Rab12	363	CLUST1	HOST					TSS26572				17:66843851-66869010	26.0	20.1	19.3	20.6	28.1	23.4	46.5	27.0	25.2	17.4	28.2	14.7	20.1	46.3	27.0	26.3	24.8	39.6	19.2	21.3	29.0	8.3	15.2	39.2	42.1	23.9	32.8	34.6	34.2	39.2	23.2	27.5	46.5	2.4	NO				
Sphk2	364	CLUST1	HOST					"TSS14546,TSS23501"				7:52960616-52973372	14.7	15.9	6.1	13.9	13.2	12.4	19.9	14.9	18.4	15.4	11.4	6.2	12.3	19.8	15.9	12.0	20.0	19.7	14.0	19.2	9.3	8.0	4.8	28.9	24.8	13.8	14.2	13.8	10.8	22.7	13.7	16.6	28.9	2.4	NO				
Ndst2	365	CLUST1	HOST					TSS17749				14:21542951-21553784	10.9	8.2	2.8	8.5	7.5	6.4	18.4	9.5	7.6	10.0	5.9	7.5	7.1	14.8	11.2	4.4	8.8	16.8	5.7	10.2	4.5	4.6	3.9	15.6	18.2	6.0	6.2	9.4	6.7	14.1	8.3	7.1	18.4	2.4	NO				
Polr3g	366	CLUST1	HOST					TSS1881				13:81812835-81850012	9.4	4.8	4.6	7.0	5.1	3.6	4.2	7.8	3.1	5.4	3.3	3.1	3.4	4.3	4.0	3.3	3.8	4.8	4.2	6.2	13.3	1.8	8.4	6.3	4.7	3.0	3.0	7.0	8.8	3.9	2.4	4.0	13.3	2.4	NO				
Slc7a8	367	CLUST1	HOST					TSS2959				14:55341051-55400723	53.5	17.9	11.3	27.8	26.6	16.8	47.8	26.9	26.8	36.3	16.6	13.8	18.9	43.5	19.6	9.6	26.0	24.0	19.1	38.3	8.7	12.4	11.8	48.6	30.8	20.1	27.3	43.2	26.9	30.5	17.9	16.0	54.5	2.5	NO				
Gm9746	368	CLUST1	HOST					"TSS11217,TSS11807"				14:26986377-27026557	12.8	9.7	1.7	7.9	6.4	8.1	11.8	9.2	6.9	5.2	2.1	2.5	2.8	8.6	4.4	5.0	4.3	7.7	6.9	5.6	12.9	2.8	9.3	6.9	7.8	1.7	1.9	9.4	8.2	9.2	4.7	8.8	14.4	2.5	NO				
Tor1aip1	369	CLUST1	HOST					"TSS23752,TSS26615"				1:157851728-157915991	28.9	17.2	10.1	27.9	21.3	13.4	55.6	25.6	17.7	23.4	19.3	18.0	19.1	55.7	23.6	10.8	17.2	34.6	14.2	30.4	18.2	10.9	12.1	46.9	46.1	16.0	20.0	30.6	25.7	33.5	15.8	19.2	55.7	2.9	NO				
Pik3r6	370	CLUST1	HOST					TSS19429				11:68316520-68366200	3.8	1.9	1.6	3.4	2.9	2.4	5.5	3.0	2.3	2.3	2.6	1.2	2.1	4.3	1.7	1.7	1.4	4.4	1.4	2.8	1.9	0.8	1.2	5.5	8.2	2.3	2.5	4.3	4.4	4.0	2.5	3.6	8.2	2.3	NO				
Tsnax	371	CLUST1	HOST					TSS6507				8:127536896-127558092	18.7	15.4	8.6	19.0	18.7	17.9	15.6	21.8	17.3	12.4	11.2	4.7	10.2	19.7	11.9	19.9	15.8	14.5	16.4	17.0	17.0	5.5	17.3	16.4	20.5	14.8	14.0	23.1	27.8	26.3	13.4	23.5	27.8	2.3	NO				
AA474331	372	CLUST1	HOST					TSS26490				10:39612565-39619044	3.6	2.3	0.3	2.0	1.8	2.6	3.1	3.1	1.6	1.3	1.5	0.4	0.9	3.2	2.7	2.3	1.9	3.4	1.7	2.7	2.5	1.2	1.7	2.4	5.6	1.5	2.0	2.5	4.2	5.3	1.7	3.9	5.6	2.3	NO				
Ly9	373	CLUST1	HOST					TSS14056				1:173518743-173537491	51.5	101.7	33.2	85.0	83.2	108.6	171.3	100.0	93.7	91.6	96.8	71.5	81.7	118.9	80.8	41.7	55.7	96.5	75.4	78.8	70.7	37.8	53.7	103.1	116.0	64.4	82.3	83.6	62.8	59.2	50.5	72.5	171.3	2.3	NO				
Daxx	374	CLUST1	HOST	DAXX				TSS11586				17:34046442-34052534	13.2	17.2	11.4	19.4	19.2	16.6	37.0	17.4	20.9	17.9	15.8	12.2	18.3	45.9	19.7	9.3	14.7	23.9	16.0	20.1	8.4	8.5	8.7	46.3	36.7	19.5	22.3	21.7	15.2	13.4	8.5	10.0	46.3	2.3	NO				
Rnf25	375	CLUST1	HOST					TSS4122				1:74640325-74647971	10.9	10.2	5.8	9.3	9.1	10.2	19.3	9.5	8.6	8.2	10.3	6.9	7.9	14.4	10.7	15.0	11.1	17.3	9.5	11.7	10.9	3.4	5.7	13.0	21.3	7.4	7.4	9.8	12.4	15.8	7.0	12.2	21.3	2.3	NO				
B4galt6	376	CLUST1	HOST					TSS9664				18:20843099-20904905	18.3	9.7	7.6	13.7	13.7	7.1	24.8	15.3	10.8	14.7	11.0	7.4	10.0	20.1	15.9	10.5	20.4	16.8	5.7	21.4	8.3	7.0	4.9	24.3	28.3	10.3	13.9	15.5	13.8	44.8	21.7	27.8	28.3	2.7	NO				
Mpeg1	377	CLUST1	HOST					TSS24329				19:12535268-12539775	391.3	563.3	135.2	235.9	475.7	515.6	641.9	424.7	567.2	374.8	320.9	226.3	284.3	483.6	677.4	540.1	680.3	333.0	429.9	387.1	157.2	178.4	136.5	614.4	612.4	256.0	312.0	375.4	375.6	892.0	516.8	810.9	680.3	2.3	NO				
Wsb1	378	CLUST1	HOST					"TSS2040,TSS24401"				11:79052883-79068197	25.9	16.2	26.1	12.7	15.1	16.6	39.5	17.1	13.9	12.2	30.6	21.9	18.3	30.9	13.4	21.9	14.0	24.9	9.5	26.8	27.4	11.5	16.6	20.9	38.4	19.5	26.7	37.7	51.4	31.0	22.6	56.4	51.4	2.3	NO				
Cyp27a1	379	CLUST1	HOST					TSS26015				1:74760147-74784464	3.3	4.0	1.2	3.4	2.7	3.0	6.2	2.8	2.9	2.1	3.0	1.6	3.4	3.2	2.6	2.3	2.3	3.5	2.3	2.6	2.5	1.3	1.5	4.1	9.9	3.2	2.3	2.1	2.2	3.2	3.4	5.0	9.9	2.3	NO				
Zfp385a	380	CLUST1	HOST					TSS5675				15:103144325-103170517	14.2	10.8	5.2	6.9	9.3	7.6	14.8	8.1	9.2	10.5	10.4	7.4	10.1	13.1	13.7	6.2	11.6	11.7	8.7	11.6	2.8	4.7	2.6	16.6	16.7	8.8	9.9	9.9	7.1	15.0	13.3	12.6	16.7	2.3	NO				
Rp2h	381	CLUST1	HOST					TSS238				X:19941733-19977475	19.5	18.2	11.9	23.4	26.7	19.9	29.0	20.6	20.0	13.5	22.3	10.2	15.8	22.0	15.3	20.2	13.0	28.2	12.9	16.3	20.0	7.1	19.0	18.3	39.4	17.5	22.3	29.4	36.7	21.2	12.0	18.2	39.4	2.3	NO				
E330016A19Rik	382	CLUST1	HOST					TSS5077			INTERFERON cGMP-AMP synthase	9:78278324-78290954	5.2	5.2	6.0	6.3	6.3	5.5	12.2	5.4	4.5	7.0	10.5	4.6	8.0	17.4	6.2	4.8	4.2	13.9	4.6	5.1	4.2	2.7	5.9	14.8	13.4	5.1	8.9	10.9	8.3	3.5	1.9	3.0	17.4	2.3	NO				
Limd2	383	CLUST1	HOST					TSS13058				11:106017569-106021456	18.4	14.3	10.4	23.0	20.0	15.9	26.6	21.1	16.7	13.8	17.2	6.5	17.0	23.1	15.9	15.1	14.9	17.2	14.8	15.1	14.9	5.1	14.1	20.4	29.5	17.6	21.2	25.2	29.0	24.9	15.3	24.4	29.5	2.3	NO				
Ddx17	384	CLUST1	HOST					"TSS10350,TSS17005,TSS22665"				15:79346837-79377171	55.1	20.5	39.2	32.9	42.8	32.2	48.0	41.8	33.8	35.0	44.2	35.4	35.6	61.3	23.1	26.4	29.8	50.1	32.0	42.6	31.9	21.2	13.1	26.2	68.8	43.2	50.6	56.3	50.2	47.4	27.9	34.4	68.8	2.3	NO				
G3bp2	385	CLUST1	HOST	G3BP2				"TSS10762,TSS20799,TSS7299"				5:92481171-92512761	37.6	20.5	20.4	25.3	20.4	25.8	45.8	37.5	27.2	28.7	25.2	29.2	20.0	71.1	25.9	36.5	28.5	45.7	22.9	34.1	32.2	13.6	25.4	48.4	47.8	22.1	27.3	45.1	45.7	51.0	20.8	35.1	71.1	2.3	NO				
Adar	386	CLUST1	HOST	ADAR				"TSS13400,TSS20411"				3:89518943-89568554	10.4	8.7	7.2	13.0	14.0	9.2	20.6	11.7	12.8	13.1	9.5	16.1	10.7	26.6	12.1	6.0	7.6	16.4	7.1	13.8	5.6	7.5	6.9	31.8	21.5	11.2	14.5	15.5	10.7	8.5	5.0	6.0	31.8	2.5	NO				
Fam3c	387	CLUST1	HOST					TSS7600				6:22256521-22306081	16.2	9.4	4.4	23.7	14.0	9.7	17.1	11.8	13.0	12.0	6.5	4.0	5.7	17.5	11.0	6.3	12.4	7.8	7.1	14.9	9.2	4.5	5.5	12.5	16.2	7.1	9.0	13.5	11.5	18.0	15.2	18.8	28.7	2.6	NO				
Slfn10	388	CLUST1	HOST					TSS4904				11:82841624-82854035	3.9	1.4	2.0	4.7	4.2	2.0	10.6	4.0	5.8	5.4	2.2	3.2	2.4	9.6	3.3	2.2	3.2	4.6	1.7	5.5	2.7	1.6	1.4	8.2	9.4	3.3	5.3	4.4	3.9	4.9	2.6	2.6	10.6	2.3	NO				
Abcf2	389	CLUST1	HOST					TSS8934				5:24071158-24083285	12.2	5.8	5.2	6.2	5.2	6.0	11.9	9.2	4.6	8.9	5.0	3.7	4.7	16.2	7.7	10.1	7.7	13.5	7.9	10.4	9.2	2.5	2.7	9.9	11.8	4.7	7.0	10.5	10.2	17.6	7.8	13.5	16.2	2.3	NO				
Lgals8	390	CLUST1	HOST					TSS9628				13:12531685-12553757	27.2	38.3	18.3	27.5	28.6	54.6	61.5	31.4	47.5	32.3	50.1	16.2	32.9	64.8	34.9	43.1	38.1	50.6	32.8	36.0	17.9	13.8	15.7	71.8	68.7	34.4	42.5	46.4	40.1	40.0	22.8	30.1	71.8	2.3	NO				
Lrrc14	391	CLUST1	HOST					TSS18762				15:76541169-76545521	5.4	1.3	0.9	3.5	2.7	1.1	5.1	4.0	1.2	2.1	1.0	1.4	1.1	4.7	1.3	1.4	2.2	4.1	1.2	4.3	2.7	0.9	0.6	4.0	6.7	1.1	1.5	3.5	3.2	5.5	3.1	4.2	6.7	2.4	NO				
2310061J03Rik	392	CLUST1	HOST					TSS6404				16:55973380-56009026	2.5	1.2	1.4	1.0	1.3	0.7	5.2	1.8	1.0	1.4	1.0	2.1	1.6	1.8	0.8	1.9	1.3	3.7	0.8	2.1	1.6	0.6	0.7	3.6	6.8	0.9	0.9	1.6	1.2	3.1	2.4	4.0	6.8	2.3	NO				
Mobkl2c	393	CLUST1	HOST					TSS5562				4:115500696-115508788	2.9	3.0	1.0	2.1	1.3	3.6	5.4	2.9	1.7	2.3	2.8	0.8	1.9	4.3	3.2	4.0	3.7	4.0	1.8	2.1	1.5	0.7	1.1	3.9	7.4	1.3	2.0	3.2	3.1	4.8	2.8	4.6	7.4	2.3	NO				
Etv5	394	CLUST1	HOST					TSS4079				16:22381385-22439643	24.5	9.8	3.2	12.1	11.4	6.2	11.9	14.6	7.6	14.5	5.9	9.8	7.3	10.4	9.0	4.8	11.1	11.1	8.1	19.2	8.5	6.0	9.4	10.6	10.1	7.4	4.9	15.0	11.5	22.5	11.1	12.1	26.6	3.1	NO				
Dleu2	395	CLUST1	HOST					TSS25312				14:62217062-62301210	2.0	1.8	1.1	0.9	1.6	2.3	4.6	5.7	1.2	1.5	1.9	1.2	1.6	7.5	2.7	2.9	2.1	2.3	1.3	1.3	4.6	0.8	1.6	4.2	3.9	1.7	1.2	6.2	5.8	9.5	2.1	3.6	7.5	2.3	NO				
Twf1	396	CLUST1	HOST					TSS8784				15:94408378-94420255	22.2	9.4	9.4	20.0	13.5	10.9	24.8	18.8	12.3	14.7	12.0	12.0	9.8	28.2	11.5	19.4	13.8	26.6	9.1	20.8	19.9	5.7	15.2	23.6	31.8	12.7	16.0	31.2	28.4	39.6	11.4	19.0	31.8	2.3	NO				
Adcy7	397	CLUST1	HOST					"TSS15872,TSS3619,TSS6713,TSS8840"				8:90796301-90853861	34.4	25.8	8.6	17.5	16.3	15.9	26.2	27.4	19.4	21.4	18.2	5.3	16.9	24.5	24.9	11.4	23.3	21.4	13.2	28.8	11.9	10.4	5.1	18.3	27.7	12.2	18.1	22.7	21.1	36.5	26.3	29.5	34.4	2.5	NO				
LOC100502774	398	CLUST1	HOST					TSS8958				13:83643032-83806684	17.2	17.3	10.1	39.1	17.1	17.1	27.2	22.3	36.8	18.5	22.3	7.3	13.9	17.9	21.9	10.4	21.8	12.1	13.9	18.4	18.5	8.3	17.3	21.3	18.3	19.4	25.3	26.7	24.7	21.8	15.7	13.8	39.1	2.3	NO				
Calhm2	399	CLUST1	HOST					TSS15085				19:47206721-47212784	3.9	4.1	1.7	6.8	4.7	3.4	6.0	3.6	3.8	4.4	3.1	1.8	2.8	3.9	4.2	2.8	4.2	4.2	2.9	4.5	1.8	1.7	0.7	6.2	7.2	3.0	3.5	4.3	2.3	7.8	4.5	6.0	7.2	2.3	NO				
Hn1	400	CLUST1	HOST					TSS13938				11:115358666-115375684	105.3	68.4	45.5	54.1	50.4	83.1	91.9	81.7	66.6	61.4	74.3	27.9	59.4	118.5	78.1	82.8	66.5	97.1	79.8	73.8	64.4	23.7	41.6	78.0	85.0	47.8	49.6	93.4	97.0	116.2	73.8	105.8	118.5	2.3	NO				
Sesn1	401	CLUST1	HOST					"TSS17771,TSS27551"				10:41530379-41628242	29.1	46.2	8.8	16.6	14.7	38.7	38.3	37.0	17.3	23.5	25.6	16.8	19.9	25.5	41.6	32.0	25.0	32.6	24.1	27.5	24.8	13.4	19.2	15.3	43.8	11.0	13.4	27.7	33.0	74.4	47.9	82.6	46.2	2.3	NO				
Fam164a	402	CLUST1	HOST					TSS23548				3:7503425-7553848	4.0	3.1	4.2	4.2	4.4	3.5	6.5	4.4	3.7	2.2	5.4	2.2	2.9	7.7	3.1	3.7	2.4	4.9	1.8	3.3	6.3	1.0	6.4	5.0	8.2	4.8	4.3	7.6	8.5	5.6	2.7	4.4	8.5	2.3	NO				
Il6st	403	CLUST1	HOST					TSS15532				13:113254277-113297068	18.6	32.3	7.9	23.3	20.7	31.6	41.8	33.1	23.3	35.2	20.6	28.9	25.3	31.1	26.9	14.9	25.0	35.6	19.5	27.5	22.1	17.5	24.8	34.8	41.8	17.5	15.7	21.6	20.4	23.3	14.5	14.4	41.8	2.3	NO				
Sfrs2	404	CLUST1	HOST					TSS21696				11:116711210-116714408	129.8	28.0	35.0	42.1	28.4	35.2	81.8	77.5	29.1	47.6	41.7	42.9	22.5	92.1	24.2	47.4	32.1	86.2	37.4	58.5	65.9	19.9	27.2	46.1	91.0	32.1	36.3	98.7	99.6	91.5	28.8	59.7	133.3	2.7	NO				
Peli1	405	CLUST1	HOST					TSS21551				11:20991326-21050330	11.6	7.0	10.2	9.9	10.4	7.7	23.6	10.4	8.3	9.8	9.6	18.3	10.4	14.7	8.8	6.5	8.6	21.2	6.9	10.5	13.0	5.1	16.4	16.7	28.3	9.9	9.0	12.1	9.8	9.9	7.2	8.6	28.3	2.4	NO				
Bnip2	406	CLUST1	HOST					"TSS21882,TSS25372"				9:69837307-69856124	51.6	37.4	24.9	45.4	40.9	47.3	50.7	46.4	45.1	37.9	40.4	15.9	36.6	63.8	39.4	59.2	43.5	46.0	34.8	48.6	47.0	12.7	37.0	63.4	56.3	39.6	39.1	64.0	64.6	76.0	42.7	64.0	64.6	2.3	NO				
Ctnnd2	407	CLUST1	HOST					TSS27129				15:30102347-30959099	1.3	2.2	0.7	3.4	2.5	2.1	3.6	2.9	2.2	5.0	2.8	1.9	2.2	3.5	3.1	1.1	3.7	2.2	1.8	6.2	0.9	1.6	0.5	3.1	5.9	1.3	1.5	3.5	3.6	5.4	2.9	2.2	6.2	2.3	NO				
Tpm3	408	CLUST1	HOST					TSS8143				3:89876615-90015939	80.9	43.7	38.7	61.8	52.7	50.2	85.6	83.1	48.0	53.7	42.8	46.9	39.2	114.6	45.1	44.3	50.6	76.2	43.1	63.5	62.8	23.2	43.2	69.0	83.1	40.0	56.4	97.7	94.5	109.6	32.0	51.0	114.6	2.3	NO				
Tbxas1	409	CLUST1	HOST					TSS19764				6:38868984-39034578	66.6	48.2	9.8	13.8	20.0	50.6	35.7	42.1	24.8	29.4	39.5	16.3	26.2	37.9	39.9	41.2	45.9	36.5	33.2	33.0	26.6	12.4	17.2	27.9	45.5	20.1	20.2	36.0	32.5	70.7	35.7	57.7	66.6	2.6	NO				
A930015D03Rik	410	CLUST1	HOST					TSS5771				17:36131448-36175119	0.9	1.7	2.0	1.9	2.4	2.2	5.0	1.0	1.9	1.0	1.3	0.7	0.6	3.5	1.3	1.6	2.0	3.9	1.3	1.3	1.6	0.3	1.4	3.8	5.1	0.8	1.9	3.3	2.2	1.0	1.0	1.3	5.1	2.3	NO				
A830007P12Rik	411	CLUST1	HOST					TSS22400				2:25048239-25052333	24.9	18.6	7.0	20.3	19.6	19.1	27.2	21.7	21.6	14.4	12.8	7.7	12.7	19.4	19.1	18.2	19.2	20.8	13.3	22.8	12.1	6.4	8.1	25.2	34.0	16.0	14.7	19.9	18.3	31.6	25.2	31.9	34.0	2.4	NO				
Vcpip1	412	CLUST1	HOST					TSS8670				1:9713272-9738463	10.0	8.3	5.4	9.1	10.7	8.5	20.0	10.7	11.1	8.0	11.5	7.7	9.4	24.5	9.8	5.5	9.1	12.2	5.7	12.1	8.4	4.4	4.9	20.1	20.3	8.3	10.6	14.4	11.9	10.2	6.5	7.8	24.5	2.2	NO				
Gm5454	413	CLUST1	HOST					TSS13850				13:104146329-104147784	8.0	5.0	4.0	9.4	7.6	5.7	9.1	8.5	15.5	6.9	4.9	3.6	4.3	3.8	4.8	3.0	7.5	4.7	5.0	8.4	6.3	3.1	2.5	6.3	8.6	7.3	9.8	11.0	10.4	7.4	3.1	3.1	15.5	2.2	NO				
Gm962	414	CLUST1	HOST					TSS4857				19:5568073-5571261	3.8	0.8	0.6	2.0	1.6	1.1	4.0	2.9	1.3	1.8	0.7	1.0	0.9	4.7	1.2	1.0	1.2	2.8	0.9	4.2	1.6	0.7	0.4	5.7	4.7	0.9	1.3	3.4	1.9	6.2	2.7	4.1	5.7	2.4	NO				
Naip5	415	CLUST1	HOST					TSS25580				13:100981693-101017291	3.4	2.4	2.3	3.1	2.5	2.5	8.1	3.3	2.0	2.2	3.3	1.8	2.7	6.0	2.0	2.3	2.0	4.9	1.2	3.3	3.1	1.4	2.1	5.0	9.5	2.6	3.5	5.1	5.1	4.1	3.0	5.1	9.5	2.2	NO				
Kcnn4	416	CLUST1	HOST					TSS4283				7:25155281-25170231	95.6	28.8	20.0	32.2	30.8	25.5	53.4	48.0	35.2	41.0	24.4	12.3	27.4	62.3	40.5	24.1	42.7	36.8	25.5	52.0	23.2	19.6	18.2	62.4	49.9	27.5	37.9	60.9	52.8	96.2	50.6	80.0	95.6	3.2	NO				
Ogt	417	CLUST1	HOST					TSS11203				X:98835402-98879690	19.3	4.7	9.6	10.3	6.5	6.6	21.8	18.2	6.2	9.1	8.3	13.8	5.9	16.6	4.9	8.8	4.9	19.0	5.5	12.6	14.3	8.2	6.7	7.9	25.9	6.5	10.1	25.6	22.9	16.9	8.0	10.1	25.9	2.2	NO				
Mbip	418	CLUST1	HOST					TSS1037				12:57429292-57446881	6.2	3.0	3.1	1.8	3.0	3.9	7.0	4.0	3.4	2.3	6.1	3.9	3.7	9.1	3.4	7.3	3.7	6.6	2.6	5.7	10.2	1.9	3.0	5.6	7.5	3.5	4.0	6.5	12.1	6.8	4.5	7.5	12.1	2.2	NO				
Sc4mol	419	CLUST1	HOST					TSS13458				8:67196941-67212375	144.7	112.9	99.1	110.3	158.7	110.5	127.4	117.7	108.9	79.9	120.0	98.1	81.4	85.2	119.8	70.3	85.9	95.0	85.3	103.6	159.1	50.0	240.4	95.4	129.0	61.0	62.4	185.1	211.1	194.5	112.0	149.0	240.4	2.5	NO				
Sfrs18	420	CLUST1	HOST					TSS22062				4:21773473-21803622	5.1	2.0	3.8	6.1	2.1	2.2	8.0	4.1	2.1	5.2	2.5	5.8	2.9	7.0	2.8	3.5	2.0	7.7	1.6	9.8	6.9	4.8	3.1	3.9	8.5	2.3	3.3	8.3	11.4	5.8	4.2	7.1	11.4	2.2	NO				
Sfrs6	421	CLUST1	HOST					TSS13990				2:162757243-162762857	26.4	6.5	9.0	11.7	6.2	7.7	24.7	16.5	6.2	11.1	7.3	9.1	7.5	30.2	7.7	15.0	8.6	30.8	8.3	22.0	24.2	5.8	10.2	14.1	23.9	5.7	8.6	26.6	29.9	22.7	8.2	23.7	30.8	2.2	NO				
Zc3h12a	422	CLUST1	HOST	ZC3H12A				TSS15212				4:124795657-124805125	4.4	2.4	3.9	3.8	8.0	2.0	5.3	4.5	3.8	2.9	2.7	2.7	1.5	4.6	2.5	2.6	4.4	4.9	2.8	3.2	2.4	1.7	1.4	10.1	5.4	4.9	3.4	5.2	4.3	3.6	1.7	2.4	10.1	2.2	NO				
Zcchc24	423	CLUST1	HOST					TSS20309				14:26531125-26588342	6.7	4.1	1.9	4.7	4.8	3.3	6.0	5.0	5.9	6.4	4.7	2.2	4.5	4.9	5.9	3.1	7.3	4.5	2.7	8.6	2.3	2.6	1.0	7.6	6.9	4.2	4.4	6.1	4.1	12.6	6.6	6.2	8.8	2.3	NO				
Ccdc50	424	CLUST1	HOST					TSS1097				16:27389062-27452304	34.7	24.5	29.9	33.8	36.8	24.6	61.0	26.8	35.6	27.7	37.7	34.3	32.6	39.9	30.7	26.7	22.8	45.4	23.7	29.3	63.9	12.8	57.7	25.9	43.3	30.6	32.7	38.6	45.3	22.4	14.2	20.6	63.9	2.2	NO				
Alg3	425	CLUST1	HOST					TSS27320				16:20605530-20610822	12.1	5.6	3.9	13.5	9.2	5.2	7.5	14.3	5.3	7.0	4.3	7.4	5.2	17.7	5.5	6.0	8.1	10.1	11.2	7.6	10.2	3.7	5.5	6.5	7.0	3.0	5.9	13.7	10.3	13.8	2.3	4.6	17.7	2.2	NO				
Icam2	426	CLUST1	HOST					TSS13049				11:106238969-106243955	4.2	4.7	1.9	3.1	6.8	7.0	4.9	6.9	5.8	3.1	3.4	1.6	2.4	7.9	3.9	6.8	3.9	3.4	5.4	3.6	5.4	1.2	5.2	5.9	5.7	2.2	3.6	8.9	9.5	10.5	5.4	7.4	9.5	2.2	NO				
Xylt2	427	CLUST1	HOST					TSS22549				11:94525160-94538807	20.4	14.7	9.5	15.6	21.3	13.1	34.8	18.2	21.2	22.1	12.2	14.4	12.1	22.8	22.9	17.4	30.9	22.9	11.7	24.1	7.8	11.6	8.8	40.3	34.7	18.0	20.2	19.5	14.5	52.0	19.5	22.1	40.3	2.2	NO				
Tcfec	428	CLUST1	HOST	TCFEC				TSS8076				6:16783380-16848441	18.8	27.2	17.2	23.6	23.7	34.3	20.2	30.7	24.6	18.0	24.9	12.0	11.6	16.3	17.5	35.1	23.7	42.1	15.4	14.6	18.2	9.1	26.3	41.6	44.2	31.8	25.5	40.6	46.1	22.2	8.2	9.0	46.1	2.2	NO				
Sirpa	429	CLUST1	HOST					"TSS19006,TSS2130"				2:129418574-129457964	269.1	303.9	105.8	223.9	280.6	245.1	304.5	267.7	244.5	220.5	276.1	106.9	217.3	195.4	327.0	142.7	299.0	275.2	193.4	250.1	121.3	101.4	75.3	260.7	353.3	217.2	263.4	227.7	197.7	472.7	323.6	373.7	353.3	2.2	NO				
AI747699	430	CLUST1	HOST					TSS14998				19:33629770-33664801	8.8	3.3	2.9	3.8	5.2	4.2	7.9	7.4	4.0	2.7	5.0	3.2	2.8	9.9	3.2	5.0	3.4	6.5	4.2	4.6	9.5	1.4	10.2	4.2	7.7	3.2	3.2	9.1	9.1	9.7	3.5	4.9	11.6	2.4	NO				
C1galt1	431	CLUST1	HOST					TSS20501				6:7795223-7822042	6.5	7.1	4.5	5.5	7.0	7.2	9.8	10.5	6.3	5.8	7.0	5.9	5.0	9.3	5.7	6.0	6.8	10.7	4.0	6.0	6.5	2.3	7.8	6.3	14.1	5.2	8.0	12.4	10.2	12.6	4.0	6.2	14.1	2.2	NO				
Trpm2	432	CLUST1	HOST					TSS13952				10:77370466-77432617	4.7	1.3	1.3	3.6	2.3	1.3	3.6	3.3	3.8	2.1	1.2	0.5	1.0	0.8	1.1	0.6	1.5	2.3	1.1	2.2	1.2	1.3	0.9	5.5	3.8	1.9	1.9	6.0	3.0	1.5	1.1	1.8	6.0	2.3	NO				
Cyb5b	433	CLUST1	HOST					TSS26554				8:109674560-109711370	46.2	24.3	17.4	45.8	36.0	21.9	35.3	36.1	24.1	26.1	25.5	13.1	17.9	28.8	21.4	15.6	19.0	28.3	20.2	27.5	32.3	9.2	32.5	19.1	25.2	12.9	14.2	43.9	44.5	30.4	16.1	19.8	46.2	2.4	NO				
Slc26a2	434	CLUST1	HOST					TSS4739				18:61356507-61371250	5.4	1.5	3.0	8.8	5.4	1.7	6.5	3.8	3.2	3.1	2.5	2.1	1.3	5.0	1.8	1.6	1.4	5.3	1.1	3.6	3.2	1.3	2.8	3.9	5.4	2.3	2.5	5.5	4.7	4.2	1.5	2.6	8.8	2.6	NO				
Mfsd7b	435	CLUST1	HOST					TSS1082				1:192829710-192853660	9.7	7.2	8.4	7.2	9.4	7.7	15.8	9.7	6.8	6.4	10.9	4.6	6.4	15.4	10.1	8.8	10.1	10.4	4.9	8.8	6.2	2.8	4.3	7.3	16.2	9.4	12.7	9.4	10.3	25.5	12.7	15.4	16.2	2.2	NO				
Abcd1	436	CLUST1	HOST					TSS24342				X:70961935-70983626	12.7	12.2	4.0	13.9	11.5	10.2	16.3	10.2	15.7	11.1	8.3	4.9	10.5	9.7	15.3	6.0	15.1	9.2	8.7	14.4	4.0	5.7	3.2	18.2	17.5	9.8	11.3	10.6	8.2	16.0	14.3	12.7	18.2	2.2	NO				
Ublcp1	437	CLUST1	HOST					TSS10426				11:44268072-44284050	3.1	1.8	0.8	3.1	2.3	1.5	4.7	3.6	1.9	1.6	1.3	1.8	0.8	5.3	1.1	2.0	1.6	2.7	1.4	2.6	5.2	0.4	4.9	3.1	3.8	1.2	1.1	5.1	5.5	5.2	1.9	3.1	5.5	2.2	NO				
Aen	438	CLUST1	HOST					TSS21732				7:86040812-86053719	4.3	2.5	2.7	4.1	3.4	2.4	7.2	4.3	2.2	4.4	2.9	3.2	3.2	10.2	4.1	6.9	4.3	8.5	4.0	3.4	4.5	1.5	2.9	3.9	6.8	2.4	2.3	5.3	4.5	9.0	2.9	6.8	10.2	2.2	NO				
Tra2a	439	CLUST1	HOST					TSS8658				6:49193919-49214051	28.7	15.8	21.5	27.3	15.6	21.6	19.2	28.9	18.7	18.0	19.4	14.4	16.5	37.3	15.0	21.7	10.9	20.7	14.3	26.2	37.7	9.5	21.9	22.1	21.4	16.4	19.6	42.8	47.0	25.5	13.0	25.5	47.0	2.2	NO				
Inpp5d	440	CLUST1	HOST					TSS22200				1:89516886-89617083	35.2	15.7	8.9	19.3	20.3	12.0	20.2	23.2	21.0	19.3	13.0	5.7	12.5	16.5	16.7	7.1	20.5	13.2	12.4	26.9	9.0	10.2	5.1	26.9	17.7	14.6	18.8	22.2	16.5	27.6	20.3	18.0	40.0	2.7	NO				
Zufsp	441	CLUST1	HOST					TSS26933				10:33646741-33671018	4.8	3.9	5.4	6.7	6.0	4.4	11.0	5.3	5.0	3.4	7.6	3.8	5.5	14.2	5.0	6.1	4.0	9.1	3.1	5.2	6.1	2.4	6.4	13.6	11.0	5.8	8.7	9.8	10.0	5.2	4.3	5.2	14.2	2.2	NO				
LOC100504260	442	CLUST1	HOST					TSS7480				X:66062993-66078458	4.7	1.6	1.0	1.9	3.2	1.2	4.2	2.8	2.7	2.4	3.5	2.7	1.3	4.1	1.1	2.6	1.4	4.4	1.5	2.3	5.6	0.6	5.6	0.5	5.4	2.0	1.1	4.2	5.5	4.7	2.5	2.5	5.6	2.2	NO				
Batf2	443	CLUST1	HOST	BATF2				TSS4011				19:6164457-6172476	1.4	1.0	0.4	2.7	2.4	1.1	3.7	1.2	1.3	1.0	1.0	0.5	0.6	5.0	0.9	0.8	1.1	2.4	0.3	1.4	0.5	0.4	0.9	4.1	4.2	0.9	0.9	1.9	1.7	2.4	0.7	1.3	5.0	2.2	NO				
Rrs1	444	CLUST1	HOST					TSS27204				1:9535488-9537536	13.4	5.1	7.5	12.7	15.9	4.7	10.6	7.1	5.3	8.0	4.8	4.9	4.9	14.3	6.5	7.7	7.1	14.8	8.1	9.1	8.1	2.8	6.0	6.3	11.8	7.1	5.6	10.5	9.8	11.3	4.8	8.2	15.9	2.2	NO				
Gemin6	445	CLUST1	HOST					TSS27656				17:80623828-80627837	6.2	3.9	2.4	1.6	2.7	3.2	4.2	4.8	2.0	4.9	2.7	2.4	2.9	5.9	3.7	4.5	2.7	4.8	4.2	4.9	6.4	0.9	3.6	2.8	4.0	1.4	1.9	5.8	7.5	6.4	2.6	5.1	7.5	2.2	NO				
Cbfb	446	CLUST1	HOST					TSS27256				8:107694573-107741889	63.3	35.6	28.1	36.0	44.8	32.5	55.6	43.8	38.1	41.1	39.9	26.5	34.0	62.0	34.4	28.6	34.6	50.5	30.1	41.2	49.2	13.1	41.4	45.4	46.9	33.1	43.1	57.2	58.2	49.2	29.7	44.4	77.5	2.5	NO				
LOC100503483	447	CLUST1	HOST					"TSS24878,TSS5091,TSS9468"				3:89876615-90015939	223.3	162.2	116.1	154.3	195.3	160.8	233.9	229.8	169.6	154.7	128.0	94.4	115.7	325.3	148.1	159.6	163.7	221.7	188.2	192.0	169.9	72.1	135.7	231.1	224.0	122.6	145.0	245.8	251.1	271.7	116.0	186.0	325.3	2.2	NO				
Scarf1	448	CLUST1	HOST					TSS27009				11:75327042-75340082	3.8	3.3	0.9	3.8	5.9	3.6	5.7	4.3	4.8	3.4	1.2	1.1	0.9	7.3	4.5	2.3	4.5	4.1	3.3	3.2	2.0	1.5	3.2	7.0	6.7	1.8	1.9	4.8	3.9	5.0	3.1	3.0	7.3	2.2	NO				
Fnta	449	CLUST1	HOST					TSS12794				8:27109193-27126073	27.0	19.8	9.8	16.8	10.5	26.8	30.0	28.4	14.6	19.3	18.9	14.2	15.6	30.1	23.6	42.0	23.3	33.1	19.6	23.0	31.1	8.7	28.9	28.2	34.0	12.0	14.0	28.3	33.2	47.0	28.5	38.9	42.0	2.2	NO				
Bop1	450	CLUST1	HOST					TSS19392				15:76210942-76307699	6.2	1.6	2.5	2.5	2.4	2.0	3.9	4.4	1.5	2.8	1.6	1.6	1.8	7.9	2.4	4.9	3.4	4.1	2.9	3.9	2.7	1.0	1.1	4.0	4.5	1.9	1.9	4.7	4.9	12.7	3.6	8.1	7.9	2.2	NO				
Kctd12b	451	CLUST1	HOST					TSS169				X:150119696-150130823	4.5	2.1	2.0	6.6	5.9	2.8	7.9	4.9	4.5	3.3	2.5	1.0	1.8	4.8	3.1	2.2	1.7	4.9	1.1	3.7	3.7	1.2	2.2	4.5	7.4	2.6	4.0	7.8	5.8	4.9	3.2	5.1	8.4	2.4	NO				
Map3k11	452	CLUST1	HOST					TSS17720				19:5689130-5702865	10.4	6.2	2.1	5.0	5.2	4.9	11.6	7.4	6.6	7.0	4.6	4.1	5.4	9.7	8.1	3.6	7.1	10.0	4.4	8.2	3.9	3.4	2.9	10.6	12.9	5.0	4.5	5.8	5.1	12.7	8.6	9.5	12.9	2.2	NO				
G6pdx	453	CLUST1	HOST					TSS779				X:71638629-71699117	32.1	24.4	20.6	41.4	29.0	31.8	39.5	37.2	39.5	22.5	27.6	15.3	29.2	51.6	30.1	20.6	28.2	31.0	27.4	27.6	19.6	10.8	14.0	43.6	38.0	31.1	40.8	46.6	39.7	40.1	21.2	29.2	51.6	2.2	NO				
Mafb	454	CLUST1	HOST					TSS9213				2:160189412-160192801	37.1	15.3	8.2	9.3	11.7	16.2	31.5	28.4	15.5	28.9	19.1	23.7	14.6	28.7	15.9	10.8	27.7	27.1	16.9	33.4	11.8	15.6	11.8	39.6	32.9	15.0	12.7	20.0	13.2	61.8	16.3	25.1	43.9	2.3	NO				
Tmcc3	455	CLUST1	HOST					"TSS12357,TSS23427,TSS27859"				10:93977601-94053699	3.9	2.1	2.0	3.6	5.1	1.6	7.9	2.6	1.7	2.9	3.6	1.2	3.1	6.6	3.8	1.4	2.1	4.1	1.1	2.9	1.3	1.3	1.0	6.7	6.8	3.1	4.0	3.3	2.3	3.3	2.2	3.1	7.9	2.5	NO				
Evi2a	456	CLUST1	HOST					TSS21903				11:79153393-79395111	121.3	132.0	85.6	102.8	105.7	100.8	270.5	183.8	71.3	98.4	171.0	119.2	125.8	298.2	160.4	153.8	106.1	228.8	90.9	132.6	222.8	73.0	243.7	218.9	318.6	92.5	75.6	175.4	243.3	247.8	112.0	200.3	318.6	2.5	NO				
Tfdp1	457	CLUST1	HOST					TSS12973				8:13339673-13377702	25.9	12.2	8.3	16.1	9.7	11.3	11.8	17.4	6.7	15.5	10.4	7.5	10.1	14.5	9.7	10.8	11.0	18.0	12.7	19.9	24.0	4.7	9.4	9.3	11.0	4.8	9.2	15.3	22.8	13.4	6.6	12.1	25.9	2.2	NO				
Dennd1c	458	CLUST1	HOST					TSS25759				17:57205477-57217933	4.4	1.9	1.3	2.6	2.7	1.5	5.6	2.4	2.2	2.7	2.1	1.0	1.7	3.5	1.9	1.4	2.3	3.2	1.4	3.8	0.9	1.3	0.7	3.7	6.6	1.9	2.3	3.5	3.0	5.8	4.9	5.6	6.6	2.1	NO				
Otud1	459	CLUST1	HOST					TSS27494				2:19579688-19582217	4.4	2.0	3.4	1.2	2.4	1.5	5.4	6.6	1.7	2.2	2.8	2.3	2.6	8.8	3.6	1.4	2.7	2.9	1.9	2.8	4.0	1.4	1.9	5.7	3.9	2.2	2.9	4.9	3.7	10.8	3.7	6.4	8.8	2.1	NO				
Apobec1	460	CLUST1	HOST					TSS19958				6:122527809-122552462	97.3	106.5	75.3	76.5	105.3	91.2	186.8	115.0	100.6	89.0	138.0	69.4	102.6	116.9	124.2	90.4	95.4	136.6	72.6	104.6	88.9	46.3	77.9	170.1	206.6	106.6	133.0	118.2	119.3	149.2	85.6	140.0	206.6	2.2	NO				
Gm14698	461	CLUST1	HOST					TSS25570				X:66062993-66078458	10.5	5.7	4.0	9.9	10.8	6.7	9.9	10.6	8.0	7.1	8.8	7.4	5.9	11.5	6.4	8.0	5.1	11.2	7.2	8.8	18.4	3.4	10.8	3.6	9.3	3.5	5.1	13.7	14.7	11.9	4.6	7.4	18.4	2.1	NO				
Taok2	462	CLUST1	HOST					TSS19396				7:134009190-134028481	6.8	3.6	2.3	5.3	4.2	2.7	7.8	6.3	3.4	5.4	2.4	2.8	3.3	7.0	4.0	2.5	3.6	5.3	2.0	9.0	4.4	3.4	1.3	8.3	7.9	2.8	3.4	6.6	6.0	5.2	6.2	6.2	9.0	2.1	NO				
Noc4l	463	CLUST1	HOST					TSS11104				5:111077437-111082401	10.8	4.5	3.2	6.8	4.8	3.5	8.1	7.1	3.6	5.1	3.8	3.3	4.1	11.9	3.9	4.0	4.1	8.8	5.6	5.9	6.6	1.9	3.4	4.3	7.0	2.9	4.3	7.1	6.9	9.0	2.4	4.3	11.9	2.1	NO				
Cerk	464	CLUST1	HOST					TSS1105				15:85969530-86016571	41.0	33.8	16.5	23.7	30.6	32.6	32.8	38.3	42.3	31.3	30.6	18.4	25.2	30.4	42.4	26.4	50.4	33.9	24.0	39.6	17.8	17.2	10.7	47.1	43.2	26.2	35.7	37.8	27.8	59.3	46.4	42.5	51.5	2.2	NO				
Pisd-ps1	465	CLUST1	HOST					TSS19056				11:3024023-3093466	17.0	11.5	11.1	10.6	7.5	9.0	25.3	15.1	7.4	9.9	7.7	8.8	8.1	15.8	6.3	11.9	7.5	21.4	6.4	14.7	16.2	10.1	6.4	14.4	29.2	6.5	8.9	30.9	25.7	19.9	18.6	25.7	30.9	2.1	NO				
Rassf4	466	CLUST1	HOST					TSS6402				6:116583025-116623854	26.0	46.9	15.7	37.2	56.7	34.6	41.1	43.9	50.1	24.7	35.0	16.1	31.6	26.7	50.7	20.8	36.2	37.7	21.9	29.9	21.7	13.6	17.0	46.3	62.8	32.1	35.3	39.4	33.8	43.6	31.3	39.1	62.8	2.1	NO				
Srxn1	467	CLUST1	HOST					TSS4737				2:151931465-151937089	69.6	33.3	34.1	73.2	58.3	49.7	57.0	82.9	43.9	42.6	39.9	40.5	40.5	67.4	37.7	33.8	33.0	69.1	45.0	46.5	80.6	18.3	77.6	72.1	42.2	56.0	78.4	72.6	55.7	32.3	16.4	29.5	87.3	2.3	NO				
Tyk2	468	CLUST1	HOST					TSS684				9:20908511-20935719	13.5	10.8	6.9	20.2	17.2	7.5	21.3	11.3	11.3	11.6	9.1	8.0	8.6	14.0	11.8	4.5	9.3	13.0	6.2	12.8	7.2	6.9	5.1	16.9	23.0	8.3	9.1	14.0	10.3	10.9	10.8	8.2	23.0	2.3	NO				
Ncln	469	CLUST1	HOST					TSS4392				10:80949203-80959108	24.9	10.7	5.4	16.4	11.7	7.9	14.6	13.6	13.6	12.9	7.7	6.5	6.8	20.1	10.1	6.5	11.5	15.1	10.0	17.3	8.5	6.0	3.9	16.6	15.1	8.1	8.8	16.0	12.7	23.1	12.3	13.7	26.5	2.5	NO				
Elovl1	470	CLUST1	HOST					"TSS24358,TSS9983"				4:118100697-118109948	59.7	42.2	17.4	66.4	46.8	30.2	47.2	45.8	34.0	35.8	27.8	19.6	24.5	35.5	32.0	17.8	28.7	38.2	33.2	38.0	31.4	14.5	30.2	28.4	40.8	17.1	18.5	50.6	42.4	53.0	23.1	26.4	66.4	2.1	NO				
Slc25a40	471	CLUST1	HOST					TSS13321				5:8422849-8454793	4.5	2.1	2.2	2.7	3.3	2.8	4.9	4.4	2.0	2.5	3.2	1.8	2.2	5.2	1.7	4.2	2.3	5.9	2.7	2.9	5.9	1.0	2.9	2.7	6.3	1.9	2.2	6.4	7.9	3.8	2.6	3.9	7.9	2.1	NO				
Hps3	472	CLUST1	HOST					TSS14342				3:19857053-19935310	6.2	3.2	2.8	3.8	6.8	3.8	7.8	3.6	4.0	4.0	5.2	1.8	3.5	7.1	4.6	4.7	5.3	5.0	2.9	4.6	2.0	1.7	1.6	6.8	10.4	3.2	4.3	5.8	5.4	11.1	6.1	9.0	10.4	2.1	NO				
Tsen34	473	CLUST1	HOST					"TSS13571,TSS22891"				7:3645211-3652637	23.0	19.9	10.2	16.6	15.6	17.1	26.5	21.2	19.2	18.3	14.3	8.9	13.7	21.0	18.1	18.4	17.6	22.2	16.9	17.7	17.6	6.6	8.1	29.8	31.9	16.6	16.0	20.9	18.0	30.5	21.5	26.2	31.9	2.1	NO				
LOC100502687	474	CLUST1	HOST					TSS16808				19:6903573-6915091	7.7	3.2	3.7	2.2	6.8	3.6	7.0	8.8	4.6	5.3	2.8	2.6	2.0	6.4	4.4	2.4	4.5	7.1	5.2	9.8	7.0	1.6	3.5	10.3	9.0	5.4	5.5	9.4	8.0	7.4	5.4	4.2	10.7	2.1	NO				
2410016O06Rik	475	CLUST1	HOST					TSS7573				12:85291557-85293903	7.6	3.6	3.2	3.4	3.2	2.1	6.4	4.6	2.1	4.4	3.3	2.7	4.5	6.7	4.0	3.1	3.2	9.2	4.7	5.0	6.0	1.4	4.4	4.5	6.1	2.0	2.5	4.8	4.3	6.9	3.5	5.9	9.2	2.1	NO				
Trim47	476	CLUST1	HOST					TSS17530				11:115967139-115971330	20.3	10.9	2.9	7.3	9.3	9.2	11.6	11.2	10.8	10.0	6.8	4.5	7.4	5.2	10.8	7.1	10.0	8.4	8.0	9.9	6.2	2.6	5.9	8.7	14.4	6.6	7.1	11.1	10.2	23.6	18.4	16.6	25.3	2.9	NO				
Timeless	477	CLUST1	HOST	TIMELESS				"TSS1898,TSS25723"				10:127662893-127689997	7.0	7.0	1.6	5.9	4.0	4.0	9.0	6.3	4.5	7.7	3.9	3.4	6.7	9.9	4.6	2.2	3.5	7.2	5.1	8.2	8.4	3.1	3.9	10.0	7.1	2.3	5.0	7.1	5.7	2.5	1.9	2.3	10.0	2.1	NO				
Hist2h2be	478	CLUST1	HOST					TSS6694				3:96025043-96027661	4.9	6.4	1.4	4.2	3.0	7.9	9.0	6.3	5.5	4.6	6.2	3.2	4.4	4.1	7.3	5.9	6.2	5.9	3.4	5.3	4.6	1.5	2.1	4.7	9.1	2.1	2.9	5.1	5.5	9.1	7.1	6.4	9.1	2.1	NO				
Tatdn3	479	CLUST1	HOST					TSS9351				1:192869704-192886811	3.0	2.4	2.0	1.3	1.3	2.6	6.6	2.8	2.7	2.1	3.1	1.4	2.4	5.0	3.2	4.3	2.9	5.0	1.9	2.9	3.6	1.0	2.5	2.5	7.6	2.1	3.0	4.1	5.8	3.7	3.8	6.4	7.6	2.1	NO				
4930432O21Rik	480	CLUST1	HOST					TSS27485				17:22099525-22131333	4.0	2.6	1.6	1.4	2.5	3.3	5.4	3.5	3.0	2.3	3.0	1.2	2.0	5.2	2.2	4.6	3.0	4.5	2.1	2.8	5.1	0.7	1.9	4.2	6.4	2.8	2.3	5.8	5.6	5.7	3.2	6.5	6.4	2.1	NO				
Dbnl	481	CLUST1	HOST					TSS2759				11:5688485-5700983	55.3	42.0	30.1	47.9	42.3	64.0	67.6	52.7	54.4	46.7	36.5	21.0	28.4	78.4	38.2	66.0	49.4	60.8	54.3	58.5	41.6	19.0	28.9	83.6	77.8	43.0	40.2	64.5	62.6	60.7	38.8	58.3	83.6	2.1	NO				
Mill2	482	CLUST1	HOST					TSS25320				7:19425314-19444002	1.7	3.7	1.3	2.0	3.2	3.6	6.1	3.3	6.3	2.9	2.1	1.7	1.3	5.2	4.2	6.3	4.8	4.1	3.4	1.9	1.9	1.1	0.9	7.1	6.5	2.5	2.1	5.9	4.7	5.9	2.9	3.1	7.1	2.1	NO				
Snx11	483	CLUST1	HOST					TSS10962				11:96628862-96638869	5.8	3.0	3.4	4.2	3.8	2.4	10.5	3.5	2.8	5.6	2.6	3.8	2.0	8.9	3.5	3.9	3.1	8.4	2.7	5.0	4.8	1.7	5.1	4.8	6.7	2.3	2.4	4.1	3.6	5.3	2.6	4.4	10.5	2.1	NO				
Gca	484	CLUST1	HOST					TSS27427				2:62502383-62532166	2.3	1.5	1.9	5.4	3.8	1.3	5.0	1.9	2.2	1.6	1.6	0.7	0.9	3.8	1.1	1.0	0.8	2.5	0.6	2.1	2.7	0.5	1.4	3.3	5.0	1.2	2.0	4.7	4.2	2.1	1.3	1.6	6.7	2.3	NO				
Ddx21	485	CLUST1	HOST					TSS23766				10:62042994-62065046	15.9	8.0	6.6	12.7	10.6	5.5	9.3	12.9	7.9	11.2	6.0	8.5	8.8	18.8	8.5	5.5	8.8	13.2	10.5	12.4	11.7	3.7	7.0	6.3	8.5	4.6	5.0	13.4	15.0	13.7	4.0	7.1	18.8	2.1	NO				
Arrb2	486	CLUST1	HOST					TSS12489				11:70246154-70254176	84.3	55.3	35.1	66.8	60.8	46.2	84.6	55.6	54.4	50.6	58.7	24.2	48.0	52.8	50.9	31.4	45.6	47.3	41.4	60.4	40.0	21.0	22.3	63.5	91.8	53.9	67.4	57.3	44.9	88.6	52.9	87.4	124.5	2.5	NO				
Shisa5	487	CLUST1	HOST					"TSS10520,TSS12085"				9:108941140-108960280	179.7	163.1	93.0	306.9	219.0	175.9	308.9	238.6	210.0	211.0	163.2	154.1	150.1	309.9	205.8	122.2	187.6	260.9	187.3	195.9	124.9	93.3	118.4	393.9	335.4	195.2	209.3	240.7	203.7	242.2	79.1	101.3	393.9	2.1	NO				
Fcgr2b	488	CLUST1	HOST					TSS12775				1:172890688-172906202	278.6	344.7	212.1	219.8	290.5	446.9	350.8	293.4	248.6	218.0	358.4	157.3	215.3	274.3	212.6	288.0	249.6	483.6	344.1	237.7	188.3	125.8	237.7	531.2	481.8	409.6	314.4	292.3	293.8	162.1	78.3	101.6	531.2	2.1	NO				
Dse	489	CLUST1	HOST					TSS4241				10:33871198-33927357	32.6	30.7	11.3	22.9	22.6	30.2	41.1	44.5	19.6	25.8	28.8	19.9	19.7	27.3	25.2	23.9	21.3	40.9	23.0	23.8	32.3	12.8	30.2	24.9	50.6	18.1	15.0	31.2	33.0	31.0	15.7	23.9	50.6	2.1	NO				
Rmi1	490	CLUST1	HOST					"TSS22575,TSS9214"				13:58493310-58512510	11.5	5.0	4.5	5.5	4.9	5.3	11.3	7.8	4.5	4.5	7.1	3.1	4.3	9.5	5.1	4.9	4.0	7.4	3.9	6.0	9.0	2.2	5.7	6.1	8.1	4.8	5.9	11.2	12.3	9.1	4.8	8.0	13.5	2.2	NO				
Rab19	491	CLUST1	HOST					TSS13841				6:39331426-39340379	7.0	6.5	3.6	3.2	2.8	14.9	10.6	9.0	4.0	7.9	10.5	3.4	5.4	7.9	6.5	11.7	5.4	14.3	7.1	7.7	3.9	3.2	2.9	10.6	13.1	5.5	2.9	3.8	4.8	5.3	5.4	9.6	14.9	2.1	NO				
B3galnt1	492	CLUST1	HOST					TSS11653				3:69378107-69402783	16.0	6.7	7.4	7.6	6.4	8.2	20.1	9.7	6.1	6.4	15.1	9.2	8.6	12.9	7.7	15.3	7.5	16.9	5.9	8.4	6.9	6.4	16.0	11.6	27.7	9.3	13.0	10.2	13.4	22.8	16.0	22.0	27.7	2.4	NO				
Ski	493	CLUST1	HOST					TSS19489				4:154528183-154596644	24.3	10.5	4.3	12.9	12.3	7.1	15.1	13.0	10.5	15.0	9.5	8.8	8.5	11.6	13.2	4.2	13.6	11.2	5.3	13.7	5.8	7.0	3.6	14.4	18.0	7.0	8.2	13.9	8.7	19.3	14.5	11.0	25.6	2.5	NO				
4930506M07Rik	494	CLUST1	HOST					TSS19635				19:59047847-59150559	13.1	10.7	4.1	6.6	6.4	9.4	13.5	11.9	8.9	9.2	7.3	6.4	7.9	15.1	10.7	5.0	8.1	20.1	9.9	10.8	7.6	4.6	9.2	9.0	10.5	5.1	6.7	6.9	5.7	6.3	5.1	7.6	20.1	2.2	NO				
Gmppb	495	CLUST1	HOST					TSS1058				9:107951620-107980134	10.3	5.5	5.4	14.1	8.7	5.2	11.0	8.9	6.0	7.6	3.3	4.5	3.8	12.7	5.0	14.0	6.5	12.4	7.5	7.9	8.1	3.0	7.2	13.5	11.8	5.5	5.8	15.3	13.6	12.4	5.9	10.4	15.3	2.0	NO				
3110056O03Rik	496	CLUST1	HOST					TSS6240				10:80318019-80331453	6.2	4.4	1.0	5.2	4.6	3.9	5.5	4.9	4.0	4.2	2.8	1.4	2.7	6.2	4.3	2.6	4.9	4.6	3.8	5.1	3.0	1.7	1.8	5.3	7.1	3.2	3.0	4.6	3.9	7.0	4.5	4.5	7.1	2.0	NO				
Lnpep	497	CLUST1	HOST					TSS15109				17:17664686-17761453	12.2	9.2	4.8	9.2	9.4	6.3	22.5	9.7	11.5	10.1	10.0	17.8	11.8	17.2	12.0	6.3	8.4	16.1	5.8	11.7	14.1	7.2	10.9	12.3	18.0	6.9	8.3	11.5	11.3	11.1	4.3	5.5	22.5	2.2	NO				
Eed	498	CLUST1	HOST					TSS14981				7:97103163-97129486	25.2	14.9	24.0	22.5	21.9	18.2	31.2	23.2	18.2	21.8	25.3	30.9	17.9	31.9	15.0	18.9	14.4	23.9	16.8	18.4	32.6	9.6	42.3	32.1	24.6	21.5	19.3	34.6	33.0	18.5	8.7	13.2	42.3	2.0	NO				
Ankfy1	499	CLUST1	HOST					TSS8284				11:72503503-72585648	17.2	15.4	7.2	16.6	18.4	15.4	21.2	17.3	19.3	16.6	14.4	7.7	14.8	23.2	17.3	10.9	19.6	15.6	11.8	19.9	9.3	7.5	5.8	26.8	23.7	13.7	18.2	21.1	17.5	26.4	13.4	14.8	26.8	2.1	NO				
Tmem185b	500	CLUST1	HOST					TSS25826				1:121422743-121424803	13.6	6.4	5.0	14.8	13.8	5.8	12.8	10.8	7.9	7.8	5.9	5.8	5.5	13.1	7.4	5.6	8.2	9.8	7.4	10.6	9.7	3.0	5.8	15.3	12.9	7.0	8.6	11.1	10.1	16.6	6.8	12.6	21.2	2.5	NO				
Bach1	501	CLUST1	HOST					TSS18824				16:87699198-87733591	14.5	12.7	10.5	8.8	13.5	13.5	18.3	13.1	12.6	15.0	20.1	8.5	13.1	16.5	17.2	9.1	17.6	15.7	8.4	16.6	7.9	6.1	5.5	24.6	25.4	14.9	15.5	14.8	12.8	18.3	10.7	15.2	25.4	2.0	NO				
Frmd4a	502	CLUST1	HOST					"TSS10325,TSS14079,TSS6703"				2:4073908-4535089	4.4	3.5	2.3	5.1	5.7	2.3	8.4	3.2	5.0	5.7	2.8	3.1	3.5	9.1	5.8	1.9	5.3	5.6	2.6	5.7	1.5	2.3	1.7	9.1	9.2	3.0	4.4	4.9	3.1	5.8	3.2	3.2	9.2	2.0	NO				
Nol6	503	CLUST1	HOST					TSS20579				4:41061459-41071372	6.4	2.4	1.1	2.8	2.3	2.2	5.2	3.9	2.5	3.4	1.6	2.0	1.9	4.6	2.9	1.6	2.6	4.7	3.1	4.6	2.2	1.7	0.6	2.7	5.5	1.5	1.8	2.8	2.7	5.1	3.2	3.2	6.4	2.2	NO				
Casp8	504	CLUST1	HOST					"TSS3948,TSS4418"				1:58852217-58904347	30.1	21.0	17.3	30.6	20.0	25.3	48.6	29.2	27.4	24.7	29.1	17.2	20.7	54.9	22.1	28.6	22.8	40.8	19.7	32.8	30.9	12.8	24.1	46.3	45.3	23.7	25.2	45.4	44.2	28.2	17.0	25.5	54.9	2.0	NO				
Wars	505	CLUST1	HOST					"TSS14322,TSS16080,TSS7112"				12:110098239-110132384	21.5	17.7	7.7	13.8	11.7	15.9	20.1	23.2	15.8	16.7	15.0	11.0	16.6	29.0	16.7	10.3	16.0	24.7	19.8	16.8	20.2	6.4	10.8	14.8	19.5	8.1	10.1	21.1	22.1	20.8	9.2	10.8	29.0	2.0	NO				
Zcchc6	506	CLUST1	HOST					TSS22190				13:59871326-59924508	11.2	10.0	6.0	10.5	11.2	8.6	18.5	11.2	14.5	11.7	9.7	6.1	8.8	18.4	9.7	7.7	11.4	12.5	7.1	14.0	7.2	5.2	4.1	19.4	16.2	10.8	13.1	14.4	10.9	13.6	8.0	8.8	19.4	2.0	NO				
Tmem87b	507	CLUST1	HOST					TSS9271				2:128644038-128679997	8.1	5.3	5.1	6.4	5.5	6.3	9.8	8.1	5.2	6.8	6.8	5.6	4.9	8.1	7.7	6.5	7.0	9.8	3.5	10.2	5.8	4.6	2.8	9.4	14.1	5.8	7.7	9.2	7.3	11.6	7.7	9.0	14.1	2.0	NO				
Rinl	508	CLUST1	HOST					TSS23208				7:29573987-29583984	13.9	5.7	3.0	8.4	5.4	6.9	9.3	9.3	6.6	8.1	5.4	3.2	4.0	5.2	4.8	4.6	6.5	6.8	5.4	9.1	6.9	2.5	4.7	10.8	13.1	4.8	4.9	7.8	6.8	9.7	7.4	8.7	15.9	2.4	NO				
Agpat2	509	CLUST1	HOST					TSS22798				2:26449106-26459730	15.6	10.5	9.8	12.3	11.0	9.5	13.8	14.7	8.1	10.0	6.6	9.1	9.0	18.2	7.3	12.2	10.2	10.4	7.7	8.2	13.6	3.8	13.3	14.2	12.8	8.9	6.1	18.1	15.1	20.8	11.3	22.2	18.5	2.0	NO				
Tlr4	510	CLUST1	HOST					TSS18825				4:66488844-66503831	36.7	32.5	16.5	18.0	27.0	42.0	43.8	33.0	31.0	22.3	39.3	17.5	17.9	32.7	22.3	43.3	29.3	53.2	22.4	27.2	30.3	15.4	44.0	44.1	64.8	30.6	19.5	41.2	45.3	34.5	12.0	20.5	64.8	2.0	NO				
Endod1	511	CLUST1	HOST					TSS22417				9:14158433-14185686	13.2	5.8	3.0	8.9	9.9	5.4	14.0	7.3	6.2	8.3	5.7	3.3	5.5	14.1	6.7	4.4	5.8	9.4	4.7	9.1	5.6	2.8	3.3	12.0	11.8	4.5	6.4	10.0	7.2	11.7	6.5	11.1	17.0	2.5	NO				
Zfc3h1	512	CLUST1	HOST					TSS7170				10:114822014-114869827	6.2	2.7	3.0	4.1	2.9	2.0	10.2	4.3	3.6	4.6	2.9	10.9	3.3	5.7	3.2	2.5	2.7	11.1	2.8	5.6	4.4	4.5	5.4	2.8	7.9	3.6	2.8	6.5	5.4	4.4	2.9	2.0	11.1	2.2	NO				
D14Ertd449e	513	CLUST1	HOST					"TSS24499,TSS7283"				14:26742783-26747158	6.3	3.7	0.6	3.5	3.7	3.6	4.4	5.2	3.3	3.7	1.4	1.5	1.1	4.7	1.9	1.9	2.3	3.5	2.9	4.4	4.7	1.2	3.5	2.4	3.1	0.8	0.9	4.9	5.0	3.1	2.1	3.7	6.9	2.3	NO				
Slc6a6	514	CLUST1	HOST					TSS25193				6:91634060-91709057	92.4	49.2	30.4	58.8	59.3	36.4	70.3	77.3	66.1	77.6	40.1	39.4	42.7	83.3	85.5	28.2	76.6	69.6	41.1	101.2	34.0	38.3	24.6	84.7	79.9	38.7	51.7	68.4	54.0	117.8	91.8	72.6	101.2	2.0	NO				
Fam78a	515	CLUST1	HOST					TSS5181				2:31922404-31939225	6.8	3.9	1.9	5.9	3.6	3.2	3.7	4.5	5.2	5.8	2.5	1.9	3.0	3.1	5.5	2.5	6.1	3.6	2.7	6.6	2.8	2.2	0.9	6.7	4.6	2.6	3.9	4.5	4.0	6.3	5.2	4.6	7.6	2.2	NO				
Zmpste24	516	CLUST1	HOST					TSS3246				4:120731842-120770848	21.3	12.3	5.9	15.1	14.2	12.2	16.2	17.3	12.3	12.1	10.9	6.4	8.3	22.2	11.2	11.2	11.5	14.4	10.7	17.7	15.3	4.9	7.9	9.9	16.2	7.9	8.7	21.1	22.4	22.8	9.4	14.2	23.0	2.0	NO				
Lfng	517	CLUST1	HOST					TSS17014				5:141083294-141091499	29.7	15.3	18.4	25.8	31.9	13.8	29.1	15.8	42.0	27.1	16.0	11.0	12.6	23.0	22.2	24.5	20.2	31.8	14.1	22.9	13.9	9.8	22.0	29.6	35.5	20.8	17.6	30.8	23.6	33.3	15.8	22.1	42.0	2.0	NO				
Chpf2	518	CLUST1	HOST					TSS5809				5:24092567-24098305	20.3	9.0	4.2	13.0	12.2	6.3	19.7	15.4	10.9	13.3	5.8	8.6	6.8	15.5	10.3	5.5	9.9	18.8	7.1	14.2	9.5	5.5	6.9	14.4	19.3	7.9	10.2	13.1	10.7	17.5	9.0	11.8	20.3	2.0	NO				
Ccdc25	519	CLUST1	HOST					TSS16442				14:66456138-66485441	12.3	6.7	7.3	15.0	8.1	7.9	13.2	8.2	8.6	13.1	6.7	6.3	7.6	20.4	8.5	9.4	8.9	15.5	10.1	14.1	11.6	4.4	7.8	14.5	12.4	7.2	9.5	12.5	11.0	8.8	4.7	7.2	20.4	2.0	NO				
1810007M14Rik	520	CLUST1	HOST					TSS18681				16:90936341-91044624	8.0	3.9	5.3	5.6	4.2	3.3	10.6	6.2	2.6	5.9	6.7	8.7	5.3	9.0	4.2	4.3	3.1	8.8	2.4	5.9	6.8	4.3	4.1	7.1	12.4	4.5	5.4	11.4	8.9	5.6	3.0	4.5	12.4	2.0	NO				
Nol9	521	CLUST1	HOST					TSS12842				4:151413435-151435603	9.5	3.1	2.8	6.3	5.1	2.2	5.9	6.3	2.1	4.9	2.7	3.8	4.5	6.8	3.8	2.6	2.8	9.0	4.3	4.9	5.7	1.5	2.7	3.3	6.0	2.5	2.8	4.5	4.4	4.9	2.6	3.0	9.5	2.3	NO				
Zfp217	522	CLUST1	HOST					"TSS11379,TSS2183"				2:169934142-169968175	7.8	5.8	3.8	9.7	10.2	3.8	10.8	8.5	4.0	6.6	4.4	4.7	4.8	12.7	7.4	2.9	4.8	7.1	2.5	9.4	5.3	4.2	4.4	10.6	10.0	5.4	4.9	7.0	5.4	7.6	5.8	6.0	12.7	2.2	NO				
Tmem165	523	CLUST1	HOST					TSS16099				5:76612904-76638269	32.0	15.8	12.3	19.3	14.3	17.8	29.5	30.8	14.0	17.1	20.4	15.1	18.1	31.9	19.1	26.3	17.7	33.0	17.5	21.7	31.0	7.6	23.1	20.1	30.9	14.0	16.5	30.8	28.9	48.0	17.8	27.0	35.0	2.1	NO				
Gtf2e1	524	CLUST1	HOST					TSS20277				16:37509881-37539855	5.7	2.5	2.0	3.9	3.5	2.9	6.6	4.4	2.9	2.8	2.6	2.5	2.5	6.9	3.8	5.1	3.8	7.4	3.1	3.8	6.0	1.1	2.6	3.3	6.4	2.0	2.5	5.4	5.4	6.5	2.9	5.2	7.4	2.0	NO				
Mertk	525	CLUST1	HOST					TSS2642				2:128524732-128627923	22.4	12.2	6.3	14.8	11.9	13.7	13.8	18.2	10.7	13.1	16.1	13.2	9.6	9.0	10.4	5.5	8.5	13.3	7.7	11.7	8.6	9.4	10.4	13.6	24.5	12.9	10.8	13.5	8.9	7.8	6.2	6.7	24.5	2.0	NO				
Mylip	526	CLUST1	HOST					"TSS10797,TSS24532"				13:45485110-45507309	6.9	4.1	4.7	4.1	4.4	3.6	11.5	4.6	3.5	3.7	6.6	3.8	6.5	6.7	5.5	4.9	6.6	7.5	2.3	4.6	3.1	2.3	2.2	4.4	8.5	5.7	8.3	3.5	2.8	6.4	5.1	5.3	11.5	2.1	NO				
Mbnl1	527	CLUST1	HOST	MBNL1				TSS6730				3:60305173-60433670	56.3	52.0	24.8	34.4	38.5	46.5	80.2	59.0	37.5	46.4	59.4	66.9	43.7	65.7	58.3	40.7	46.7	65.0	35.7	58.2	52.7	22.5	43.6	43.7	91.1	28.0	34.3	48.3	65.3	93.4	63.1	104.3	91.1	2.0	NO				
Gas2l1	528	CLUST1	HOST					TSS11302				11:4954133-4965330	10.2	3.5	3.2	6.6	6.9	3.4	7.5	5.9	6.7	7.1	3.9	3.7	3.4	6.1	5.5	3.7	8.5	5.7	3.9	9.3	3.6	4.0	2.1	11.0	9.1	6.4	5.6	6.8	4.6	16.1	8.1	8.0	13.8	2.3	NO				
Zranb3	529	CLUST1	HOST					TSS9515				1:129850762-129998985	8.4	4.7	4.1	2.4	4.0	3.3	5.7	7.4	4.7	5.9	5.8	2.1	5.7	10.5	6.4	5.5	8.5	3.8	3.5	9.1	2.6	2.6	1.9	6.5	5.4	4.9	8.0	7.9	8.5	25.5	6.5	12.4	10.7	2.0	NO				
Hif1a	530	CLUST1	HOST	HIF1A				TSS19472				12:75008853-75048517	48.4	31.5	33.0	52.6	57.1	37.4	55.9	34.8	71.4	42.8	38.0	65.3	29.3	41.8	28.2	27.8	39.9	55.8	38.0	34.3	32.5	19.0	25.6	77.1	69.3	54.7	71.2	75.0	61.3	34.5	10.5	14.3	78.1	2.0	NO				
Tmem220	531	CLUST1	HOST					TSS7592				11:66838655-66848292	2.5	3.2	1.2	5.0	4.2	3.8	5.4	3.5	3.6	2.4	2.5	2.5	2.4	3.6	3.5	3.7	2.8	4.9	2.8	2.2	4.5	1.3	3.7	5.1	7.8	3.1	2.8	4.5	4.2	4.1	2.0	2.7	7.8	2.0	NO				
Uros	532	CLUST1	HOST					TSS6460				7:140878012-140900978	2.7	1.5	0.9	1.3	1.3	2.1	3.6	2.1	1.0	0.8	1.8	0.8	1.3	3.3	1.3	3.3	1.3	2.6	1.7	2.0	3.9	0.5	1.4	2.6	4.3	1.1	1.2	3.5	5.0	4.5	2.7	5.5	5.0	2.0	NO				
Ankra2	533	CLUST1	HOST					TSS6536				13:99033196-99043868	7.6	3.9	2.2	4.5	4.1	4.6	11.4	6.9	3.5	4.0	5.0	4.6	3.5	9.5	4.4	6.2	4.5	10.1	3.3	6.5	8.8	2.2	5.8	6.5	11.1	3.0	3.9	7.1	9.2	8.6	5.2	7.9	11.4	2.0	NO				
Iqgap2	534	CLUST1	HOST					TSS15537				13:96397131-96661877	5.5	4.4	1.9	3.2	3.2	2.7	3.3	4.5	2.9	3.3	3.4	0.7	3.5	3.9	3.8	1.3	4.1	2.6	2.2	4.8	1.2	2.1	0.7	2.8	5.5	2.6	3.4	3.7	3.3	7.3	4.9	3.6	8.0	2.4	NO				
Trp53inp1	535	CLUST1	HOST					TSS1069				4:11083587-11101524	5.4	8.9	4.9	10.7	6.7	9.7	14.1	10.3	6.0	6.2	13.0	5.4	8.4	8.5	9.2	6.4	6.6	8.4	4.1	5.6	8.1	4.0	6.4	10.1	18.4	5.7	7.9	8.5	7.9	8.0	6.4	9.2	18.4	2.0	NO				
Rab43	536	CLUST1	HOST					"TSS14735,TSS1909"				6:87738846-87761773	14.3	15.9	6.0	12.0	12.5	14.7	26.4	19.3	16.3	16.8	16.3	13.6	15.5	21.0	24.8	10.4	18.2	19.6	13.7	18.5	14.8	10.6	9.6	19.1	22.1	11.4	10.9	10.5	8.4	15.7	11.1	10.4	26.4	2.0	NO				
Arhgef7	537	CLUST1	HOST					"TSS13054,TSS7171"				8:11728104-11835219	16.8	9.5	3.7	8.0	8.2	7.6	12.3	9.4	9.2	9.4	7.7	5.4	9.4	9.8	12.1	5.3	10.9	9.8	7.3	16.0	6.4	4.7	3.4	9.9	13.3	5.4	5.9	9.2	10.0	22.2	15.1	18.1	17.7	2.3	NO				
Cirh1a	538	CLUST1	HOST					TSS19453				8:109417539-109446994	12.0	4.1	5.1	9.5	5.9	5.3	8.5	8.8	4.3	8.3	5.3	8.6	5.0	10.1	5.4	8.7	6.3	13.3	7.5	7.0	7.4	2.7	4.5	5.2	10.2	5.7	6.2	11.4	12.6	8.3	2.6	5.1	13.3	2.0	NO				
Ids	539	CLUST1	HOST					TSS14271				X:67596243-67618260	18.6	12.0	5.4	20.2	20.0	10.8	22.8	18.1	15.9	13.9	10.3	8.1	9.6	19.4	12.6	8.0	13.3	13.6	10.3	14.9	13.9	6.2	11.3	19.6	23.7	8.4	10.2	19.4	16.1	22.8	10.9	11.3	23.7	2.0	NO				
Etv1	540	CLUST1	HOST					"TSS6967,TSS931"				12:39506844-39594802	6.4	3.3	2.8	5.1	4.7	3.7	7.8	5.4	10.3	4.6	3.5	2.7	2.7	2.6	2.6	1.9	4.6	4.1	3.1	5.2	4.0	2.1	2.0	4.4	6.5	5.3	6.0	8.8	8.6	6.4	2.3	2.3	10.3	2.0	NO				
Irf2	541	CLUST1	HOST	IRF2				TSS19205				8:47825098-47932812	20.0	18.8	11.8	23.7	21.2	15.1	32.6	22.8	21.0	18.8	21.4	15.3	20.8	33.6	23.6	9.7	22.8	25.7	13.9	23.6	13.3	10.3	10.2	40.4	36.9	17.6	22.3	22.5	17.9	30.0	11.6	14.7	40.4	2.0	NO				
Zadh2	542	CLUST1	HOST					TSS8453				18:84257549-84266906	19.3	18.0	8.6	21.4	18.8	18.5	13.3	18.6	16.5	15.5	8.2	9.1	9.9	11.3	9.9	13.4	12.1	18.9	13.6	12.9	19.4	5.0	19.5	15.9	14.4	11.3	12.6	21.1	22.4	10.9	6.6	9.3	24.6	2.1	NO				
LOC100502730	543	CLUST1	HOST					TSS18700				2:120983347-120985156	3.2	2.4	2.0	2.8	2.3	2.9	5.2	2.2	2.2	3.0	3.1	3.3	2.3	6.4	3.1	2.6	4.3	3.9	1.2	4.6	1.7	1.6	0.9	3.6	5.0	2.1	2.3	3.9	2.9	3.9	3.0	3.2	6.4	2.0	NO				
Tnfrsf9	1	CLUST2	HOST					"TSS20806,TSS21978"				4:150294263-150320211	201.9	57.3	318.6	128.7	111.1	66.1	145.8	97.6	140.7	150.4	95.3	706.6	347.7	354.3	169.9	233.7	84.9	340.6	239.4	266.9	467.4	135.2	1393.2	135.7	14.1	275.2	78.6	43.0	38.6	0.3	0.2	0.4	1393.2	6.5	NO				
Clec7a	2	CLUST2	HOST					TSS6700				6:129411608-129422795	652.2	317.6	124.6	89.7	138.6	248.1	552.2	477.8	114.3	313.1	411.7	1054.6	448.6	1082.3	506.6	393.0	174.1	595.3	367.9	428.3	1721.4	245.1	1773.3	197.5	139.2	165.3	47.3	89.0	172.5	33.1	36.6	71.1	1773.3	5.2	NO				
Timp1	3	CLUST2	HOST					TSS14247				X:20425668-20498044	94.9	17.2	52.6	28.1	49.2	27.3	20.0	107.0	46.3	56.7	32.4	172.0	35.6	103.4	29.7	39.6	36.2	41.0	32.6	43.0	153.0	41.1	336.1	83.5	9.4	74.1	30.3	62.9	40.3	29.0	1.3	3.1	336.1	5.0	NO				
Havcr2	4	CLUST2	HOST					TSS13697				11:46268432-46294757	72.0	12.4	39.5	16.8	15.0	14.9	34.3	51.9	4.9	56.2	50.6	132.4	61.0	52.0	48.9	20.4	20.1	38.3	30.3	55.9	77.4	43.2	182.3	11.0	6.0	31.7	18.5	8.1	13.0	9.5	7.2	12.3	182.3	5.0	NO				
Gpc1	5	CLUST2	HOST					TSS18504				1:94728262-94756773	20.8	11.7	2.7	8.3	8.1	6.5	9.7	21.6	10.0	19.4	2.4	17.0	9.7	26.9	9.9	4.6	9.8	10.8	14.8	14.1	25.3	8.7	58.1	5.7	1.0	4.1	4.5	11.1	6.4	3.8	0.9	1.3	58.1	4.9	NO				
Serpinb6b	6	CLUST2	HOST					TSS20283				13:33057381-33070906	28.4	35.2	42.5	33.6	40.5	16.8	68.9	19.6	26.1	43.7	17.3	69.2	45.4	94.3	55.8	52.1	35.5	75.7	56.4	39.3	150.6	10.4	285.6	25.6	9.9	23.1	24.2	15.5	32.2	10.2	15.1	35.0	285.6	4.7	NO				
Mmp13	7	CLUST2	HOST					TSS25029				9:7272513-7283333	11.3	10.5	6.3	7.6	5.8	3.9	12.8	11.4	2.4	9.2	7.4	21.3	10.2	79.4	12.1	6.8	7.7	8.1	8.5	7.7	33.2	4.6	56.7	15.0	5.7	10.6	8.8	16.6	9.1	5.6	1.4	3.1	79.4	4.6	NO				
Slc7a2	8	CLUST2	HOST					"TSS2085,TSS23705"				8:41947720-42007424	136.7	53.8	20.7	26.9	38.8	43.6	96.3	78.3	29.7	85.5	62.5	214.7	149.9	76.2	72.2	23.9	37.4	160.2	68.1	75.1	119.4	62.5	277.9	31.5	15.0	33.5	10.9	29.5	14.7	0.8	0.2	0.4	277.9	4.5	NO				
Net1	9	CLUST2	HOST					"TSS2249,TSS25296"				13:3881806-3917466	9.6	4.6	15.0	5.3	4.1	2.7	3.6	2.5	4.1	14.0	5.3	19.7	23.7	14.4	6.9	3.6	4.6	4.3	5.7	21.4	13.9	7.3	55.8	3.4	1.5	9.6	7.2	2.0	1.9	1.7	1.3	2.0	55.8	4.5	NO				
Cpm	10	CLUST2	HOST					TSS2006				10:117066555-117124408	2.0	0.3	1.9	0.7	0.7	0.2	0.6	0.7	0.0	1.1	0.3	20.5	2.4	1.1	0.5	0.1	0.2	0.7	0.5	2.8	1.4	3.1	14.6	0.2	0.0	0.6	0.3	0.1	0.1	0.0	0.0	0.0	20.5	4.4	NO				
Phlda1	11	CLUST2	HOST					TSS6957				10:110943341-110945705	9.3	5.4	24.8	16.9	20.1	5.0	4.5	8.4	2.7	11.6	9.5	76.4	14.2	17.0	17.7	13.2	14.1	7.9	17.2	10.5	17.8	16.7	62.5	16.6	3.0	19.2	17.2	6.8	11.4	7.9	1.1	4.7	90.7	4.6	NO				
Bcl2a1b	12	CLUST2	HOST					TSS7675				9:89094110-89102676	626.8	87.7	486.8	195.4	358.4	125.6	429.7	226.7	70.3	155.1	462.7	322.3	344.9	725.3	233.8	170.7	89.9	570.2	176.3	189.9	648.0	100.0	1484.0	168.5	248.3	331.9	175.9	277.6	341.4	70.4	42.6	45.7	1484.0	4.9	NO				
Dusp5	13	CLUST2	HOST					TSS24633				19:53603807-53615812	42.6	11.5	41.7	20.2	23.1	10.0	20.1	18.8	7.5	34.1	21.7	112.1	41.6	47.2	41.9	21.4	37.7	34.1	33.7	52.8	40.1	42.1	49.6	19.9	4.5	35.6	25.3	8.1	10.8	10.6	0.7	1.9	155.7	4.8	NO				
Cytip	14	CLUST2	HOST					TSS11470				2:57981549-58012533	49.6	31.9	119.2	74.0	95.5	68.3	43.1	68.1	39.8	52.3	78.1	146.9	91.4	74.0	67.7	44.8	29.3	40.2	58.6	70.4	139.6	37.7	292.8	53.8	13.4	123.8	52.6	26.8	38.5	2.8	1.6	3.3	292.8	4.3	NO				
Alox5	15	CLUST2	HOST					TSS20178				6:116360088-116411196	3.1	1.2	1.4	1.0	1.4	1.0	2.3	1.1	1.8	2.5	1.8	7.7	5.3	3.1	1.2	1.0	1.7	1.8	2.2	2.6	6.0	1.5	29.5	1.3	0.9	3.0	2.5	1.1	0.5	1.3	1.5	3.6	29.5	4.5	NO				
Rras2	16	CLUST2	HOST					TSS2028				7:121190295-121261295	7.0	2.6	9.2	9.2	8.6	3.8	3.9	4.8	1.9	16.2	9.8	48.6	14.1	17.7	9.2	6.5	5.7	9.6	7.8	14.6	15.1	8.9	29.7	3.0	2.8	5.9	4.5	1.7	1.6	4.5	0.4	0.9	48.6	4.3	NO				
Pmaip1	17	CLUST2	HOST					TSS27557				18:66618257-66625212	40.5	55.2	101.2	43.2	61.9	31.2	27.9	48.8	10.0	47.0	103.0	159.9	90.9	86.0	84.0	32.1	37.8	74.4	76.2	51.0	94.7	38.2	199.0	50.1	10.6	82.4	59.2	9.6	24.0	3.5	3.0	5.4	199.0	4.2	NO				
5730528L13Rik	18	CLUST2	HOST					"TSS13731,TSS24111,TSS9316"				4:48552817-48574792	4.7	0.6	7.0	3.6	3.2	1.4	1.9	1.8	1.1	4.8	2.3	17.5	3.1	3.9	3.3	6.3	4.8	3.8	3.6	2.6	9.4	3.5	28.6	1.8	1.3	3.7	5.8	2.6	2.2	2.7	0.3	0.2	28.8	4.2	NO				
Gm11974	19	CLUST2	HOST					TSS7295				11:6425593-6428763	34.2	18.6	79.2	27.5	39.0	16.1	48.8	31.1	21.6	24.5	41.5	52.3	49.0	63.4	25.0	20.8	13.5	39.2	25.0	29.2	180.6	10.6	209.5	22.6	26.1	34.1	19.8	39.6	56.8	10.0	4.8	12.9	209.5	4.2	NO				
LOC100503440	20	CLUST2	HOST					"TSS1126,TSS8292"				3:137527562-137571895	118.5	63.5	58.0	10.9	54.4	80.6	84.3	72.4	48.2	26.9	150.6	91.4	43.5	83.3	37.5	70.4	35.7	108.0	77.4	35.6	131.2	31.0	206.2	36.3	91.4	42.5	41.3	69.2	109.8	72.6	40.3	58.3	206.2	4.1	NO				
Pstk	21	CLUST2	HOST					TSS277				7:138514659-138531353	18.1	14.6	9.2	6.0	5.7	9.5	18.4	10.2	14.9	9.1	12.9	24.1	22.6	16.0	14.5	23.3	10.7	28.1	16.1	10.4	39.1	4.1	83.4	3.9	10.3	8.1	4.4	10.9	17.8	9.0	5.6	11.0	83.4	4.1	NO				
Gm5598	22	CLUST2	HOST					TSS4245				7:111530578-111549351	3.5	3.0	4.5	7.1	6.9	5.7	9.3	9.3	3.8	6.9	3.2	47.6	6.8	16.8	11.5	7.1	4.1	15.7	5.2	12.0	18.4	15.0	36.1	13.3	9.6	3.2	1.9	6.8	5.4	1.8	1.4	1.8	47.6	4.1	NO				
Pdzk1ip1	23	CLUST2	HOST					TSS25299				4:114761312-114766499	87.2	53.5	110.6	78.6	111.5	38.3	34.7	27.7	30.2	23.2	32.3	55.0	27.7	70.6	50.9	26.0	21.2	30.4	36.9	40.2	46.3	27.9	140.6	16.1	16.8	23.7	7.9	20.1	28.2	22.0	33.3	29.6	140.6	4.0	NO				
Rgs1	24	CLUST2	HOST					TSS20981				1:146091798-146096234	121.3	216.5	576.6	64.7	168.1	174.7	133.2	150.2	64.4	70.6	419.3	402.0	359.3	245.2	273.9	140.1	134.9	96.9	248.6	114.4	367.9	66.8	662.2	84.6	43.5	392.5	190.2	40.8	110.9	74.9	44.7	133.6	662.2	4.0	NO				
E130012A19Rik	25	CLUST2	HOST					TSS10292				11:97488700-97491030	12.9	0.9	3.1	7.5	9.3	0.8	6.2	4.1	1.4	6.1	1.9	11.4	2.6	7.6	2.2	1.0	0.9	5.4	2.1	3.5	7.5	2.5	26.3	3.2	1.7	2.0	1.8	4.8	2.8	0.9	0.4	0.6	26.3	3.9	NO				
Rabgap1l	26	CLUST2	HOST					"TSS14183,TSS3432"				1:162149304-162723069	15.7	12.5	28.8	16.0	17.7	11.7	13.9	10.0	9.9	18.4	21.1	70.8	29.5	18.2	14.6	7.5	7.2	18.2	13.1	22.2	40.0	16.2	80.0	9.0	7.4	19.6	7.8	4.5	6.1	4.4	2.6	3.6	80.0	3.9	NO				
Nmb	27	CLUST2	HOST					TSS8131				7:88047112-88049957	8.8	1.0	3.8	0.9	1.5	1.4	2.7	2.7	1.4	1.7	1.6	26.3	1.9	6.3	2.3	3.1	1.4	2.6	1.7	14.3	5.7	3.6	11.0	3.3	1.3	2.5	2.5	1.0	0.9	1.4	0.6	0.9	26.3	3.9	NO				
Pkib	28	CLUST2	HOST					"TSS10759,TSS16602,TSS23037"				10:57351786-57460918	8.2	4.4	4.1	2.5	2.3	7.1	10.1	7.3	1.3	7.8	13.5	19.6	12.4	10.5	11.2	8.2	5.0	9.8	7.9	10.7	23.1	4.6	33.2	2.3	3.2	4.4	2.2	2.2	3.4	7.4	5.0	8.3	33.2	3.9	NO				
Sla	29	CLUST2	HOST					"TSS19013,TSS19952"				15:66502331-66682283	33.9	19.8	41.6	5.3	12.6	12.1	29.2	17.9	3.4	13.3	36.9	54.2	25.0	27.2	33.2	12.7	15.2	37.5	23.9	15.5	28.9	14.5	62.9	3.8	14.2	13.3	7.3	6.6	14.4	14.0	8.7	17.2	62.9	3.9	NO				
Cd83	30	CLUST2	HOST					TSS5806				13:43880475-43898501	304.5	496.1	580.1	165.7	265.8	561.0	473.2	631.1	119.0	239.5	721.2	762.9	820.2	726.1	698.7	544.7	410.4	744.8	692.2	240.6	762.1	211.9	1379.6	110.5	141.7	499.9	172.3	95.6	142.4	27.6	31.2	43.6	1379.6	3.8	NO				
Edn1	31	CLUST2	HOST					TSS12627				13:42396638-42403358	2.5	0.4	1.1	0.9	0.4	0.3	2.2	1.6	0.0	1.0	1.0	9.3	4.3	3.7	1.4	0.8	0.5	2.2	1.0	1.1	10.1	1.6	12.9	0.3	0.1	0.9	0.4	0.6	0.7	0.2	0.0	0.1	12.9	3.8	NO				
Atrnl1	32	CLUST2	HOST					TSS10273				19:57685523-58207833	11.0	3.7	14.0	32.7	25.0	2.8	7.5	6.0	9.4	13.9	7.3	38.6	11.8	11.0	6.2	1.8	3.4	7.4	3.5	16.0	24.7	11.6	30.5	11.3	5.5	14.5	8.4	7.1	5.1	1.1	0.6	0.3	38.6	3.8	NO				
Chst11	33	CLUST2	HOST					TSS681				10:82448241-82658645	36.1	12.8	30.8	48.5	56.0	5.5	16.8	20.8	8.8	37.2	20.8	80.0	43.2	47.2	45.0	8.9	21.4	31.2	23.6	44.0	35.0	30.6	50.3	11.8	4.9	22.9	16.5	9.5	12.0	12.0	4.8	7.6	80.0	3.8	NO				
Pop5	34	CLUST2	HOST					TSS23384				5:115685859-115690981	29.4	19.8	73.5	21.4	32.0	23.6	20.5	27.7	16.8	27.2	34.0	72.2	40.2	32.7	23.6	31.1	17.5	30.4	31.0	25.5	70.3	11.8	174.6	16.4	15.7	49.9	20.9	24.5	33.4	20.5	10.9	12.1	174.6	3.8	NO				
A130040M12Rik	35	CLUST2	HOST					TSS10289				11:86626266-86629631	16.5	45.9	20.3	27.2	36.1	73.8	68.8	52.0	44.7	38.5	48.4	180.5	64.8	40.7	76.3	27.8	43.6	48.3	42.2	39.1	43.1	46.3	89.8	35.5	63.5	36.5	21.7	15.1	12.3	36.7	13.5	10.6	180.5	4.4	NO				
Camk2n1	36	CLUST2	HOST					TSS19431				4:138011062-138016041	2.1	0.8	4.4	2.2	2.4	0.6	2.0	2.4	0.4	5.8	1.5	16.7	3.8	6.4	4.2	4.4	2.5	3.0	2.2	3.9	5.5	4.6	13.3	0.7	0.7	2.4	1.9	0.3	0.5	1.2	0.1	0.0	31.0	4.6	NO				
Scn1b	37	CLUST2	HOST					TSS5351				7:31901542-31911964	10.1	2.1	4.5	4.4	3.5	2.1	5.5	6.2	3.3	6.3	4.6	31.6	7.5	7.6	7.5	3.1	3.6	6.5	3.6	5.3	6.9	11.1	17.9	6.8	7.1	3.7	3.2	2.0	1.4	3.6	2.9	5.6	31.6	3.7	NO				
Stat4	38	CLUST2	HOST	STAT4				TSS14757				1:52065087-52164028	11.3	5.6	23.7	32.4	38.5	6.3	11.3	15.2	11.7	16.9	11.5	64.9	18.4	21.9	10.3	3.9	5.1	7.9	6.7	27.4	28.3	13.6	41.7	11.4	6.3	19.7	10.7	8.5	7.9	4.1	3.4	3.6	64.9	4.4	NO				
Atp11c	39	CLUST2	HOST					TSS4676				X:57476466-57657156	8.4	3.6	3.0	5.5	4.6	2.1	7.5	7.2	2.9	8.4	3.7	30.2	8.0	10.7	4.8	1.3	3.5	5.8	2.9	10.9	16.1	6.0	23.4	2.7	4.3	2.9	3.1	4.4	4.4	6.3	3.2	3.0	30.2	3.7	NO				
9130008F23Rik	40	CLUST2	HOST					TSS2631				17:41012430-41017507	6.0	1.8	8.1	1.5	4.5	1.2	3.6	2.3	0.3	2.0	5.1	11.8	5.6	6.7	5.1	1.7	1.0	8.4	2.3	5.2	8.9	3.5	15.5	2.2	1.3	5.6	1.0	0.8	1.2	0.5	0.2	0.6	15.5	3.7	NO				
Dusp1	41	CLUST2	HOST					TSS3950				17:26642535-26645417	35.8	43.0	115.5	25.5	114.3	29.5	32.2	38.9	28.9	35.7	73.1	181.1	90.3	161.4	107.8	68.8	86.4	36.8	95.9	84.5	96.9	61.0	93.7	146.5	13.0	83.1	49.4	38.6	55.6	21.6	3.0	26.9	181.1	3.7	NO				
Slc7a1	42	CLUST2	HOST					TSS23242				5:149138985-149211480	27.0	18.6	25.6	32.5	31.3	10.1	17.2	21.5	11.2	31.9	27.2	69.9	46.0	15.0	28.0	4.5	13.6	19.7	21.5	26.2	31.2	23.6	47.8	6.5	8.6	15.3	14.4	13.4	13.7	2.0	2.7	1.9	69.9	3.7	NO				
Fas	43	CLUST2	HOST					TSS178				19:34365148-34402260	27.1	27.5	38.4	24.4	43.8	24.6	19.9	21.2	29.8	28.6	28.7	69.5	42.9	23.2	35.5	25.0	16.2	36.7	24.6	32.8	72.6	17.3	221.9	36.3	30.0	46.6	28.5	30.6	29.2	5.4	3.5	6.9	221.9	3.8	NO				
Cd86	44	CLUST2	HOST					TSS24316				16:36603954-36666163	75.1	74.3	93.6	70.3	61.2	57.7	102.9	84.3	23.6	51.9	100.4	136.7	76.5	137.6	96.8	107.4	53.4	177.3	102.1	51.5	183.8	33.9	255.6	43.9	45.5	75.6	48.2	19.1	37.2	6.4	2.9	5.1	255.6	3.7	NO				
Csf2rb2	45	CLUST2	HOST					TSS24676				15:78112939-78136033	142.2	85.6	71.2	105.2	107.4	61.9	92.9	112.4	83.4	155.8	84.5	410.5	169.2	146.3	167.6	38.2	82.7	110.4	108.3	197.0	130.1	174.7	173.6	126.9	53.1	75.2	49.6	43.1	31.6	26.1	20.7	21.7	410.5	3.7	NO				
Cxcl12	46	CLUST2	HOST					TSS5778				6:117118552-117131386	2.0	0.2	0.3	0.6	0.8	0.2	1.1	1.4	0.3	4.2	0.4	13.6	1.1	8.6	1.3	1.0	0.8	0.7	1.2	3.7	11.7	4.2	9.4	0.3	0.4	0.7	0.2	0.4	0.2	4.5	0.0	0.1	26.7	4.6	NO				
Serpinb9b	47	CLUST2	HOST					TSS801				13:33119282-33132428	2.9	2.9	2.0	3.6	2.8	2.8	10.9	3.4	2.5	10.7	1.3	8.2	2.6	10.5	4.0	5.2	3.7	5.0	9.0	7.4	15.0	1.3	12.9	1.8	0.3	1.3	1.6	1.7	1.7	1.5	0.8	4.0	15.0	3.6	NO				
Srgn	48	CLUST2	HOST					TSS6228				10:61957175-61970503	3506.8	1261.0	3010.1	2836.2	3259.2	2497.3	4645.1	3452.3	3920.5	1911.5	3473.0	6650.2	3225.0	3866.3	2680.3	2274.8	1585.9	3804.4	3764.7	1835.4	7757.3	1507.8	15619.3	1532.6	1822.6	4205.4	1548.3	1512.9	2179.4	239.3	66.3	133.3	15619.3	3.6	NO				
Cd36	49	CLUST2	HOST					"TSS10682,TSS20094,TSS7975"				5:17287507-17394777	438.2	181.0	293.6	170.6	172.0	415.1	305.7	995.8	116.6	280.5	340.7	657.9	286.4	643.5	380.3	456.0	303.8	469.0	354.1	206.6	576.4	214.2	1434.7	179.1	204.1	282.4	239.6	384.4	588.9	602.6	108.3	245.5	1434.7	3.6	NO				
Phospho1	50	CLUST2	HOST					TSS25099				11:95685813-95707045	6.8	8.9	15.5	12.3	16.0	5.6	6.7	8.5	13.3	14.7	5.0	31.9	13.0	5.9	13.5	4.3	10.5	8.1	13.2	8.0	6.4	11.3	27.0	12.4	1.7	10.3	13.8	5.6	3.6	3.2	1.8	1.3	31.9	3.6	NO				
Abtb2	51	CLUST2	HOST					TSS22036				2:103406466-103558580	7.7	3.2	3.6	8.6	12.3	2.0	4.7	4.3	2.4	8.4	4.1	28.1	6.2	9.9	6.7	1.4	3.3	5.3	5.0	7.4	9.7	6.8	13.0	6.9	2.4	3.9	2.0	1.8	1.8	2.1	0.6	0.4	28.1	3.8	NO				
Mmd	52	CLUST2	HOST					TSS21755				11:90110789-90139887	73.9	16.2	71.8	74.8	73.7	18.1	65.1	78.3	14.4	34.3	45.2	80.2	28.4	66.5	31.5	16.1	14.4	46.1	16.3	35.2	79.3	19.3	182.9	21.1	34.2	61.0	43.3	37.7	39.9	15.9	9.1	14.4	182.9	4.1	NO				
Flrt3	53	CLUST2	HOST					TSS27214				2:140221165-142215786	21.5	3.0	28.0	17.3	22.9	9.2	14.5	15.6	3.6	13.2	28.2	25.6	32.2	25.6	9.2	7.7	7.2	16.6	14.0	15.6	27.0	5.9	46.8	14.8	3.8	25.9	12.6	7.3	6.2	0.1	0.0	0.0	54.2	4.0	NO				
Nr4a1	54	CLUST2	HOST	NR4A1				TSS5688				15:101097276-101105226	6.0	10.6	3.9	2.6	2.4	2.1	4.5	3.3	2.4	7.3	5.3	14.2	16.8	5.3	10.6	7.6	8.3	4.5	9.7	5.2	7.8	4.7	15.4	2.5	0.5	2.7	2.0	1.3	1.1	2.0	0.3	1.5	16.8	3.6	NO				
Socs2	55	CLUST2	HOST					"TSS11097,TSS1584,TSS17692,TSS18987"				10:94874123-94879491	15.5	6.5	4.0	6.9	7.8	5.3	22.5	11.4	1.3	10.2	6.3	20.4	5.3	25.5	5.4	8.1	4.6	25.4	6.3	6.2	25.5	6.3	26.7	5.1	3.9	4.8	2.1	4.3	2.5	1.1	0.0	0.0	26.7	3.6	NO				
Zcwpw1	56	CLUST2	HOST					TSS18214				5:138229029-138277506	4.1	8.0	3.9	8.0	7.3	3.9	5.3	6.0	4.4	4.2	4.0	9.5	7.3	6.1	5.3	3.3	3.2	6.2	7.3	4.9	20.3	3.3	27.3	1.4	2.3	2.3	3.0	4.5	6.4	0.7	1.4	1.6	27.3	3.6	NO				
Xcl1	57	CLUST2	HOST					TSS25397				1:166861778-166865641	2.9	0.0	10.7	1.0	1.2	0.0	0.2	0.4	0.0	0.5	0.6	3.2	2.6	1.5	0.7	0.0	0.2	0.5	0.5	4.1	1.9	1.1	7.9	0.0	0.1	0.4	0.3	0.0	0.2	0.0	0.0	0.0	24.2	4.7	NO				
Sulf2	58	CLUST2	HOST					TSS24483				2:165818136-165981156	71.0	12.1	17.1	21.1	18.0	6.1	28.6	28.0	10.1	31.9	25.1	53.0	44.2	53.7	31.1	4.8	10.4	30.3	17.0	37.9	42.7	28.3	66.0	11.4	11.6	18.1	14.4	7.3	8.5	6.2	3.3	4.8	80.1	4.1	NO				
Spsb1	59	CLUST2	HOST					TSS23298				4:149270391-149329115	8.9	0.8	2.8	2.3	2.9	1.2	7.0	2.6	0.7	7.1	2.9	17.7	5.9	6.4	2.7	1.2	1.1	4.1	2.6	4.6	7.7	3.4	16.8	0.9	0.6	4.2	1.5	1.3	0.6	0.6	0.2	0.1	17.7	3.5	NO				
Stx11	60	CLUST2	HOST					TSS386				10:12659786-12684065	75.0	38.3	114.9	95.3	111.5	24.9	86.2	38.3	78.6	111.6	59.0	200.4	92.0	122.1	86.5	27.8	39.7	73.3	73.3	143.0	160.3	61.4	238.6	56.8	19.7	85.9	49.3	28.0	27.5	5.0	2.3	4.7	238.6	3.5	NO				
Rogdi	61	CLUST2	HOST					TSS18601				16:5008821-5013646	37.5	9.6	12.9	8.4	8.0	4.0	27.0	10.8	4.6	26.2	11.9	56.6	24.9	54.3	23.4	9.4	5.4	31.9	16.0	35.5	47.7	16.7	38.9	7.9	4.1	9.9	6.3	4.7	4.6	7.3	3.5	6.8	56.6	3.5	NO				
Hsf2	62	CLUST2	HOST					TSS22586				10:57206190-57232949	24.1	10.4	38.9	18.8	30.5	10.5	21.8	16.8	7.4	21.2	28.0	82.0	36.0	30.9	19.6	9.5	9.6	27.5	15.7	23.1	66.3	16.1	93.2	10.5	8.1	23.5	12.8	10.4	12.5	7.3	3.1	5.0	93.2	3.5	NO				
Akap13	63	CLUST2	HOST					TSS27528				7:82600419-82899495	11.5	7.7	11.8	23.6	22.9	4.1	17.4	9.4	5.2	16.5	9.3	39.5	17.4	23.0	18.0	2.6	7.4	11.3	7.7	18.5	12.9	11.1	18.4	21.3	11.5	15.1	13.3	6.8	7.8	6.5	3.3	2.7	39.5	3.5	NO				
Gm7536	64	CLUST2	HOST					TSS10846				3:23703837-25043182	302.1	354.9	334.3	176.7	253.7	370.9	309.8	351.4	295.0	743.5	518.8	942.3	309.8	326.5	309.2	371.9	282.7	405.8	404.1	712.7	510.4	83.9	814.4	227.4	348.0	368.4	243.5	358.4	455.1	324.6	150.7	181.7	1532.8	4.2	NO				
Cd244	65	CLUST2	HOST					TSS16345				1:173489323-173515447	9.0	4.7	10.3	2.3	2.5	2.4	5.4	4.1	4.1	7.2	8.6	19.4	9.4	10.3	11.0	6.0	8.1	11.0	7.9	10.4	8.0	8.5	10.1	4.7	2.2	7.7	8.3	0.8	0.8	4.3	1.0	1.7	19.4	3.5	NO				
Hbegf	66	CLUST2	HOST					TSS24628				18:36664580-36675459	10.3	9.4	7.1	7.4	12.0	11.8	9.3	9.1	4.8	18.8	9.8	14.3	7.0	9.6	3.9	5.7	10.8	14.7	13.0	7.7	6.4	6.0	25.4	9.7	1.4	9.6	2.8	4.7	6.3	2.0	0.7	0.9	25.4	3.5	NO				
Stxbp6	67	CLUST2	HOST					TSS8315				12:45953472-46175470	1.9	1.3	0.9	1.6	1.6	0.4	2.4	0.8	0.5	2.3	1.5	6.8	4.3	2.8	1.7	0.9	0.7	2.1	1.1	4.3	7.5	1.4	12.9	0.4	0.3	1.5	0.5	0.5	0.4	0.7	0.2	0.3	12.9	3.5	NO				
0610010O12Rik	68	CLUST2	HOST					TSS4317				18:36508277-36553024	10.8	15.3	25.1	14.2	23.9	17.4	13.6	9.1	11.2	12.1	18.0	31.4	16.7	7.0	10.5	23.3	16.5	23.3	20.4	10.5	18.8	7.5	57.4	12.2	7.9	27.2	9.0	4.4	5.5	6.7	2.6	2.9	57.4	3.4	NO				
Fam60a	69	CLUST2	HOST					TSS11833				6:148869578-148895651	17.5	7.3	22.3	17.1	15.9	7.3	7.8	12.6	7.9	13.0	11.0	30.2	17.4	17.0	8.0	8.5	4.9	13.8	8.7	14.5	35.6	8.1	62.9	11.5	6.3	14.7	11.1	13.2	16.6	3.8	1.9	3.2	62.9	3.4	NO				
LOC100503883	70	CLUST2	HOST					TSS4105				5:114267806-114280510	11.5	15.7	8.8	22.0	5.3	8.2	22.7	23.5	8.5	17.2	24.7	18.5	16.3	42.0	14.2	9.1	11.9	10.9	9.8	14.4	13.2	2.9	24.8	15.5	15.5	9.2	4.8	11.3	13.0	10.2	7.8	7.0	42.0	3.4	NO				
Tmtc2	71	CLUST2	HOST					TSS17366				10:104624718-105011535	6.8	3.1	9.0	17.3	16.3	2.0	6.1	3.2	7.4	13.0	6.2	26.1	10.2	10.3	7.9	1.7	3.0	5.1	4.3	13.3	14.8	7.3	24.8	6.2	2.1	7.9	3.7	2.2	1.5	0.5	0.5	0.5	26.1	3.6	NO				
Lpl	72	CLUST2	HOST					TSS12016				8:71404453-71430831	117.0	227.3	138.9	56.1	139.6	236.2	177.5	616.6	105.8	223.0	374.5	263.0	311.0	300.7	458.1	345.2	380.9	192.1	204.0	218.5	293.2	138.4	317.1	233.0	133.4	99.4	96.8	277.8	460.7	1147.5	467.8	952.7	616.6	3.9	NO				
D930015E06Rik	73	CLUST2	HOST					TSS15381				3:83702208-83844083	15.7	4.3	11.2	15.5	19.6	2.8	5.7	11.2	1.9	7.5	7.5	30.6	13.0	11.6	12.5	2.4	4.2	11.4	4.7	18.6	13.1	14.5	15.6	5.5	5.7	8.9	6.0	3.7	4.3	4.2	3.5	3.5	30.6	3.6	NO				
Gabarapl1	74	CLUST2	HOST					TSS18253				6:129482111-129492349	121.6	337.8	365.3	183.8	271.6	227.3	141.1	178.3	185.3	203.2	189.7	587.8	406.3	258.0	423.4	228.0	207.1	217.8	331.6	185.8	403.0	128.1	839.3	107.7	99.9	252.2	187.7	77.0	101.4	65.3	73.6	95.0	839.3	3.4	NO				
Dlat	75	CLUST2	HOST					TSS18288				9:50442737-50467885	27.2	14.2	35.5	19.0	24.5	11.1	15.3	20.5	12.3	25.9	16.2	106.9	35.7	30.3	28.5	10.5	13.8	21.4	20.1	35.0	33.8	23.6	90.6	9.1	9.8	21.4	10.9	11.2	12.7	13.6	6.8	7.3	106.9	4.0	NO				
Itga4	76	CLUST2	HOST					TSS13164				2:79095582-79269145	29.2	13.0	29.6	34.4	51.2	9.4	19.5	29.3	5.3	20.3	35.3	64.7	39.7	26.8	29.7	6.8	9.1	24.6	11.0	30.1	32.5	27.6	66.4	18.2	25.2	36.0	15.3	10.7	15.0	9.2	6.8	7.2	66.4	3.6	NO				
Dnajc10	77	CLUST2	HOST					TSS20384				2:80155622-80194212	86.4	64.6	86.4	81.1	106.5	72.1	90.8	74.9	66.2	63.7	85.0	143.7	68.7	78.5	70.5	61.2	41.2	94.6	58.3	61.2	164.7	28.9	316.0	52.3	70.0	80.5	74.9	83.2	90.5	28.9	19.0	28.9	316.0	3.4	NO				
1300014I06Rik	78	CLUST2	HOST					TSS1006				13:34719709-34744550	40.3	6.1	17.9	26.9	19.5	10.3	15.9	18.2	3.4	17.2	14.6	20.1	13.3	12.1	11.9	8.8	9.0	12.7	12.4	13.6	31.1	7.9	45.9	8.0	4.0	19.3	16.2	8.9	7.0	1.5	0.2	0.4	59.5	3.8	NO				
Ptplad1	79	CLUST2	HOST					TSS1956				9:64834789-64869524	19.8	10.4	37.0	17.6	21.3	10.5	15.5	21.3	10.0	15.3	12.4	102.6	22.0	38.8	20.1	20.6	12.3	20.1	14.1	27.6	40.7	19.9	72.7	8.8	11.9	13.1	10.2	17.6	21.6	25.9	7.6	15.7	102.6	3.6	NO				
Stk39	80	CLUST2	HOST					TSS16821				2:68048503-68310038	6.2	0.2	2.5	0.7	0.4	0.7	0.6	2.3	0.7	4.3	1.8	10.9	3.2	0.9	2.3	0.8	0.7	1.3	1.8	3.8	8.8	1.7	11.6	0.3	0.5	0.9	0.9	0.2	0.4	1.1	0.0	0.0	11.6	3.4	NO				
Tlcd1	81	CLUST2	HOST					TSS5776				11:77992267-77994274	6.7	2.9	2.6	7.1	4.9	1.4	4.6	3.2	1.0	2.4	2.2	6.7	2.6	1.5	1.6	0.7	0.7	1.8	1.2	4.4	7.0	3.3	16.0	1.3	2.0	1.4	0.8	3.0	4.5	0.4	0.8	1.0	16.0	3.4	NO				
A630033H20Rik	82	CLUST2	HOST					"TSS5352,TSS7097,TSS7810"				X:104344265-104369000	20.4	20.7	20.0	14.2	18.4	24.3	31.4	27.7	14.9	15.3	32.2	72.8	19.7	34.9	28.6	19.0	14.2	35.1	22.1	16.8	74.5	11.8	113.5	13.6	20.5	11.9	10.2	19.7	25.4	17.3	5.1	10.5	113.5	3.4	NO				
Vopp1	83	CLUST2	HOST					TSS21253				6:57702257-57775119	36.9	38.6	33.2	32.1	36.5	33.2	31.8	44.2	37.1	57.6	45.3	166.9	73.5	51.0	84.1	24.2	39.3	51.4	58.9	61.7	63.9	60.3	101.7	51.3	21.5	39.5	26.2	15.4	16.6	17.5	16.3	19.2	166.9	3.4	NO				
Slc16a1	84	CLUST2	HOST					TSS21751				3:104442590-104462385	28.2	29.9	28.5	23.2	20.0	18.4	13.3	37.0	18.9	34.5	36.4	81.6	55.3	32.8	52.1	15.2	25.1	24.5	40.2	38.1	50.3	24.0	51.3	15.2	7.2	11.8	11.0	18.9	18.6	7.7	2.6	3.4	81.6	3.3	NO				
Csf2rb	85	CLUST2	HOST					TSS22294				15:78156419-78181431	330.7	240.1	158.0	238.3	224.3	193.2	180.0	256.2	209.3	392.2	212.1	686.9	419.9	370.8	349.4	110.1	209.5	245.5	287.4	453.1	306.9	297.2	539.3	279.9	90.7	207.0	96.4	84.5	67.8	32.2	20.5	24.4	686.9	3.3	NO				
Sdc1	86	CLUST2	HOST					TSS6523				12:8778201-8800494	52.8	37.5	121.7	83.5	141.7	57.6	23.9	90.6	72.7	70.7	62.0	112.5	73.4	68.7	93.8	63.4	87.0	91.4	82.5	61.0	75.8	40.8	178.4	131.9	17.0	108.3	58.9	30.1	23.6	13.5	5.3	10.7	178.4	3.3	NO				
Zhx2	87	CLUST2	HOST					TSS5618				15:57526221-57671387	3.5	2.1	6.7	8.1	10.5	1.1	3.3	2.2	2.7	4.6	2.8	18.7	8.0	5.4	4.2	1.0	1.3	2.6	2.3	6.7	7.6	4.0	18.2	2.7	1.0	6.2	3.6	1.4	1.0	0.5	0.3	0.3	18.7	3.4	NO				
A930038C07Rik	88	CLUST2	HOST					TSS9355				6:65621604-65656924	3.2	1.2	5.1	1.7	1.6	0.7	2.5	1.5	0.4	2.9	3.0	11.6	5.6	4.4	2.7	0.5	0.9	2.8	1.1	6.7	6.9	3.3	11.2	0.6	0.6	2.0	1.3	0.3	0.4	0.4	0.2	0.1	11.6	3.3	NO				
Sdc2	89	CLUST2	HOST					TSS25267				15:32850477-32964476	1.4	0.9	0.5	0.8	0.9	0.6	0.5	0.5	0.8	2.8	0.4	7.6	0.2	0.8	1.2	0.8	1.5	0.5	1.0	0.6	2.7	1.4	11.0	0.7	0.2	0.3	0.6	0.4	0.4	3.7	0.4	0.2	11.0	3.3	NO				
Fmnl2	90	CLUST2	HOST					TSS17524				2:52716901-52993236	10.8	1.2	4.7	3.8	3.7	1.4	3.4	6.7	1.0	6.2	3.7	15.5	7.5	9.3	4.1	1.6	2.7	5.9	3.3	6.1	7.9	4.6	14.3	1.3	0.7	5.2	3.8	1.6	1.7	1.6	0.1	0.1	15.5	3.3	NO				
Fam169a	91	CLUST2	HOST					"TSS16822,TSS26965"				13:97837241-97907881	0.8	0.1	0.1	0.0	0.0	0.1	0.3	0.4	0.0	0.3	0.1	8.9	2.0	0.7	0.2	0.0	0.0	0.6	0.3	0.9	3.7	1.6	6.1	0.0	0.0	0.0	0.0	0.0	0.0	0.0	0.0	0.0	8.9	3.3	NO				
Osgin2	92	CLUST2	HOST					TSS17166				4:15924267-15941024	29.5	20.6	37.9	22.1	27.3	15.9	28.0	26.5	18.9	27.5	32.9	31.7	31.9	42.8	26.1	19.8	18.6	27.1	27.3	26.1	62.9	11.3	71.0	18.8	6.4	23.0	23.8	20.0	28.1	6.8	3.9	6.5	71.0	3.3	NO				
Adcy6	93	CLUST2	HOST					TSS3400				15:98420408-98438064	2.6	0.3	1.2	5.9	3.4	0.3	1.8	2.5	0.4	3.0	0.5	7.5	1.5	5.3	1.3	0.3	0.3	1.0	0.5	3.3	6.3	1.8	10.7	1.0	0.2	0.8	1.1	0.8	0.5	0.2	0.0	0.0	10.7	3.3	NO				
2310061C15Rik	94	CLUST2	HOST					TSS24631				8:119412584-119445336	28.3	15.2	27.8	7.9	12.6	15.4	9.0	9.8	10.7	20.2	32.0	30.9	48.1	24.4	40.5	18.2	14.8	19.5	24.9	34.2	25.2	23.3	54.8	4.8	6.4	16.5	9.2	5.8	8.0	6.9	8.0	11.4	54.8	3.3	NO				
Fam107b	95	CLUST2	HOST					TSS13987				2:3630729-3699406	30.6	41.8	40.4	38.0	53.2	24.2	47.2	38.1	24.4	35.2	45.3	140.0	54.6	36.4	48.6	13.6	27.3	35.3	27.9	37.5	81.9	37.5	137.2	14.8	20.7	40.8	32.2	14.3	17.8	11.9	9.4	10.9	140.0	3.3	NO				
Ccl9	96	CLUST2	HOST					TSS23773				11:83386418-83392138	759.6	917.3	546.3	392.1	816.3	989.8	938.9	1733.1	607.2	547.7	486.0	1261.0	754.4	3072.0	1099.0	1550.4	861.4	1933.0	1363.5	707.2	1837.6	398.0	2209.9	753.2	512.4	524.5	320.7	823.1	923.0	661.4	143.3	351.8	3072.0	3.3	NO				
Ccnd2	97	CLUST2	HOST					TSS18982				6:127075725-127162437	15.3	2.4	12.0	12.4	15.2	1.8	12.8	7.9	1.9	8.8	4.4	25.8	7.8	24.4	7.8	3.3	3.5	13.6	5.1	12.6	21.7	6.3	15.6	9.5	5.3	5.3	3.7	6.8	7.2	3.1	1.9	3.0	25.8	3.3	NO				
Map3k14	98	CLUST2	HOST					TSS13330				11:103081077-103128715	24.1	8.6	16.7	8.2	10.1	6.7	14.4	11.1	6.5	18.0	18.9	35.5	29.2	21.8	22.7	6.3	9.1	19.0	14.2	24.6	11.7	16.8	16.2	9.3	6.9	17.9	10.1	3.5	2.9	3.8	2.2	2.4	35.5	3.2	NO				
LOC100502826	99	CLUST2	HOST					"TSS19046,TSS9250"				6:134392918-134516931	12.2	10.3	2.1	11.8	8.9	6.7	13.8	11.2	16.6	12.9	7.3	22.2	7.3	4.6	7.4	1.5	6.2	6.1	6.7	10.4	9.7	8.4	12.4	8.2	8.7	3.6	3.4	7.6	5.7	5.1	6.3	2.4	22.2	3.2	NO				
Rfk	100	CLUST2	HOST					TSS6494				19:17460492-17483388	39.7	27.5	54.0	48.7	63.3	34.0	63.6	32.4	33.3	42.2	45.4	119.3	36.4	64.8	36.2	40.5	34.2	53.6	35.0	32.0	133.7	20.3	198.5	32.4	27.6	50.4	30.3	35.7	38.2	41.4	19.1	27.3	198.5	3.2	NO				
Bcl2a1c	101	CLUST2	HOST					TSS9052				9:114239252-114239696	1.9	0.1	0.6	0.6	0.9	0.0	1.5	0.6	0.0	0.3	1.9	1.8	2.1	5.7	0.7	0.4	0.3	1.6	1.2	0.2	3.2	0.1	8.3	0.4	0.1	1.4	0.6	1.2	1.9	0.0	0.0	0.0	8.3	3.2	NO				
Fut8	102	CLUST2	HOST					TSS13929				12:78340007-78576974	9.3	6.9	12.7	14.9	11.8	10.4	11.5	12.4	6.3	11.9	9.2	46.7	15.4	26.7	8.4	6.7	6.6	12.9	8.3	17.4	29.9	14.2	66.8	7.8	10.0	14.2	7.7	7.3	6.3	6.6	2.8	4.5	66.8	3.2	NO				
Tnfrsf12a	103	CLUST2	HOST					TSS25583				17:23797489-23814416	9.0	4.3	3.6	4.2	4.7	7.0	6.2	4.1	3.2	4.8	7.1	8.6	10.2	16.8	8.8	11.6	8.3	9.5	8.3	3.7	5.5	1.7	24.0	5.2	3.5	5.9	6.7	3.9	4.3	8.2	2.3	4.3	24.0	3.2	NO				
Clip1	104	CLUST2	HOST					TSS19979				5:124029078-124134300	13.2	17.5	18.0	23.1	21.8	9.9	19.8	18.5	11.8	23.7	17.1	62.8	34.7	26.1	34.4	5.9	16.2	16.5	15.4	30.9	25.4	19.3	26.0	11.1	11.3	16.0	14.6	9.0	9.8	12.5	11.2	9.2	62.8	3.2	NO				
Lgi4	105	CLUST2	HOST					TSS5954				7:31844953-31861716	4.3	0.8	2.3	1.7	1.2	0.4	1.0	1.3	0.6	2.2	0.8	11.0	2.1	3.4	2.1	0.3	0.5	0.9	0.7	5.4	4.4	1.2	7.5	0.7	0.3	1.6	0.7	0.3	0.3	0.2	0.2	0.2	11.0	3.2	NO				
Nedd9	106	CLUST2	HOST					"TSS12134,TSS7923"				13:41405284-41582689	7.8	1.8	2.6	0.8	1.0	0.7	4.7	2.9	0.5	3.6	2.6	6.9	5.7	9.7	5.5	1.5	1.6	5.4	2.8	5.1	11.7	2.6	12.5	0.5	0.6	1.0	0.9	0.9	0.9	0.9	0.8	1.6	12.5	3.2	NO				
2210011C24Rik	107	CLUST2	HOST					"TSS17388,TSS24619"				8:86534126-86536055	3.0	3.4	4.2	1.3	1.2	2.9	2.8	2.6	1.8	1.6	1.7	17.4	6.2	2.5	4.4	5.0	4.5	6.1	4.2	3.0	3.1	3.6	8.4	1.7	2.6	2.5	1.4	1.3	1.0	3.0	2.3	4.1	17.4	3.2	NO				
D16Ertd472e	108	CLUST2	HOST					TSS8843				16:78540582-78576913	7.2	2.2	5.2	3.6	4.0	2.5	1.6	4.4	1.5	5.2	7.3	13.9	7.7	4.0	4.8	2.7	2.0	3.9	3.2	5.9	9.6	4.7	20.1	3.8	1.3	5.1	1.8	1.4	1.6	0.4	0.1	0.2	20.1	3.2	NO				
Zfp609	109	CLUST2	HOST					TSS2600				9:65539389-65675371	4.7	5.2	1.8	5.0	4.0	2.3	4.0	3.9	2.7	5.9	3.1	15.1	6.4	3.3	4.8	0.8	2.3	4.1	3.0	4.0	3.9	4.8	5.3	2.4	2.1	2.8	2.2	2.0	1.8	1.3	1.1	0.7	15.1	3.2	NO				
Gm5424	110	CLUST2	HOST					TSS1345				10:61533769-61535319	93.1	10.3	49.4	45.9	27.7	15.6	32.9	47.4	15.9	29.6	39.8	31.7	45.1	101.3	12.4	28.7	17.3	35.4	24.9	25.8	58.9	18.0	100.2	42.1	21.3	63.3	59.4	32.8	27.1	11.3	2.2	13.9	121.2	3.4	NO				
Nipa1	111	CLUST2	HOST					TSS19331				7:63217900-63274943	11.6	10.7	12.8	8.6	10.4	10.9	13.6	10.1	6.6	8.8	11.9	20.0	11.7	13.9	11.3	14.5	9.2	17.8	12.9	10.1	19.5	5.6	58.8	7.9	9.7	10.1	6.3	7.8	10.7	11.4	6.4	9.7	58.8	3.2	NO				
Sema4c	112	CLUST2	HOST					TSS7550				1:36605486-36615226	5.9	2.1	10.1	15.9	18.6	1.2	5.8	4.1	2.4	8.4	2.3	14.5	5.7	8.3	4.2	1.5	2.0	6.0	1.9	6.9	9.9	4.8	12.7	6.1	2.7	7.6	3.7	2.8	3.1	1.9	1.3	1.9	18.6	3.1	NO				
Gpr65	113	CLUST2	HOST					TSS27491				12:99506866-99514842	108.7	63.2	51.8	81.4	68.4	73.7	120.8	106.4	78.8	108.7	99.0	218.3	104.8	108.1	94.3	27.4	52.7	84.9	86.8	108.0	158.5	55.4	153.1	57.5	51.2	42.2	23.8	57.0	35.3	18.4	6.8	15.4	218.3	3.1	NO				
Ktn1	114	CLUST2	HOST					TSS16741				14:48283430-48356239	10.6	4.9	19.2	24.1	14.9	4.1	11.4	8.7	6.3	16.9	7.3	32.3	12.2	19.6	7.3	2.8	5.5	10.3	5.6	17.7	25.0	8.9	25.3	7.1	5.6	13.3	14.1	9.5	9.7	4.2	2.7	2.9	32.3	3.1	NO				
Cst3	115	CLUST2	HOST					TSS27516				2:148697463-148701204	3276.1	2840.6	3547.3	1584.4	2253.4	2698.7	4629.9	2873.6	2328.9	2978.1	3354.5	11174.1	4968.0	6139.6	5935.0	3149.7	2642.0	4227.6	4460.3	3839.0	6933.8	2247.5	10531.0	2439.9	1995.7	3026.8	1489.9	1276.9	1465.9	2036.4	958.8	1712.8	11174.1	3.1	NO				
Atmin	116	CLUST2	HOST					TSS26500				8:119467292-119484345	15.7	6.6	15.6	11.2	14.2	5.0	11.2	10.4	4.7	15.3	19.3	40.2	25.4	15.3	19.8	3.7	8.5	14.9	11.1	17.9	13.4	15.0	21.2	4.7	5.4	11.8	6.3	4.6	4.8	5.8	4.4	3.9	40.2	3.6	NO				
LOC100503558	117	CLUST2	HOST					TSS3150				19:53515701-53539286	2.5	0.3	4.9	1.4	1.4	1.7	1.7	1.4	0.1	1.6	3.6	6.7	3.8	2.2	1.3	1.3	0.2	2.9	1.2	2.0	2.8	2.0	7.7	0.2	0.3	2.7	1.7	0.0	0.4	0.0	0.2	0.0	7.7	3.1	NO				
Aim1	118	CLUST2	HOST					TSS17501				10:43670112-43724652	11.0	5.1	11.8	19.2	19.2	4.0	16.7	9.4	5.3	11.5	9.9	35.0	14.6	18.6	9.4	3.2	4.4	14.2	6.6	15.3	18.8	11.4	25.5	14.4	10.3	14.8	10.0	5.2	6.9	3.7	2.4	3.8	35.0	3.6	NO				
Zfp608	119	CLUST2	HOST					TSS12837				18:55047698-55149834	5.8	1.7	2.0	6.5	5.8	0.6	4.3	3.6	1.1	3.1	1.5	12.0	1.9	2.0	2.3	0.5	1.3	2.5	0.9	3.3	6.4	2.7	7.4	2.4	2.4	2.1	1.3	2.6	2.3	0.9	0.4	0.6	12.0	3.2	NO				
Pdlim1	120	CLUST2	HOST					TSS27708				19:40296728-40346106	2.7	1.2	1.2	0.9	0.8	2.5	1.0	1.2	0.2	3.2	4.0	7.0	4.3	1.1	1.2	1.4	1.3	1.4	1.6	2.3	1.9	2.8	8.9	0.7	0.5	1.4	1.0	0.4	0.3	0.8	0.1	0.1	8.9	3.1	NO				
LOC100503514	121	CLUST2	HOST					TSS17656				5:122161617-122290265	4.0	1.6	3.0	0.4	3.8	0.0	3.6	1.0	2.0	0.0	1.8	7.5	2.3	2.9	1.8	0.0	0.5	2.2	2.9	0.3	3.1	5.5	3.8	1.4	2.3	0.5	2.9	1.1	2.2	7.2	1.3	1.6	7.5	3.1	NO				
Itgav	122	CLUST2	HOST					TSS20364				2:83564553-83647073	25.0	7.1	13.7	17.2	23.0	3.9	19.7	11.8	8.5	17.0	12.0	35.5	14.4	20.4	11.3	3.3	10.3	17.9	7.4	16.5	19.7	10.9	26.3	17.6	12.6	15.1	17.5	13.2	9.5	9.4	3.4	3.7	37.4	3.2	NO				
Uhrf1	123	CLUST2	HOST					"TSS17891,TSS20046"				17:56442759-56462909	24.4	12.9	12.3	23.0	23.9	8.4	16.2	13.1	8.3	14.9	10.7	27.2	15.3	26.9	12.0	4.9	7.4	15.6	9.6	17.4	27.7	11.7	49.0	10.3	9.0	10.0	11.6	10.7	14.4	6.3	7.8	9.9	49.0	3.1	NO				
Tnfsf13b	124	CLUST2	HOST					TSS12575				8:10006632-10036000	18.0	6.6	6.6	8.8	5.9	9.4	9.1	6.2	2.9	5.6	9.2	22.1	15.1	3.7	4.5	3.0	2.4	20.7	9.9	7.8	5.1	7.6	8.1	9.8	10.0	9.5	5.3	2.4	1.7	0.9	0.5	1.4	28.4	3.4	NO				
Nipa2	125	CLUST2	HOST					TSS27160				7:63097440-63217820	25.8	33.2	12.5	15.0	18.5	27.3	39.5	25.2	21.8	27.5	29.0	45.0	25.9	35.3	29.2	44.6	32.3	49.8	23.0	24.5	43.5	17.5	112.3	33.3	45.2	20.4	16.7	28.2	28.0	36.0	12.5	17.1	112.3	3.1	NO				
Glipr2	126	CLUST2	HOST					TSS12939				4:43970573-43991990	87.7	87.6	74.7	36.0	73.4	84.2	70.6	85.6	57.5	56.6	116.2	139.0	153.6	117.1	118.1	138.5	89.8	160.8	124.1	60.5	114.2	44.5	308.5	85.5	50.8	150.8	51.1	37.5	54.1	15.7	9.3	11.9	308.5	3.6	NO				
Lass6	127	CLUST2	HOST					TSS1044				2:68699613-68949347	11.9	7.9	9.1	18.6	23.7	4.8	13.9	13.7	7.8	14.4	13.4	40.9	21.2	21.0	18.3	4.0	10.2	12.4	10.0	14.4	14.1	10.8	18.3	11.2	7.5	10.1	8.3	7.4	6.4	7.3	3.3	3.1	40.9	3.1	NO				
Tmsb4x	128	CLUST2	HOST					TSS12293				X:163624824-163647150	9361.7	5837.4	7401.6	2670.5	4620.3	5626.6	8832.7	7285.2	4065.2	3881.9	10983.2	11163.5	6775.3	13511.8	6651.3	7677.1	5083.4	9037.2	6506.0	4432.7	10747.8	2429.2	20169.9	3859.9	6992.2	6631.5	5810.8	6478.1	8584.0	12476.2	3039.1	5763.9	20169.9	3.1	NO				
Cd74	129	CLUST2	HOST					TSS1332				18:60963502-60972306	502.5	239.3	200.2	186.1	249.4	174.4	123.4	264.4	111.4	277.4	340.3	408.0	561.0	355.1	378.9	115.2	133.9	356.9	303.5	514.8	227.3	234.4	295.8	309.6	121.3	360.9	118.1	66.7	71.9	48.9	40.1	102.7	561.0	3.1	NO				
Slc25a25	130	CLUST2	HOST					"TSS24424,TSS26844"				2:32270006-32310996	10.9	8.9	15.5	8.7	10.4	5.3	8.9	10.3	2.4	11.2	11.0	21.9	20.7	19.1	13.3	6.3	7.9	13.4	13.1	12.9	19.5	7.3	26.8	8.7	3.7	11.9	12.5	4.1	6.2	4.5	2.4	2.9	26.8	3.1	NO				
Slco3a1	131	CLUST2	HOST					TSS19746				7:81420303-81699666	3.8	0.2	3.3	5.3	6.1	0.2	4.9	1.2	0.6	2.8	0.7	5.2	2.0	7.5	1.0	0.4	0.5	2.3	0.5	2.2	4.6	0.9	8.9	3.4	1.4	2.3	2.1	2.2	0.9	0.4	0.2	0.2	8.9	3.0	NO				
Aldh18a1	132	CLUST2	HOST					TSS3651				19:40624746-40662953	23.0	25.8	17.3	12.2	11.6	19.7	12.2	28.8	11.0	16.0	25.1	57.4	48.8	21.4	29.8	8.9	15.2	27.2	33.5	17.3	24.7	21.5	48.6	6.1	9.2	8.9	12.3	14.3	16.8	5.6	2.5	2.4	57.4	3.0	NO				
Gpr126	133	CLUST2	HOST					TSS4461				10:14122390-14264842	2.7	2.3	1.8	3.6	2.6	0.4	4.1	1.0	1.3	3.2	0.8	7.3	3.2	3.7	4.4	0.3	1.4	2.9	1.2	3.8	5.5	2.0	10.0	0.7	1.1	0.7	1.3	1.0	0.9	1.9	1.0	1.0	10.0	3.1	NO				
Pcyox1l	134	CLUST2	HOST					TSS23875				18:61856490-61867289	18.2	10.6	1.4	7.1	3.7	5.2	5.6	9.0	4.1	8.8	3.9	8.3	8.4	6.7	4.3	4.4	5.1	8.0	7.5	9.7	15.7	4.0	17.3	3.1	4.4	2.4	1.2	6.7	8.4	3.4	2.1	2.7	18.2	3.1	NO				
Irf4	135	CLUST2	HOST	IRF4				TSS8433				13:30841126-30858796	11.8	9.4	7.5	8.8	7.6	10.7	9.9	9.0	1.8	10.4	7.1	12.0	10.1	18.8	7.2	2.4	3.8	11.9	8.8	11.7	15.9	5.5	17.1	1.6	1.5	5.1	2.5	1.4	1.7	0.6	0.8	0.8	18.8	3.0	NO				
5033430I15Rik	136	CLUST2	HOST					TSS6891				13:46060627-46061876	2.6	2.3	1.5	1.4	2.4	1.0	2.6	1.6	1.0	1.3	2.5	4.5	3.1	2.9	2.9	0.9	1.1	2.6	1.8	1.4	5.4	0.7	12.3	0.9	1.5	2.0	0.6	0.8	1.1	0.5	0.4	0.6	12.3	3.0	NO				
Zdhhc21	137	CLUST2	HOST					TSS24109				4:82444641-82505565	17.5	6.3	13.3	11.5	14.9	4.0	14.1	9.9	5.3	16.2	10.4	37.3	16.6	12.5	10.8	6.1	6.7	21.6	8.9	17.4	28.7	8.4	39.4	7.3	5.8	9.5	4.9	6.6	7.2	5.0	1.9	2.3	39.4	3.4	NO				
Csf1	138	CLUST2	HOST					TSS24913				3:107543965-107563387	90.1	52.0	23.6	38.1	33.3	36.1	106.0	47.1	58.1	103.1	51.6	106.6	67.4	96.7	79.2	13.2	44.6	113.0	47.2	76.2	66.9	38.7	69.3	33.9	33.0	34.4	32.6	21.0	13.2	2.1	2.0	2.7	113.0	3.0	NO				
Dgkh	139	CLUST2	HOST					TSS9810				14:78969415-79124896	1.7	1.3	1.9	1.5	1.8	0.4	0.9	1.9	1.1	2.1	1.5	10.1	3.7	1.2	2.1	0.7	1.1	1.6	1.9	2.2	2.9	3.1	5.5	1.4	0.5	1.1	0.6	0.6	0.5	0.6	0.3	0.3	10.1	3.0	NO				
Cldn10a	140	CLUST2	HOST					"TSS2551,TSS26780"				14:119187092-119273747	4.7	0.2	1.3	0.3	0.3	0.3	0.6	0.3	0.0	1.8	2.0	7.0	1.3	1.3	0.8	0.3	0.1	0.5	0.2	2.7	6.1	1.3	6.1	0.1	0.1	1.1	0.0	0.0	0.0	0.0	0.0	0.0	7.0	3.0	NO				
Lrp6	141	CLUST2	HOST					TSS27521				6:134392918-134516931	7.2	5.9	1.1	10.0	6.1	4.5	8.9	7.7	9.4	9.7	4.6	15.7	5.2	3.4	4.9	1.1	4.1	3.8	4.3	6.9	6.5	5.6	7.8	4.7	5.9	2.7	2.9	5.6	3.8	3.2	3.2	1.6	15.7	3.0	NO				
Tnfsf15	142	CLUST2	HOST					TSS16713				4:63385636-63406147	1.2	0.3	4.5	2.0	5.8	0.1	2.4	0.7	0.3	1.0	0.9	1.6	1.5	8.1	2.5	0.4	0.2	2.0	0.6	3.1	2.9	0.5	3.9	1.7	1.4	1.3	1.2	0.5	0.7	0.1	0.0	0.2	8.1	3.0	NO				
Gfi1	143	CLUST2	HOST					TSS5264				5:108145673-108153363	0.9	0.3	3.0	0.5	1.6	0.3	0.9	0.8	0.1	0.7	0.7	5.8	4.1	2.5	1.4	0.6	0.4	1.2	1.2	1.7	2.1	1.6	7.1	0.5	0.0	2.5	0.6	0.1	0.2	0.0	0.0	0.0	7.1	3.0	NO				
A530023O14Rik	144	CLUST2	HOST					TSS23376				7:111503911-111507160	0.9	0.1	2.3	0.8	0.6	0.1	1.8	0.8	0.3	0.7	0.4	7.5	0.9	2.2	0.8	0.7	0.2	2.2	0.4	2.4	1.9	1.2	4.8	2.6	1.8	0.8	0.4	1.0	0.7	0.7	0.1	0.3	7.5	3.0	NO				
Ripk2	145	CLUST2	HOST					TSS26186				4:16050521-16090645	52.9	36.3	34.3	31.0	35.3	26.7	35.9	56.4	22.4	40.4	48.6	72.2	53.4	64.5	41.6	19.2	28.1	45.0	44.1	34.7	75.8	23.0	103.8	33.6	12.5	32.9	27.4	19.7	21.5	10.2	4.5	5.8	103.8	3.0	NO				
Tgm2	146	CLUST2	HOST					TSS12088				2:157942140-157972128	308.8	180.1	162.8	202.3	286.8	146.2	192.3	211.0	147.2	218.3	147.4	251.0	184.9	456.5	195.1	109.9	223.0	297.4	288.6	247.2	216.9	148.9	215.0	250.5	102.4	215.3	129.4	90.4	57.9	24.7	14.1	18.8	456.5	3.0	NO				
BC037703	147	CLUST2	HOST					TSS2063				3:101616998-101640146	6.5	0.3	2.4	0.7	1.9	0.8	1.8	3.5	0.1	1.2	2.3	2.8	3.5	7.4	3.1	0.8	0.4	3.8	1.3	2.7	4.3	1.1	6.5	0.2	0.1	1.8	1.2	0.3	0.3	0.1	0.1	0.0	7.4	3.0	NO				
Rnf217	148	CLUST2	HOST					TSS2332				10:31221692-31329531	17.0	8.7	8.3	7.2	13.6	6.4	8.9	9.5	10.6	10.9	6.6	29.7	10.9	11.5	12.7	3.6	8.2	8.2	10.8	14.8	15.3	8.5	22.5	10.6	3.0	9.8	7.6	5.7	4.9	2.7	2.0	2.0	29.7	3.0	NO				
Dgka	149	CLUST2	HOST					TSS24056				10:128143313-128181112	6.2	8.1	7.1	6.4	5.8	7.6	9.2	13.4	10.0	19.4	6.7	27.0	10.7	18.3	10.9	7.0	7.6	8.6	7.6	12.5	17.8	8.3	41.9	10.3	5.2	12.5	6.0	7.2	4.5	4.9	3.7	4.4	41.9	3.4	NO				
Fam43a	150	CLUST2	HOST					TSS15414				16:30599808-30602883	5.1	2.0	5.0	4.5	5.9	1.3	1.5	7.5	1.0	3.8	6.2	11.3	4.1	5.4	5.7	2.7	2.4	3.8	2.5	5.0	6.6	6.9	14.1	4.7	2.1	2.9	1.5	2.5	2.2	2.8	1.6	3.1	14.1	2.9	NO				
Btg2	151	CLUST2	HOST	BTG2				TSS1911				1:135971441-135975732	33.1	18.7	11.3	10.5	8.6	4.7	21.8	15.2	13.4	28.9	12.0	20.5	26.7	42.9	27.4	18.2	13.9	26.0	23.5	34.3	25.7	15.1	24.7	22.6	7.4	9.3	6.6	9.4	11.2	6.0	2.6	10.9	42.9	2.9	NO				
Palld	152	CLUST2	HOST					TSS4437				8:63993817-64401632	2.7	3.2	0.9	1.1	2.0	0.6	2.2	0.6	3.8	4.4	0.5	8.4	4.4	1.0	4.1	1.3	3.2	3.9	3.9	4.6	2.2	2.9	7.1	1.0	0.6	1.7	1.0	0.3	0.2	0.7	0.5	0.5	8.4	2.9	NO				
Dixdc1	153	CLUST2	HOST					TSS20765				9:50470856-50536089	3.9	0.7	1.0	0.1	0.2	0.4	2.6	0.6	0.8	3.1	0.9	7.3	2.7	2.7	2.4	0.9	0.9	2.6	1.5	5.1	5.0	2.4	4.1	0.4	0.2	0.5	0.4	0.1	0.1	0.1	0.1	0.1	7.3	2.9	NO				
Atp11b	154	CLUST2	HOST					TSS5799				3:35653059-35755198	36.7	16.8	14.8	19.0	15.1	13.4	25.0	21.2	15.8	30.9	23.5	94.9	39.9	23.9	24.6	11.6	13.4	30.0	15.8	43.3	57.5	25.4	73.1	19.6	17.1	15.4	14.6	15.1	14.7	11.7	8.7	9.9	94.9	3.2	NO				
Nfkb1	155	CLUST2	HOST	NFKB1				TSS25549				3:135247618-135354511	83.7	37.3	42.8	55.6	58.4	28.1	77.9	55.9	44.0	65.6	51.1	128.0	92.1	67.9	59.8	16.0	32.6	61.4	50.4	71.9	89.6	46.2	103.7	39.0	27.2	43.7	29.4	28.1	22.0	14.5	10.9	10.7	128.0	3.0	NO				
LOC100504344	156	CLUST2	HOST					TSS7832				6:18795911-18798498	1.4	1.8	1.8	6.8	8.6	2.3	5.8	2.3	2.4	4.2	1.8	14.3	2.8	2.9	4.2	1.0	1.8	3.1	2.0	3.3	3.4	3.1	9.4	4.2	2.8	3.8	1.2	1.4	1.2	2.0	0.4	0.5	14.3	3.0	NO				
Ier2	157	CLUST2	HOST					TSS13506				8:87185229-87186751	47.5	27.3	36.0	20.8	46.2	11.6	33.9	26.8	13.4	20.2	24.7	44.3	37.2	61.0	30.7	30.6	24.2	53.1	36.6	49.2	78.2	32.3	72.7	92.5	27.8	25.0	11.9	37.9	73.5	17.0	6.9	41.6	92.5	2.9	NO				
Pi4k2a	158	CLUST2	HOST					TSS8936				19:42164924-42196708	62.4	77.9	66.1	42.8	50.1	46.1	71.4	76.0	57.7	85.3	89.3	217.3	133.6	93.3	117.3	40.6	68.4	79.1	86.4	88.6	100.4	78.6	184.6	50.2	41.0	52.5	37.9	34.7	28.7	45.7	20.1	22.8	217.3	2.9	NO				
Syt7	159	CLUST2	HOST					TSS9763				19:10463579-10527671	1.9	0.2	1.8	2.2	1.8	0.2	0.6	0.8	0.2	3.7	0.5	6.4	3.1	3.8	1.1	0.2	0.4	1.6	0.6	7.5	1.9	2.7	1.1	1.1	0.2	1.2	0.9	0.3	0.2	0.4	0.0	0.0	7.5	2.9	NO				
Gm6272	160	CLUST2	HOST					TSS6105				5:145484495-145484666	0.0	0.0	0.0	1.3	0.0	0.1	0.0	0.0	2.1	0.0	0.0	0.0	1.9	2.7	1.5	0.0	0.0	0.0	0.0	0.0	6.3	1.5	5.5	0.0	0.0	0.0	0.0	0.0	0.0	0.0	0.0	1.1	6.3	2.9	NO				
Ankrd44	161	CLUST2	HOST					TSS23220				1:54702183-54983231	14.8	7.7	9.6	15.4	13.6	5.4	10.7	10.6	6.4	10.1	11.2	26.7	18.6	12.1	13.4	2.9	6.5	11.5	7.1	16.8	12.4	10.1	19.2	5.8	6.5	12.2	8.4	3.9	3.6	4.6	3.3	3.8	26.7	3.2	NO				
Fbln5	162	CLUST2	HOST					TSS20235				12:102984774-103057265	0.6	0.8	0.8	0.7	0.6	1.0	0.3	1.6	0.4	1.3	0.7	7.9	1.3	1.9	1.4	0.6	0.9	0.9	1.1	2.8	2.6	2.2	3.0	0.3	0.2	0.4	0.7	0.6	0.7	1.3	0.7	0.7	7.9	2.8	NO				
Cnn2	163	CLUST2	HOST					TSS22726				10:79451344-79458145	12.0	11.0	4.2	8.4	6.7	5.1	16.9	5.3	17.5	13.6	5.4	11.4	12.4	9.9	7.7	6.7	8.0	9.1	11.4	12.5	14.5	6.7	26.2	8.1	6.1	8.4	5.7	2.8	3.1	5.5	2.3	5.1	26.2	2.8	NO				
S1pr3	164	CLUST2	HOST					TSS22965				13:51503986-51518166	1.9	0.8	0.6	0.4	0.5	0.3	0.2	0.7	0.1	2.1	0.9	5.2	4.1	1.1	2.7	0.4	1.4	0.9	1.8	1.3	2.0	1.2	6.4	0.2	0.2	0.4	0.3	0.0	0.0	0.6	0.0	0.0	6.4	2.8	NO				
Fgf13	165	CLUST2	HOST					TSS4000				X:56315326-56387613	2.2	0.9	0.7	0.1	0.2	0.9	1.2	2.1	0.1	0.6	1.5	4.2	2.2	1.1	0.9	1.1	0.8	1.0	0.9	0.4	3.9	0.8	6.6	0.3	0.2	0.4	0.4	0.4	0.6	2.0	0.3	1.3	6.6	2.8	NO				
Fah	166	CLUST2	HOST					TSS7934				7:91733668-91754452	4.7	2.8	2.5	9.4	7.8	3.1	4.2	2.6	3.4	2.9	2.4	7.2	4.2	3.1	3.8	1.4	1.7	3.9	3.6	4.4	9.2	1.8	15.5	1.3	2.1	3.1	2.3	1.6	2.9	2.2	1.8	1.6	15.5	2.8	NO				
Dhrs9	167	CLUST2	HOST					TSS5737				2:69218518-69241143	38.1	48.3	7.7	11.1	13.2	40.3	40.8	60.8	26.8	52.2	32.8	48.3	38.8	35.2	47.9	19.4	37.3	52.1	40.6	47.0	40.8	19.7	39.5	32.8	18.2	15.5	18.6	26.4	25.7	30.5	7.3	9.0	60.8	2.8	NO				
Tmem51	168	CLUST2	HOST					TSS1160				4:141586907-141644016	27.0	10.5	18.9	3.6	8.0	5.5	11.2	10.4	5.2	12.5	26.5	17.6	31.2	23.0	24.3	14.1	11.9	22.1	23.1	22.5	23.6	13.1	24.6	7.6	4.4	9.6	3.8	3.8	4.7	7.4	4.6	11.1	31.2	2.8	NO				
F2r	169	CLUST2	HOST					TSS15111				13:96371743-96388388	5.2	1.0	0.5	1.2	1.0	0.4	2.9	0.9	0.1	3.9	1.1	3.6	1.5	2.4	0.8	0.3	0.8	1.9	1.9	1.3	2.5	1.6	6.6	0.1	0.2	0.2	0.1	0.1	0.2	0.1	0.0	0.0	9.7	3.3	NO				
Uxs1	170	CLUST2	HOST					TSS20444				1:43807075-43884553	16.4	14.9	7.7	15.3	10.8	17.1	15.6	13.6	11.8	14.1	12.5	17.5	14.1	18.3	15.7	20.5	15.1	21.4	19.2	11.8	26.3	7.7	53.1	12.0	10.0	8.8	6.7	13.9	18.0	12.6	6.3	9.6	53.1	2.8	NO				
Fgl2	171	CLUST2	HOST					TSS22475				5:20798778-20930495	64.9	54.4	49.9	49.6	65.6	97.5	136.6	91.4	65.3	134.1	135.7	187.7	70.5	336.1	133.9	139.7	130.6	144.3	62.0	123.3	184.2	104.3	259.2	230.2	173.0	68.1	57.3	53.1	47.0	156.0	21.5	25.7	336.1	4.1	NO				
Tmeff1	172	CLUST2	HOST					TSS6358				4:48598064-48676003	5.2	0.1	1.8	0.4	0.2	0.0	0.5	0.4	0.0	1.1	0.8	3.7	2.7	1.5	0.3	0.4	0.2	1.0	0.2	0.3	1.2	0.6	6.0	0.2	0.3	0.4	1.7	0.2	0.2	0.7	0.0	0.0	9.8	3.4	NO				
Haao	173	CLUST2	HOST					TSS21132				17:84230693-84246130	6.5	2.8	10.0	1.9	2.5	2.6	3.2	1.9	2.1	3.8	14.3	3.9	11.6	5.1	5.2	3.9	2.7	5.9	4.2	4.0	2.9	2.8	10.7	3.2	1.8	11.6	5.8	1.2	2.0	0.3	1.1	1.8	14.3	2.8	NO				
Acpp	174	CLUST2	HOST					TSS17883				9:104190569-104240052	4.4	1.1	2.1	1.8	1.7	0.6	1.3	2.2	0.2	2.8	1.2	7.7	4.5	5.7	2.2	0.4	0.6	1.6	1.2	4.5	5.2	1.9	4.9	3.6	0.3	3.8	2.0	0.4	0.2	0.1	0.1	0.2	7.7	2.8	NO				
Bcl11a	175	CLUST2	HOST					"TSS20255,TSS2717"				11:23978055-24073558	1.2	0.8	2.4	0.1	0.2	0.2	0.1	0.4	0.4	0.7	0.4	6.2	2.6	1.9	1.5	0.4	0.3	0.6	1.3	2.1	2.4	1.4	5.9	0.0	0.1	0.3	0.2	0.0	0.1	0.1	0.1	0.0	6.2	2.8	NO				
Ubxn2a	176	CLUST2	HOST					TSS3585				12:4885837-4914326	23.0	13.7	14.2	12.2	18.0	10.3	20.9	17.8	6.4	13.3	17.3	33.2	21.5	27.0	13.9	11.6	8.4	30.1	14.9	17.3	33.6	9.1	51.0	9.3	8.2	14.6	10.5	12.9	14.8	6.1	2.9	4.3	51.0	2.8	NO				
Tmem120b	177	CLUST2	HOST					TSS23168				5:123526283-123567454	15.4	4.3	20.7	13.7	20.3	2.8	8.9	9.7	4.7	7.7	13.2	20.3	11.0	11.5	8.7	3.5	3.2	9.4	4.5	8.3	19.0	3.9	25.7	3.2	4.2	9.1	6.8	10.3	13.5	3.6	1.3	2.9	26.4	3.2	NO				
Cetn4	178	CLUST2	HOST					TSS862				3:37207548-37211368	6.7	5.4	2.7	2.4	2.7	4.4	2.4	4.9	2.1	3.9	6.0	8.5	8.0	2.8	4.3	3.8	3.6	7.0	7.4	3.8	7.1	3.4	20.6	3.1	2.3	6.4	2.9	2.2	2.4	2.2	0.7	1.3	20.6	2.8	NO				
Tgif2	179	CLUST2	HOST					TSS20882				2:156665812-156688681	3.9	1.1	3.7	2.5	5.4	1.0	1.0	0.9	0.6	3.4	2.3	8.4	4.7	3.5	2.7	0.9	1.5	3.0	3.5	2.8	3.8	1.0	9.6	1.9	0.5	3.6	3.3	0.7	1.0	0.3	0.2	0.1	9.6	2.8	NO				
Arap2	180	CLUST2	HOST					TSS18085				5:62993683-63157416	7.6	6.9	8.5	4.9	6.4	6.4	5.4	8.7	4.1	9.1	11.8	19.6	12.7	8.9	10.1	3.9	5.9	8.4	7.4	12.0	11.8	6.1	15.6	2.0	3.5	6.1	6.7	3.5	4.7	5.0	3.7	2.4	19.6	2.8	NO				
Rcn1	181	CLUST2	HOST					TSS18415				2:105226104-105239476	4.3	2.1	2.3	4.7	2.2	2.0	4.4	3.8	1.6	6.5	1.6	17.3	3.3	10.1	3.1	2.3	2.4	5.8	3.0	4.9	7.8	4.8	9.2	1.9	3.6	3.2	4.4	3.6	3.5	3.0	0.9	1.0	17.4	2.8	NO				
Hfe	182	CLUST2	HOST					TSS2227				13:23795709-23802680	79.8	103.1	44.1	19.3	33.2	139.1	75.5	81.5	69.9	74.6	105.7	139.7	104.0	72.0	84.3	120.6	72.8	102.7	99.3	80.8	102.8	53.8	136.4	90.7	89.2	72.4	27.6	52.3	51.3	51.2	24.3	35.9	139.7	2.8	NO				
Dr1	183	CLUST2	HOST	DR1				TSS11330				5:108697915-108709540	67.3	44.0	68.8	32.4	47.1	46.1	68.4	69.9	31.1	43.3	115.4	81.7	77.6	90.6	66.5	64.2	43.0	120.0	46.9	62.3	101.9	23.8	170.8	45.5	77.7	58.9	42.8	53.6	65.8	46.8	21.2	30.5	170.8	2.8	NO				
Ssbp3	184	CLUST2	HOST					TSS27759				4:106584074-106722299	12.7	6.9	13.8	4.6	6.7	3.5	6.8	5.2	6.7	14.3	9.0	27.2	15.8	9.3	13.6	4.7	11.5	11.9	7.7	19.9	6.0	8.6	11.4	6.2	6.4	11.3	11.4	3.1	3.5	11.8	5.8	6.8	27.2	2.8	NO				
Homer1	185	CLUST2	HOST					"TSS14235,TSS21203"				13:94074449-94174917	14.3	10.9	6.4	9.9	8.9	4.9	7.6	10.0	9.0	12.6	9.8	24.5	17.7	12.8	14.6	5.1	7.3	15.2	10.1	11.8	19.8	7.6	31.6	8.4	3.7	5.4	4.8	7.7	6.3	3.5	1.7	2.0	31.6	2.8	NO				
Foxn2	186	CLUST2	HOST					TSS14567				17:88840051-88889873	14.3	6.1	12.6	13.6	18.2	4.6	8.8	12.2	5.1	9.7	14.3	23.7	14.4	14.4	11.4	4.1	5.7	13.6	7.4	11.8	17.6	7.2	34.3	8.1	9.5	12.5	8.9	7.1	8.8	6.4	2.8	3.8	34.3	3.2	NO				
LOC100503813	187	CLUST2	HOST					TSS18406				11:23978055-24073558	0.5	0.6	1.7	0.2	0.3	0.2	0.1	0.2	0.2	0.7	0.5	5.9	3.1	1.3	0.9	0.3	0.3	0.2	0.9	2.3	1.3	1.0	5.4	0.0	0.0	0.5	0.2	0.1	0.1	0.1	0.0	0.0	5.9	2.8	NO				
Lhx2	188	CLUST2	HOST	LHX2				TSS12186				2:38206827-38225248	1.9	1.2	1.1	1.8	1.9	0.6	1.3	0.7	0.2	2.9	0.9	7.3	1.8	3.0	1.5	0.3	0.7	2.1	1.2	2.0	3.8	1.9	3.8	1.3	0.4	0.5	0.4	0.2	0.4	0.7	0.2	0.4	7.3	2.8	NO				
Prrg4	189	CLUST2	HOST					TSS9345				2:104670897-104690007	4.0	3.3	6.6	2.7	3.5	3.3	8.4	2.9	2.9	4.8	8.5	7.7	8.1	11.0	6.7	2.1	5.2	7.0	3.9	7.4	5.9	4.0	8.2	2.2	4.9	3.8	3.1	0.9	0.8	0.4	0.7	1.0	11.0	2.8	NO				
Ptpn2	190	CLUST2	HOST					TSS14997				18:67825154-67884275	66.5	72.2	84.5	38.8	57.0	80.4	55.4	87.1	42.5	60.4	117.6	117.5	148.9	99.0	75.8	64.4	52.9	81.0	102.6	74.8	119.1	42.6	209.6	61.1	30.0	96.8	44.1	32.6	37.4	13.7	7.0	10.6	209.6	2.8	NO				
Bcat1	191	CLUST2	HOST					"TSS22503,TSS6708"				6:144942354-145024677	2.5	2.7	0.4	0.3	0.4	1.4	0.5	2.5	0.3	2.0	2.2	4.7	5.3	2.0	3.8	1.0	2.6	2.0	6.1	1.2	4.3	1.5	3.4	0.1	0.0	0.1	0.2	0.5	0.8	0.0	0.1	0.0	6.1	2.8	NO				
Nck2	192	CLUST2	HOST					TSS5148				1:43502595-43627363	18.5	20.9	24.4	19.6	22.3	17.7	21.6	23.1	8.5	18.9	27.2	38.8	30.8	28.5	29.6	14.9	17.6	31.3	24.1	18.8	31.5	14.7	63.4	15.6	9.5	20.8	22.0	10.3	15.8	9.3	6.4	6.7	63.4	2.8	NO				
LOC100504655	193	CLUST2	HOST					TSS10517				8:113791701-113824122	3.0	2.5	1.0	0.7	0.1	0.0	2.2	1.4	2.1	1.7	3.8	5.7	2.3	2.2	1.4	1.7	2.3	1.5	1.7	1.7	1.5	1.7	1.2	2.8	1.8	1.1	1.7	1.9	1.8	1.6	2.1	3.6	5.7	2.8	NO				
Pgp	194	CLUST2	HOST					TSS8014				17:24607417-24608547	168.2	168.6	119.9	126.5	116.4	144.0	72.1	92.5	180.5	128.1	89.1	132.2	119.6	48.2	80.4	92.4	73.8	107.8	221.1	85.8	167.8	55.5	236.2	122.4	34.6	90.4	74.3	117.1	122.3	30.2	25.5	37.4	236.2	2.7	NO				
Mmp19	195	CLUST2	HOST					"TSS10885,TSS351"				10:128227965-128241426	22.4	16.7	22.1	27.0	20.3	33.1	24.8	91.1	55.2	106.0	32.9	36.9	31.6	67.0	39.4	32.4	40.6	25.8	27.4	82.8	58.6	27.1	107.2	72.5	15.2	60.1	25.8	27.9	22.9	18.2	5.0	5.7	107.2	3.6	NO				
Ell2	196	CLUST2	HOST					TSS25221				13:75844931-75909809	25.0	9.8	25.5	18.7	22.2	7.1	29.9	19.0	6.9	18.0	20.1	51.7	17.3	38.9	17.1	12.3	12.1	27.4	9.6	14.6	25.3	10.6	51.3	17.8	17.7	18.5	27.3	22.0	27.4	43.3	5.8	15.4	75.3	3.3	NO				
Slc25a12	197	CLUST2	HOST					TSS14262				2:71112351-71205611	12.4	8.3	8.3	4.2	5.8	7.7	14.6	8.1	8.1	10.0	13.7	33.6	16.2	18.9	11.8	10.0	9.1	10.6	9.8	14.5	18.0	9.1	30.7	11.0	10.2	7.1	7.1	8.1	8.3	16.9	8.2	11.9	33.6	2.8	NO				
Mcm6	198	CLUST2	HOST					TSS16104				1:130228167-130256233	42.4	42.6	30.6	39.2	36.3	36.1	39.4	37.6	38.2	35.3	53.8	102.2	121.1	81.8	46.5	17.4	26.2	33.9	45.9	37.7	45.8	51.4	118.0	56.9	33.1	37.3	38.6	26.6	28.5	37.6	19.7	27.5	121.1	2.7	NO				
Spint1	199	CLUST2	HOST					TSS1701				2:119063095-119075250	10.5	0.4	1.8	1.1	0.7	0.1	0.8	1.6	1.3	1.4	1.1	1.5	2.7	2.8	0.6	0.6	0.7	0.6	1.3	0.9	2.4	0.6	6.2	2.2	0.1	2.1	1.7	0.9	0.5	0.2	0.0	0.2	10.5	3.4	NO				
Cald1	200	CLUST2	HOST					TSS6174				6:34659443-34725469	0.2	1.3	0.6	0.9	0.9	1.2	0.2	0.9	0.7	2.6	0.2	7.0	0.6	2.3	1.4	1.2	1.7	0.4	1.2	1.8	1.9	1.6	2.1	0.4	0.3	0.9	0.9	0.5	0.9	1.9	0.5	0.4	7.0	2.7	NO				
Filip1l	201	CLUST2	HOST					"TSS16866,TSS23383"				16:57302112-57606980	20.0	14.2	19.5	28.0	32.0	6.0	24.5	12.9	5.6	19.3	15.1	41.8	27.9	32.2	24.4	9.7	10.9	22.8	14.2	30.2	39.1	12.4	42.5	16.0	9.7	22.0	13.9	8.6	8.2	3.2	0.7	1.7	42.5	2.7	NO				
Bmyc	202	CLUST2	HOST					TSS9493				2:25562398-25563241	35.1	9.4	16.2	7.3	6.3	8.9	13.2	14.0	8.2	7.8	17.3	41.5	19.7	20.3	11.5	7.2	8.7	14.7	10.9	12.7	18.2	8.4	44.6	5.9	15.5	12.4	7.7	9.4	7.9	21.1	11.1	16.7	44.6	2.7	NO				
Galc	203	CLUST2	HOST					TSS21058				12:99440509-99497547	52.7	45.2	22.7	32.6	20.9	51.5	65.2	63.7	36.3	64.0	47.3	104.7	52.5	58.1	65.3	34.1	41.7	59.5	46.5	59.3	94.7	37.1	140.7	28.7	32.2	24.0	20.4	32.0	30.4	39.0	23.0	28.3	140.7	2.8	NO				
Gnpnat1	204	CLUST2	HOST					TSS16667				14:45949498-46008471	8.7	7.7	11.6	3.8	4.3	6.7	6.9	9.7	4.0	6.3	8.5	13.7	10.8	13.1	8.1	9.2	5.8	12.5	9.4	7.0	14.0	4.0	29.8	3.7	4.5	7.7	4.5	9.3	12.4	7.3	2.3	4.4	29.8	2.7	NO				
Nxn	205	CLUST2	HOST					TSS3479				11:76070727-76212643	5.3	4.8	2.8	5.6	3.6	3.2	3.6	3.5	4.5	8.9	2.5	14.0	4.3	3.9	2.6	3.4	3.3	4.2	5.2	4.3	8.5	4.4	9.6	6.0	1.3	3.7	4.3	3.3	3.5	1.7	0.6	0.7	21.3	3.3	NO				
Chst15	206	CLUST2	HOST					TSS22563				7:139427937-139509974	2.5	1.7	2.9	5.8	7.1	1.3	1.1	2.8	0.8	3.0	1.6	10.9	3.6	5.2	4.0	1.1	1.2	1.9	1.4	5.9	3.6	3.9	5.5	3.1	2.0	2.9	1.4	1.0	0.9	0.2	0.2	0.2	10.9	2.7	NO				
Gm5780	207	CLUST2	HOST					TSS25191				10:89336253-90435730	5.3	2.5	2.8	4.1	3.9	2.9	3.0	6.6	2.1	4.6	3.2	14.7	2.7	4.0	4.0	1.4	2.3	3.2	3.0	4.7	7.5	4.1	7.7	2.3	1.6	2.8	4.5	3.3	4.1	3.7	1.3	1.8	14.7	2.7	NO				
Dusp10	208	CLUST2	HOST					TSS10926				1:185858339-185899515	4.6	4.4	8.4	4.1	3.3	2.9	5.0	2.1	2.5	5.7	7.7	12.4	12.4	7.9	7.8	4.8	5.5	5.7	9.1	9.3	8.6	4.9	13.6	2.1	1.5	5.9	5.9	1.3	1.3	2.5	0.6	0.6	13.6	2.7	NO				
Pde3b	209	CLUST2	HOST					TSS11583				7:121558767-121681451	21.1	9.9	10.7	23.3	21.0	8.3	15.5	28.8	6.8	14.5	11.7	23.5	14.4	16.9	9.6	3.7	6.2	11.4	8.2	16.8	23.6	10.0	27.0	9.8	8.9	14.4	10.4	9.0	7.4	2.2	1.3	1.5	44.4	3.7	NO				
Pdgfc	210	CLUST2	HOST					TSS1745				3:80840337-81017953	2.9	1.2	4.4	2.7	1.5	2.2	2.5	3.8	1.0	4.2	2.8	4.4	2.9	4.8	1.6	1.6	2.1	3.4	1.1	2.6	4.3	1.9	11.7	2.4	3.9	3.3	3.1	2.2	1.0	1.7	0.7	1.2	11.7	2.7	NO				
6430531B16Rik	211	CLUST2	HOST					TSS14286				7:147136338-147178387	4.3	6.4	1.7	0.7	0.6	6.3	6.1	4.3	3.3	5.5	4.2	6.3	7.2	2.4	6.0	4.8	3.7	8.6	9.5	5.0	5.1	3.4	9.4	3.1	0.8	3.5	1.1	1.6	2.6	0.2	0.1	0.1	9.5	2.8	NO				
Fabp4	212	CLUST2	HOST					TSS20417				3:10204341-10208576	139.7	79.5	150.4	72.7	120.4	173.2	96.7	171.3	90.2	145.8	218.7	242.2	159.8	235.0	282.1	286.5	218.6	128.2	212.5	211.2	291.6	115.8	470.1	293.0	90.7	145.7	139.3	114.7	119.9	246.6	92.2	142.0	470.1	4.2	NO				
2010109K11Rik	213	CLUST2	HOST					TSS22122				12:33061324-33084782	24.0	8.3	10.6	9.1	11.9	6.6	25.3	13.5	6.0	13.9	9.0	26.6	12.3	20.1	12.5	13.4	13.0	20.9	9.3	21.2	33.1	11.7	43.7	16.6	15.3	10.5	8.5	11.7	9.9	22.5	7.8	12.8	43.7	2.7	NO				
Utp18	214	CLUST2	HOST					TSS5404				11:93720556-93747080	17.5	7.9	15.4	10.7	14.2	7.3	14.7	13.4	7.2	12.4	12.6	19.3	13.3	21.3	12.2	11.4	10.6	18.7	11.9	11.6	32.2	4.2	24.7	7.0	10.2	9.6	9.0	10.4	12.6	13.7	4.5	9.1	32.2	2.7	NO				
P2rx5	215	CLUST2	HOST					TSS561				11:72974031-72986189	5.9	2.9	4.6	3.5	5.4	0.8	0.7	2.0	0.4	0.8	1.4	2.4	4.3	4.8	4.5	1.0	1.0	4.7	1.7	2.9	2.6	1.2	7.9	1.1	0.6	3.4	2.8	0.6	1.1	0.0	0.0	0.1	7.9	2.7	NO				
LOC100504334	216	CLUST2	HOST					TSS7502				2:32218753-32247441	5.9	2.2	4.1	1.5	1.0	0.0	5.3	3.4	0.2	0.0	2.9	1.5	1.9	3.9	2.0	1.5	0.1	4.3	2.1	1.7	2.7	2.1	1.1	0.0	4.9	1.2	3.5	1.7	1.4	0.9	2.9	2.5	5.9	2.8	NO				
LOC100503942	217	CLUST2	HOST					TSS10283				2:25342169-25360990	1.5	5.3	2.3	1.5	1.8	0.8	4.7	0.0	1.3	2.1	0.9	3.1	1.0	0.3	4.1	0.6	1.0	2.0	2.4	2.3	3.1	0.0	2.9	2.4	2.7	0.0	0.0	1.9	1.9	2.5	2.9	2.3	5.3	2.7	NO				
Dusp4	218	CLUST2	HOST					TSS12019				8:35870663-35882948	21.5	25.3	16.4	8.5	17.6	22.9	16.0	22.0	10.4	17.7	24.8	44.5	27.2	18.9	30.1	10.2	24.5	9.7	24.7	18.0	20.4	13.9	54.1	12.3	7.8	11.9	9.6	8.4	7.9	9.6	8.6	13.0	54.1	2.7	NO				
Sesn3	219	CLUST2	HOST					TSS10730				9:14080744-14130578	5.2	3.5	12.6	4.3	4.3	3.2	3.1	3.8	3.3	5.1	7.9	18.2	13.6	6.0	6.0	2.4	3.6	3.4	4.0	9.4	5.3	6.8	18.2	2.5	2.8	6.5	4.8	2.8	2.1	2.6	1.4	1.7	18.2	2.6	NO				
Csda	220	CLUST2	HOST					TSS8134				6:131314875-131338468	95.9	116.3	83.1	75.4	105.9	76.1	46.0	127.4	67.0	58.6	93.5	110.3	129.4	142.6	97.1	47.5	73.6	73.7	126.9	54.9	135.7	34.7	222.0	40.2	39.9	63.8	76.0	97.6	105.0	66.6	25.3	29.5	222.0	2.6	NO				
Dusp2	221	CLUST2	HOST					TSS6765				2:127161894-127164113	6.5	6.8	14.6	3.1	13.0	3.3	3.3	4.7	2.2	2.8	8.5	10.1	18.0	17.1	14.6	8.0	7.6	13.7	12.5	5.4	9.1	8.8	9.2	18.4	2.3	9.1	4.2	2.1	9.1	2.1	1.4	4.2	18.4	2.7	NO				
Gm13430	222	CLUST2	HOST					TSS2894				2:36244935-36249506	9.5	3.6	6.5	3.7	5.4	4.6	8.1	8.5	4.2	7.3	10.9	27.3	6.6	10.1	4.4	7.7	6.2	11.4	7.0	5.8	12.5	5.5	15.9	5.8	11.2	6.4	7.0	8.7	12.3	10.8	1.9	2.5	27.3	2.6	NO				
Cpeb2	223	CLUST2	HOST					TSS12226				5:43542924-43680963	12.0	4.1	7.1	5.9	8.3	3.0	6.0	5.6	3.2	6.1	7.3	20.9	8.0	5.4	6.0	2.5	5.1	9.1	4.4	7.3	7.5	6.1	10.7	6.1	4.0	7.7	6.4	4.4	3.8	4.7	2.0	1.8	20.9	2.6	NO				
Ablim1	224	CLUST2	HOST					"TSS12555,TSS25779,TSS8751"				19:57107753-57290522	5.8	1.9	1.2	0.8	0.2	1.9	2.0	1.4	0.4	2.6	4.6	5.0	6.7	1.3	1.1	0.4	0.5	4.2	1.6	2.6	1.1	1.8	2.6	0.7	0.8	2.1	0.6	0.3	0.3	0.1	0.0	0.0	6.7	2.6	NO				
Slc29a3	225	CLUST2	HOST					TSS17328				10:60174819-60215530	29.1	15.4	10.1	14.6	15.8	9.1	19.2	19.0	12.4	26.1	18.4	27.4	30.3	35.6	30.8	4.9	20.1	19.4	15.0	32.8	12.1	22.5	12.0	21.5	16.9	10.5	11.2	12.1	7.8	12.0	9.9	8.0	35.6	2.8	NO				
Gatsl2	226	CLUST2	HOST					TSS1799				5:134575617-134617652	8.8	1.8	6.0	10.4	8.8	1.1	3.2	3.5	1.9	7.9	2.9	11.9	6.5	4.8	6.2	1.3	3.4	5.1	2.0	9.8	2.8	6.1	10.9	3.7	3.1	5.2	3.7	2.0	1.8	2.5	1.4	1.2	11.9	2.7	NO				
Cpt2	227	CLUST2	HOST					TSS4688				4:107576586-107596194	17.7	7.6	6.4	10.7	8.8	7.9	12.4	14.1	7.8	12.4	8.6	25.9	12.4	22.4	10.7	5.1	7.1	15.6	9.3	15.0	20.0	9.1	36.7	8.4	10.5	6.9	7.5	8.0	8.5	10.0	5.1	5.5	36.7	3.4	NO				
Klhl2	228	CLUST2	HOST					TSS13757				8:67335577-67373716	18.3	8.8	15.4	23.6	19.4	5.8	10.5	15.6	5.2	14.8	7.1	22.8	12.0	24.2	11.2	7.9	6.9	16.2	9.6	11.0	27.4	7.0	36.9	13.9	7.7	9.8	12.1	15.3	15.9	8.1	5.1	6.6	36.9	2.6	NO				
Ldlrad3	229	CLUST2	HOST					TSS3873				2:101790357-102026534	11.5	4.5	6.1	12.3	15.1	6.5	11.2	10.4	4.1	13.8	11.5	22.9	10.6	9.0	9.9	2.9	3.1	11.1	8.6	10.9	22.1	4.8	21.8	3.9	11.4	4.8	2.9	4.3	6.5	2.2	1.0	2.0	22.9	2.6	NO				
Dock10	230	CLUST2	HOST					TSS19461				1:80497647-80755128	12.9	7.2	7.5	10.2	14.4	5.0	15.6	8.4	5.7	8.5	11.3	21.5	13.8	16.7	11.7	2.7	6.4	11.5	4.7	11.8	9.8	6.0	11.4	7.0	11.0	8.3	9.3	8.4	9.3	9.8	6.7	5.8	21.5	2.6	NO				
Fbxo4	231	CLUST2	HOST					TSS3429				15:3913563-3929573	11.6	9.9	16.7	7.3	9.2	12.5	10.2	12.9	7.9	9.6	18.8	16.9	20.4	16.9	22.4	18.0	12.2	16.3	16.8	12.0	23.3	9.2	50.1	14.1	8.7	11.3	10.5	8.5	12.4	8.5	4.3	6.2	50.1	2.6	NO				
Zyx	232	CLUST2	HOST					TSS19745				6:42299826-42308394	63.3	69.6	22.3	32.2	31.0	34.2	59.3	33.4	71.5	71.0	33.4	79.2	74.4	43.3	59.7	23.1	60.8	76.9	63.6	66.4	31.4	35.8	50.0	38.1	41.4	48.1	34.2	16.4	12.1	37.7	18.2	18.9	79.2	2.6	NO				
Fut4	233	CLUST2	HOST					TSS6962				9:14552902-14556566	3.8	0.3	3.6	3.4	2.5	0.3	1.7	1.2	0.1	2.0	1.1	4.1	1.8	6.0	1.3	0.5	0.2	3.3	1.0	4.7	2.2	1.4	2.9	0.9	1.0	1.5	0.9	1.0	0.7	1.2	0.6	0.9	6.0	2.6	NO				
Adc	234	CLUST2	HOST					TSS12288				4:128609389-128639661	33.4	36.1	20.3	14.9	20.0	34.5	39.0	27.6	21.9	34.5	34.7	64.3	56.1	42.0	45.2	48.9	34.5	74.5	57.9	35.5	49.3	28.6	82.2	32.5	16.2	35.5	13.0	12.6	14.3	12.0	4.7	5.0	82.2	2.6	NO				
Cd52	235	CLUST2	HOST					TSS12289				4:133649452-133650988	1326.4	1190.8	1006.6	616.7	885.3	797.2	1867.6	1166.9	1064.3	770.7	1153.7	1333.2	1616.7	2626.2	1875.1	1323.5	1005.5	1863.2	1478.3	963.2	1517.7	430.6	2555.6	1453.2	1523.8	1389.8	1070.1	897.6	1026.4	1133.8	358.5	923.0	2626.2	2.6	NO				
Fam126a	236	CLUST2	HOST					TSS2620				5:23466748-23536501	15.5	7.3	10.7	12.0	9.8	7.0	18.4	13.6	5.9	16.2	10.2	25.3	11.3	13.4	11.1	5.9	6.4	14.8	6.4	13.9	20.3	7.7	32.8	4.6	7.3	6.3	5.3	8.4	7.7	8.7	5.6	5.6	32.8	2.6	NO				
Ccdc90a	237	CLUST2	HOST					TSS22716				13:43636927-43655530	14.8	7.4	7.7	3.7	4.5	5.7	18.4	12.5	6.4	8.4	10.6	27.7	15.1	26.2	15.4	7.9	6.5	15.5	8.6	13.8	16.1	8.5	18.7	5.9	9.7	7.5	5.8	9.0	7.6	11.6	5.6	8.3	27.7	2.6	NO				
Frmd6	238	CLUST2	HOST					TSS17787				12:71926500-72003221	12.1	5.8	6.5	6.7	7.7	5.6	5.9	11.7	4.6	7.6	6.4	20.9	7.0	7.7	9.2	2.6	5.7	7.1	5.2	10.0	13.7	7.7	14.2	4.8	2.7	6.5	8.4	6.6	6.7	5.2	2.8	2.9	20.9	2.6	NO				
Ahr	239	CLUST2	HOST	AHR				TSS18970				12:36182650-36219661	5.3	3.2	9.6	6.5	7.3	2.4	6.3	5.8	3.3	6.1	6.1	15.9	8.8	5.1	6.3	1.8	4.1	6.8	4.3	7.2	8.0	3.8	14.7	2.3	5.0	8.5	5.3	2.8	2.0	1.3	0.4	0.3	15.9	2.6	NO				
Tmem176a	240	CLUST2	HOST					"TSS14190,TSS20840"				6:48791481-48795363	20.5	3.8	6.8	7.4	14.3	3.4	11.1	6.4	5.2	5.4	7.7	5.0	7.2	18.1	8.9	5.8	2.8	9.1	5.0	13.8	17.5	2.2	2.7	8.1	11.6	14.0	7.1	5.0	5.6	5.1	2.5	7.0	20.5	2.7	NO				
Sh3kbp1	241	CLUST2	HOST					"TSS12595,TSS19907,TSS24396"				X:156065339-156413849	39.3	29.2	19.3	34.4	30.3	16.5	32.7	29.5	21.3	43.3	24.6	75.6	37.6	37.6	43.2	11.9	26.4	33.1	29.2	43.4	41.6	24.3	44.9	18.8	16.0	18.4	19.3	14.9	13.8	20.5	11.2	12.6	75.6	2.6	NO				
Foxp1	242	CLUST2	HOST					TSS4852				6:98880083-99113012	12.9	17.5	25.4	23.1	27.9	9.7	16.8	11.5	27.7	23.9	18.9	48.6	29.4	15.2	26.5	8.5	17.7	14.1	16.9	25.1	21.8	19.7	30.9	15.1	10.3	23.9	14.2	7.4	7.9	8.5	5.7	6.1	48.6	2.6	NO				
Vcl	243	CLUST2	HOST					TSS16579				14:21748654-21852895	4.8	10.9	2.4	5.9	5.6	2.9	5.2	3.0	6.0	11.4	4.3	18.9	10.1	8.4	11.9	4.0	8.5	5.3	7.2	13.2	7.4	9.3	8.0	2.4	4.4	2.5	3.6	3.3	3.5	10.6	5.9	4.5	18.9	2.6	NO				
Gmpr	244	CLUST2	HOST					TSS24023				13:45602837-45641750	17.9	21.8	7.5	8.6	5.5	15.6	32.5	9.0	10.0	23.3	16.8	7.8	15.6	10.0	12.8	13.1	11.8	23.4	20.3	11.7	14.1	6.1	22.9	4.6	6.7	9.1	6.9	9.7	10.7	11.7	6.9	10.2	32.5	2.6	NO				
Syne1	245	CLUST2	HOST					"TSS22533,TSS25374,TSS9688"				10:4795848-5009592	2.6	2.3	1.4	1.5	1.8	0.9	2.3	2.6	1.2	2.5	2.1	7.8	4.1	2.3	4.7	0.5	1.9	1.6	1.6	4.5	1.5	3.5	1.7	0.8	1.5	1.0	1.3	1.3	1.6	3.4	4.1	2.1	7.8	2.6	NO				
Rab10	246	CLUST2	HOST					TSS26085				12:3235790-3309969	102.5	66.0	69.6	81.9	93.0	54.1	98.7	98.6	57.0	110.0	101.1	226.6	122.0	94.4	109.5	37.9	71.7	130.0	86.7	100.6	102.7	72.1	168.4	61.2	66.5	69.6	66.8	55.3	45.7	60.2	29.4	28.6	226.6	2.6	NO				
LOC100504084	247	CLUST2	HOST					TSS23337				8:103601241-103629540	20.1	5.0	8.4	11.1	12.7	6.4	15.0	8.8	6.4	8.2	13.2	13.6	12.8	28.4	12.9	7.3	6.6	15.8	6.7	17.0	22.6	4.0	22.1	8.7	8.3	9.5	5.4	7.3	6.3	7.4	3.5	6.7	28.4	3.3	NO				
Ezr	248	CLUST2	HOST					TSS10103				17:6942479-6987129	27.1	13.3	9.8	7.6	8.8	14.0	26.5	19.9	26.8	21.1	22.4	47.7	26.0	35.9	23.0	12.4	15.7	18.1	28.6	21.4	37.6	20.1	33.1	8.0	10.8	11.1	11.9	9.1	7.3	14.9	6.9	9.5	47.7	2.5	NO				
Tes	249	CLUST2	HOST					TSS4522				6:17015148-17121827	39.2	48.8	93.7	16.8	26.4	45.3	37.9	34.4	30.0	29.4	70.5	66.5	89.0	54.3	69.4	76.4	49.3	63.3	57.3	37.1	56.6	23.9	99.5	28.3	22.7	83.2	63.0	16.3	18.3	25.7	18.3	25.2	99.5	2.5	NO				
Ranbp2	250	CLUST2	HOST					TSS21086				10:57909599-57956903	34.7	27.7	17.5	14.0	18.2	18.8	35.6	26.3	21.5	35.3	36.1	86.1	51.6	45.7	36.4	16.7	24.1	42.1	21.7	50.9	34.5	32.2	49.1	31.5	23.7	17.3	18.2	21.4	18.5	13.1	8.7	10.0	86.1	2.8	NO				
Slc38a1	251	CLUST2	HOST					"TSS19959,TSS23576,TSS26692"				15:96401848-96473344	22.9	17.5	16.2	15.4	18.9	9.1	15.9	16.7	11.1	25.8	15.4	43.3	23.8	18.5	24.9	6.6	16.3	19.8	16.1	22.8	22.1	12.9	28.7	6.9	9.2	9.4	8.9	11.1	11.2	9.0	6.5	5.8	43.3	2.9	NO				
Nek8	252	CLUST2	HOST					TSS23358				11:77979607-77990168	3.0	3.5	1.6	3.7	3.6	2.2	3.4	2.6	2.1	3.4	1.7	8.9	3.3	2.2	2.2	1.2	1.3	2.3	2.5	4.2	4.8	3.7	11.5	2.0	2.3	1.7	1.3	1.9	2.4	0.8	0.8	1.3	11.5	2.9	NO				
Apex1	253	CLUST2	HOST					TSS2868				14:51544695-51550524	57.2	71.0	35.6	38.9	59.9	25.9	52.4	58.2	31.8	42.1	32.7	48.5	37.4	52.5	26.4	21.9	22.9	55.6	44.2	33.1	89.7	15.5	94.6	19.4	31.8	27.1	17.8	52.5	63.2	21.5	7.5	10.2	94.6	2.5	NO				
Dot1l	254	CLUST2	HOST					TSS5499				10:80217950-80257092	7.2	5.1	8.1	5.2	7.4	2.2	6.4	4.7	3.8	6.9	7.4	17.6	11.0	8.8	8.5	2.5	5.2	7.8	4.3	8.3	4.6	8.2	7.0	5.0	3.9	4.7	5.6	4.9	4.6	5.1	3.2	3.0	17.6	2.5	NO				
Trib1	255	CLUST2	HOST					TSS17318				15:59480208-59488654	9.7	1.0	4.6	1.5	2.5	1.7	5.6	5.1	1.0	3.1	4.2	6.2	4.0	8.6	3.8	1.7	2.3	4.7	3.5	9.2	10.3	3.5	6.0	3.0	1.1	3.0	1.8	3.3	2.9	3.6	0.2	1.9	10.3	2.5	NO				
Qser1	256	CLUST2	HOST					TSS7649				2:104594951-104656853	3.8	2.2	4.2	2.5	3.0	1.4	2.4	2.0	1.9	2.7	2.9	8.7	5.9	2.7	3.0	0.7	1.9	2.5	1.9	4.5	2.2	2.8	3.3	1.1	2.2	2.6	2.2	1.5	1.3	1.3	1.6	0.8	8.7	2.5	NO				
Isy1	257	CLUST2	HOST					TSS13542				6:87768440-87788753	61.5	66.4	75.5	48.7	43.9	72.6	58.3	85.9	60.7	95.7	73.4	61.0	109.1	76.3	83.6	76.0	74.5	65.7	98.7	85.5	107.1	32.8	162.9	47.1	27.4	57.3	37.9	37.2	41.2	20.4	12.2	18.9	162.9	2.5	NO				
Tmem132a	258	CLUST2	HOST					TSS9423				19:10917033-10944269	12.8	7.8	8.7	7.7	9.2	4.9	7.6	6.5	6.6	14.1	10.4	11.0	13.6	7.7	17.3	4.9	13.8	7.2	8.6	13.2	3.3	6.1	4.5	10.9	4.3	7.5	7.9	3.3	2.2	7.4	5.9	4.5	17.3	2.5	NO				
Nr4a2	259	CLUST2	HOST					"TSS1093,TSS2919"				2:56959636-56976414	5.5	3.0	4.3	4.6	2.8	2.6	3.5	5.8	2.8	6.2	5.8	11.4	4.0	3.8	4.4	3.3	3.5	3.1	3.6	4.6	9.2	2.8	4.7	1.9	1.2	2.6	3.5	2.4	1.6	0.7	0.1	0.2	11.4	2.5	NO				
Bag2	260	CLUST2	HOST					TSS22453				1:33802328-33814595	15.2	15.0	8.5	5.4	5.7	6.1	5.4	5.6	12.7	10.8	6.7	10.0	14.7	6.9	9.1	9.3	9.6	11.7	18.5	8.9	19.4	3.9	19.9	5.4	2.7	7.0	8.0	7.5	7.6	1.7	1.3	2.0	19.9	2.5	NO				
Gstp1	261	CLUST2	HOST					TSS26771				19:4035410-4037912	2.1	4.5	2.4	4.6	2.3	1.7	3.2	4.4	3.3	4.7	4.4	10.1	4.2	9.4	3.4	5.8	5.2	5.1	4.4	3.6	6.3	4.5	14.2	5.1	3.8	5.0	5.7	3.2	5.2	5.8	1.2	3.3	19.1	2.9	NO				
Stat5a	262	CLUST2	HOST	STAT5A				"TSS24976,TSS607"				11:100720664-100746483	28.7	13.5	27.4	24.5	33.2	8.4	34.3	13.2	16.4	23.4	18.4	48.2	33.4	51.5	28.1	9.3	12.9	34.1	16.6	23.8	36.4	13.3	49.9	15.1	8.2	24.6	17.6	13.0	13.4	7.2	4.4	4.5	51.5	2.7	NO				
Lims1	263	CLUST2	HOST					TSS24997				10:57786294-57887437	67.5	65.4	69.3	40.6	52.0	54.8	97.1	73.2	74.1	62.3	108.3	173.2	96.4	102.7	72.2	48.5	51.8	91.8	64.2	61.1	136.7	44.0	235.5	50.8	73.1	68.7	66.5	52.2	62.6	45.7	19.2	28.2	235.5	2.5	NO				
Lrmp	264	CLUST2	HOST					TSS18049				6:145070258-145159490	32.5	26.2	21.3	11.8	15.1	26.3	29.7	35.4	16.8	32.2	34.8	58.6	41.1	37.7	45.0	22.9	24.9	39.7	32.2	30.5	42.6	22.8	62.1	16.2	19.6	16.2	10.1	14.5	15.6	22.9	17.7	25.7	62.1	2.5	NO				
Slc1a4	265	CLUST2	HOST					TSS3233				11:20202182-20232716	12.4	2.6	2.3	4.3	1.7	1.8	3.7	3.9	1.5	3.2	4.3	3.4	3.3	2.8	1.8	1.0	1.1	3.5	3.1	4.6	7.9	2.1	6.2	0.9	1.5	1.8	0.6	3.2	3.0	0.4	0.5	0.3	12.4	3.1	NO				
Zfp809	266	CLUST2	HOST					"TSS1077,TSS18558"				9:22030146-22047798	7.8	4.2	7.4	5.8	6.1	4.1	8.0	3.9	2.7	6.8	7.0	16.8	8.3	6.9	4.0	4.3	2.8	9.4	3.7	8.2	10.1	5.2	19.8	4.8	5.0	6.9	3.8	4.4	4.4	3.4	2.7	2.9	19.8	2.6	NO				
Rel	267	CLUST2	HOST	REL				TSS27756				11:23641728-23670970	30.2	23.2	21.8	22.0	26.4	19.2	36.8	32.9	16.7	24.0	43.5	62.8	44.2	42.2	34.9	10.3	13.7	31.4	21.2	33.5	53.7	21.5	45.7	18.9	19.5	22.1	12.4	15.2	14.7	3.0	2.0	1.9	62.8	2.6	NO				
Marcks	268	CLUST2	HOST					TSS19405				10:36853048-36858732	159.0	61.8	108.7	78.1	116.2	59.6	210.3	129.2	42.3	118.9	107.7	171.8	105.7	243.6	137.2	87.4	77.2	227.6	88.5	144.1	183.0	64.5	157.2	120.0	156.7	110.0	91.9	90.3	85.5	100.7	50.8	84.5	243.6	2.5	NO				
Ank	269	CLUST2	HOST					TSS19590				15:27396431-27524664	16.8	18.6	6.5	8.6	7.5	10.3	11.5	11.8	5.7	12.8	11.0	28.2	23.2	12.9	20.4	8.7	11.0	10.8	12.3	17.2	15.8	11.6	19.0	4.2	8.0	5.3	7.4	5.9	5.9	15.4	13.6	18.7	28.2	2.5	NO				
Ggct	270	CLUST2	HOST					TSS3973				6:54935088-54942861	4.1	4.5	3.4	1.4	2.2	3.2	3.6	5.7	1.9	3.1	5.0	5.2	4.7	7.9	4.4	3.0	1.8	5.0	4.8	3.5	7.4	2.4	8.5	2.0	3.2	2.4	0.7	2.1	4.1	2.7	1.0	2.6	8.5	2.5	NO				
St3gal1	271	CLUST2	HOST					TSS6363				15:66934436-67008444	29.7	33.9	30.9	56.4	61.0	18.6	44.4	16.5	21.9	46.3	32.2	76.4	55.0	29.2	44.7	12.8	26.8	44.6	33.9	33.8	32.7	28.2	74.0	22.2	18.6	36.3	31.1	16.2	15.2	8.3	7.1	6.5	76.4	2.5	NO				
Rasa2	272	CLUST2	HOST					TSS11788				9:96439718-96531922	4.6	1.1	4.5	6.6	7.6	1.0	5.7	2.4	1.6	4.0	2.3	9.5	2.7	6.0	1.8	1.5	1.5	4.0	1.2	4.9	10.2	2.0	6.0	2.7	3.1	2.9	2.7	4.1	3.8	3.2	1.1	1.8	10.2	2.5	NO				
Grk5	273	CLUST2	HOST					TSS20172				19:60965651-61168459	5.7	3.7	4.8	4.5	3.7	2.7	2.0	4.9	4.4	4.4	5.2	6.3	3.8	2.2	4.6	1.9	2.7	3.4	3.7	4.5	3.9	3.8	12.6	3.1	2.1	5.3	5.2	2.1	1.4	1.8	0.8	1.2	12.6	2.5	NO				
Lrrk2	274	CLUST2	HOST					TSS17063				15:91503654-91646555	2.4	1.2	5.4	5.4	7.5	0.6	2.1	2.3	0.6	2.2	2.3	7.5	3.3	4.6	3.1	0.5	0.6	1.5	1.1	3.8	4.9	2.5	6.8	1.4	1.2	2.6	2.1	1.4	1.8	1.1	0.9	0.7	8.6	2.7	NO				
Apbb3	275	CLUST2	HOST					TSS12248				18:36830812-36843516	8.1	6.3	12.2	3.2	3.8	5.1	7.8	7.9	4.3	9.3	9.8	22.2	19.6	8.6	13.1	7.9	5.5	10.7	9.3	11.3	11.3	8.2	20.9	8.9	5.1	5.4	4.6	4.7	4.8	3.0	2.4	3.6	22.2	2.5	NO				
Xdh	276	CLUST2	HOST					TSS12934				17:74233247-74299522	43.8	33.3	21.1	14.6	26.5	28.7	51.2	31.2	28.5	40.2	45.7	64.8	53.1	85.2	55.0	23.7	50.2	50.4	46.3	54.6	17.9	39.0	23.6	48.1	43.9	37.3	34.7	22.5	19.5	48.2	21.7	23.1	85.2	2.8	NO				
Atp1a1	277	CLUST2	HOST					TSS24463				3:101380145-101408580	192.7	133.0	128.4	126.1	138.7	86.7	126.4	226.8	105.8	168.7	137.3	344.0	213.3	261.1	252.1	61.9	142.4	184.8	178.2	194.8	205.8	160.2	257.6	102.5	80.4	111.9	100.3	93.7	89.3	110.8	57.1	54.6	344.0	2.5	NO				
Kctd12	278	CLUST2	HOST					TSS7607				14:103375797-103381854	41.9	12.7	19.2	50.5	34.8	8.8	52.6	39.4	17.6	35.0	17.3	52.1	14.7	44.4	26.2	14.8	20.7	47.8	10.5	48.2	38.5	19.4	42.0	27.3	50.6	23.1	23.7	29.4	26.9	37.8	19.0	28.3	68.0	2.8	NO				
Mdh1	279	CLUST2	HOST					TSS12345				11:21456694-21471937	86.8	115.3	72.4	35.9	49.5	85.9	70.9	86.6	70.4	85.9	96.7	163.7	136.6	104.1	127.9	92.7	91.5	76.7	115.5	107.5	165.2	66.0	200.3	46.3	48.0	58.6	51.9	52.4	60.3	105.0	61.3	86.4	200.3	2.4	NO				
Nup88	280	CLUST2	HOST					"TSS26096,TSS8499"				11:70658264-70783475	29.8	27.3	12.8	14.0	15.1	24.4	32.3	21.1	20.1	22.7	29.2	66.6	46.3	27.8	26.7	22.4	20.1	38.6	25.1	28.1	52.6	14.1	74.2	15.4	22.9	20.4	18.9	18.2	21.1	23.6	12.8	15.4	74.2	2.4	NO				
Gm10184	281	CLUST2	HOST					TSS6525				17:90307816-90309782	55.9	21.6	21.3	11.4	12.8	20.8	22.6	10.9	16.3	25.5	49.7	13.7	27.7	19.9	28.4	32.9	23.2	36.3	29.8	31.0	20.0	8.4	13.9	9.6	20.6	15.7	17.7	11.0	14.0	18.4	16.8	24.8	55.9	2.6	NO				
Gosr2	282	CLUST2	HOST					TSS6126				11:103538162-103559024	67.6	59.1	76.4	79.7	103.6	33.7	60.9	66.7	46.8	79.0	73.3	170.2	105.9	71.0	105.6	30.6	68.4	77.4	66.0	74.2	85.8	51.1	132.0	43.8	38.3	62.5	67.2	39.9	36.3	29.6	18.9	21.3	170.2	2.6	NO				
Irf8	283	CLUST2	HOST	IRF8				TSS7034				8:123260275-123280594	129.6	138.8	117.7	56.3	93.0	114.6	86.3	103.0	75.7	116.1	197.1	271.9	244.0	146.5	211.6	96.1	121.6	114.4	151.2	130.7	111.8	110.0	264.0	96.5	55.9	117.3	83.5	49.6	50.5	70.6	40.4	65.1	271.9	2.4	NO				
Cnbp	284	CLUST2	HOST					TSS19699				6:87792608-87801100	202.1	133.5	239.9	111.3	120.0	178.8	158.4	230.2	132.6	172.4	220.3	252.2	206.2	231.8	184.7	288.1	169.3	260.9	224.4	147.5	345.4	85.5	465.8	86.0	158.6	150.0	126.8	196.4	286.3	156.9	77.2	115.8	465.8	2.4	NO				
Kazald1	285	CLUST2	HOST					TSS17976				19:45150628-45153779	2.7	1.2	1.1	1.2	1.8	1.0	0.7	2.6	0.6	0.8	0.9	1.3	1.4	4.3	0.7	1.0	0.5	0.9	0.6	0.6	3.9	1.2	7.1	1.0	0.8	2.0	0.8	0.7	1.0	0.2	0.5	0.9	7.1	2.4	NO				
Dhrs13	286	CLUST2	HOST					TSS3908				11:77796317-77851366	7.3	3.5	3.9	3.7	3.8	2.5	2.8	5.2	1.3	4.3	2.5	6.8	3.9	5.2	2.1	4.0	2.6	5.2	3.8	3.7	8.2	2.7	11.3	3.0	2.6	2.1	2.7	4.0	4.9	2.4	0.9	2.1	13.1	2.6	NO				
Nfkbib	287	CLUST2	HOST					TSS15317				7:29541197-29551543	33.3	32.9	61.1	43.7	61.0	20.8	31.5	21.0	23.4	31.5	41.4	58.4	48.5	47.3	38.8	19.0	19.4	40.1	35.7	27.2	39.6	13.7	76.2	17.1	16.8	47.3	28.4	13.4	14.8	11.4	8.5	9.1	76.2	2.4	NO				
Ccdc88a	288	CLUST2	HOST					TSS27286				11:29273774-29410812	9.6	5.1	5.7	7.2	7.8	3.6	12.9	7.2	4.5	8.9	6.7	8.8	5.9	11.4	5.1	1.6	2.8	10.4	3.9	9.3	10.1	3.0	9.4	4.2	7.0	4.6	5.6	8.8	7.4	3.0	1.8	1.7	12.9	2.4	NO				
Gemin8	289	CLUST2	HOST					TSS26				X:162608411-162628444	3.6	3.5	2.2	1.3	1.4	3.0	2.4	1.5	1.4	2.6	3.6	4.0	5.7	3.2	3.0	2.9	2.3	4.4	4.0	3.2	4.9	1.4	9.5	1.0	1.2	2.1	1.2	1.9	1.7	1.7	0.7	1.4	9.5	2.4	NO				
Elmo1	290	CLUST2	HOST					"TSS18045,TSS23945"				13:20277293-20698394	42.0	22.9	13.9	13.1	17.5	15.7	24.6	28.1	14.6	25.0	25.3	48.2	31.2	27.9	29.1	9.7	22.0	22.6	22.1	34.4	29.4	14.8	36.5	8.2	14.3	14.9	17.6	14.8	15.6	32.6	21.2	22.4	48.2	2.7	NO				
Bbs12	291	CLUST2	HOST					TSS18071				3:37211475-37220372	4.5	1.2	2.1	1.6	1.6	1.8	2.2	2.8	1.0	1.9	1.3	4.7	1.3	2.5	1.6	2.7	1.0	4.1	1.2	3.2	7.7	1.8	5.6	1.4	1.5	1.1	0.6	2.5	4.1	2.7	1.0	1.6	7.7	2.4	NO				
AI452195	292	CLUST2	HOST					TSS23648				13:110743928-110746172	1.8	1.2	1.3	2.1	2.1	1.0	1.2	1.0	1.0	2.1	1.0	5.9	2.3	1.5	1.6	0.5	1.0	1.4	1.7	2.9	2.7	1.3	2.1	1.1	0.3	1.2	0.9	0.5	0.5	0.2	0.2	0.1	5.9	2.4	NO				
Coq7	293	CLUST2	HOST					TSS405				7:125668575-125676827	19.3	16.7	29.2	13.9	12.6	11.1	12.9	18.5	13.0	18.4	12.9	45.0	23.4	29.7	21.9	19.2	11.6	19.1	25.0	23.1	27.3	15.7	53.0	11.6	9.3	15.3	14.4	15.7	18.4	17.3	6.1	13.2	53.0	2.6	NO				
Tnip3	294	CLUST2	HOST					TSS24471				6:65540391-65584034	29.8	30.4	53.3	13.9	22.7	26.8	33.8	37.1	22.2	29.1	45.9	70.0	47.0	73.4	63.9	69.2	42.8	69.9	39.0	46.1	56.7	30.8	76.3	58.7	43.6	38.1	27.7	25.3	42.8	34.9	12.3	37.2	76.3	2.4	NO				
Ptch1	295	CLUST2	HOST					TSS14310				13:63612840-63666828	4.4	3.7	2.2	5.3	4.9	1.5	4.4	3.7	3.0	7.0	3.2	8.2	6.2	3.8	4.8	0.8	3.4	4.9	2.3	7.4	6.1	4.6	6.4	6.2	2.3	3.3	2.1	3.2	1.9	1.0	0.7	0.5	8.2	2.4	NO				
Ampd2	296	CLUST2	HOST					TSS18607				3:107876979-107889545	21.5	11.8	13.1	10.6	10.5	7.0	13.3	14.5	6.5	14.1	9.1	33.6	20.2	25.1	14.1	5.7	10.0	22.7	12.3	19.4	14.6	14.6	18.4	14.4	7.5	11.5	10.0	8.9	7.1	6.3	3.0	3.8	33.6	2.4	NO				
Plk2	297	CLUST2	HOST					TSS18859				13:111185251-111191052	25.3	29.9	57.5	12.8	37.3	31.6	37.5	37.3	18.1	25.1	70.4	67.0	51.5	65.5	61.1	32.6	51.2	40.8	42.4	39.7	53.2	17.4	56.5	28.9	25.1	42.8	57.8	22.3	32.7	58.9	24.2	29.9	70.4	2.6	NO				
Smchd1	298	CLUST2	HOST					TSS23297				17:71693828-71824683	13.6	6.8	5.9	6.2	5.9	4.2	9.9	7.7	5.8	9.5	8.1	13.4	14.3	12.4	8.1	3.0	5.4	9.5	5.4	12.5	7.6	6.5	19.6	8.5	8.6	5.5	6.2	6.9	6.5	7.3	5.2	4.8	19.6	2.8	NO				
Nuak2	299	CLUST2	HOST					TSS27625				1:134212714-134230065	16.5	21.6	21.9	18.3	32.8	14.2	13.5	15.4	10.2	16.1	23.1	33.6	33.6	20.1	26.1	11.3	17.2	17.7	20.1	16.9	20.3	13.0	31.8	19.4	10.5	26.7	15.2	6.0	5.7	4.3	3.9	5.1	33.6	2.4	NO				
Pbxip1	300	CLUST2	HOST					TSS23324				3:89240625-89254874	16.6	9.1	6.0	4.0	4.7	2.4	7.9	2.6	13.3	7.8	4.4	5.2	14.1	9.3	7.3	3.1	6.2	7.8	7.8	11.9	7.5	5.2	10.6	6.3	4.8	9.3	6.7	2.2	2.0	1.8	1.6	1.9	16.6	2.7	NO				
Stap1	301	CLUST2	HOST					TSS10387				5:86500852-86533018	38.8	57.4	48.8	18.3	30.8	24.8	47.2	60.1	22.0	33.9	47.7	73.1	58.4	79.0	72.2	47.8	36.1	61.5	47.5	41.0	97.5	25.2	94.4	38.5	25.6	36.9	35.9	23.7	49.7	68.7	21.9	82.3	97.5	2.3	NO				
Sgtb	302	CLUST2	HOST					TSS1814				13:104899869-104931532	1.2	1.5	1.6	1.9	1.2	1.2	2.4	1.7	1.4	1.9	1.5	6.9	2.5	2.9	1.7	1.4	1.5	2.0	1.0	2.3	4.8	1.4	8.1	1.3	1.5	0.8	1.4	1.1	1.4	1.9	1.0	1.1	8.1	2.3	NO				
Agpat9	303	CLUST2	HOST					TSS24572				5:101269772-101328121	6.5	3.5	7.9	2.7	2.7	3.8	2.6	5.1	4.8	4.1	9.3	9.5	8.2	12.3	6.2	3.3	4.5	2.8	5.2	7.7	9.0	5.1	8.1	4.1	1.6	4.6	5.0	4.7	4.4	1.7	1.7	1.3	12.3	2.3	NO				
Mtus1	304	CLUST2	HOST					"TSS17859,TSS26959,TSS346"				8:42076265-42219080	3.4	5.6	2.4	2.3	2.9	1.1	2.6	2.7	2.9	4.2	2.9	4.0	4.4	4.2	4.9	1.0	3.1	2.9	2.7	3.3	1.7	2.8	1.8	7.9	2.2	3.9	3.6	1.6	0.8	1.6	0.8	1.1	7.9	2.3	NO				
Slc37a2	305	CLUST2	HOST					TSS4120				9:37036733-37063323	73.1	28.0	43.3	16.7	22.9	25.0	52.7	73.7	26.6	62.9	68.2	52.1	45.6	86.0	88.6	40.4	62.6	71.5	46.2	59.7	48.7	37.3	50.4	27.2	29.8	36.0	41.5	29.8	29.8	67.3	20.8	31.0	88.6	2.3	NO				
LOC100503748	306	CLUST2	HOST					TSS27768				3:58217885-58219574	1.5	1.3	2.0	1.3	1.1	0.6	1.4	0.9	1.0	1.8	1.3	6.9	1.3	1.6	1.7	0.7	1.8	1.7	0.8	1.7	2.3	1.9	3.0	1.2	1.7	0.9	0.7	1.5	0.9	1.2	0.7	0.8	6.9	2.3	NO				
Gm3325	307	CLUST2	HOST					TSS5452				13:62144719-62213695	2.4	2.4	1.0	2.1	2.0	1.9	2.9	4.1	1.2	2.0	3.6	1.4	2.7	3.5	1.5	1.6	1.3	3.2	1.1	1.6	7.8	0.9	3.6	0.8	2.6	1.0	1.5	3.4	4.5	1.5	0.5	0.8	7.8	2.3	NO				
Ppan	308	CLUST2	HOST					TSS15954				9:20692618-20696623	15.7	4.6	6.3	7.4	6.0	2.8	7.9	8.0	2.4	5.3	4.3	7.3	5.4	7.3	4.6	5.2	4.1	13.7	8.0	6.5	6.7	1.9	3.0	2.6	7.5	3.1	4.0	7.1	7.2	6.1	2.5	5.1	15.7	2.5	NO				
Gemin4	309	CLUST2	HOST					TSS26849				11:76024072-76031074	5.0	0.8	1.7	4.9	4.2	0.7	2.8	3.4	0.5	1.9	1.0	3.4	1.5	4.2	1.6	1.1	1.1	4.2	1.5	3.3	6.5	1.0	2.5	1.6	2.2	1.3	1.2	3.4	4.5	2.6	0.6	1.8	6.7	2.4	NO				
Ppp1r12a	310	CLUST2	HOST					TSS19460				10:107599455-107714631	15.8	10.9	16.4	14.0	12.0	7.4	16.0	11.5	11.1	19.5	14.0	37.0	23.4	21.1	23.9	6.6	11.8	15.5	12.1	35.1	21.3	18.1	18.8	13.6	12.0	11.3	11.9	9.4	8.9	10.0	8.2	8.1	37.0	2.3	NO				
Rdx	311	CLUST2	HOST					"TSS1362,TSS25612"				9:51810165-51896843	64.7	60.2	53.6	57.0	48.7	52.3	44.3	59.5	34.0	56.7	64.4	119.6	101.3	69.6	72.7	43.7	45.3	66.1	68.0	68.4	93.2	43.2	148.8	29.2	30.3	49.1	41.5	35.0	39.7	29.5	18.7	28.6	148.8	2.3	NO				
Gga2	312	CLUST2	HOST					TSS17965				7:129130235-129164712	10.8	7.2	7.6	3.8	6.6	5.6	5.5	5.6	6.2	6.9	5.0	6.4	9.3	20.6	11.7	7.6	8.6	7.2	9.3	16.8	7.4	3.4	4.1	4.6	3.8	6.5	6.1	4.0	3.9	11.3	9.5	11.3	20.6	2.3	NO				
Kifc3	313	CLUST2	HOST					"TSS16567,TSS18194"				8:97605100-97666440	2.4	1.4	1.8	0.8	1.1	1.4	2.0	1.3	1.4	2.3	1.8	6.6	2.2	1.7	2.3	1.3	2.6	2.4	1.7	1.8	0.8	2.3	1.7	1.1	2.1	2.6	2.6	1.0	0.5	3.4	1.7	1.9	6.6	2.3	NO				
Arhgef6	314	CLUST2	HOST					TSS9273				X:54484661-54591906	18.5	14.3	19.1	10.5	9.6	10.5	15.0	17.6	11.6	14.4	19.6	41.5	21.9	22.2	21.4	10.1	13.3	17.5	11.5	28.2	26.0	15.3	22.4	7.6	12.6	12.9	12.6	8.9	10.7	15.5	12.1	13.7	41.5	2.7	NO				
Pptc7	315	CLUST2	HOST					TSS24608				5:122734406-122774290	10.7	5.2	7.4	8.0	6.8	4.8	8.7	6.9	5.6	10.7	8.8	26.8	10.5	11.3	10.1	6.7	6.7	10.4	6.4	12.3	9.9	8.6	14.8	5.9	5.5	6.0	5.2	5.8	4.6	7.2	4.1	5.5	26.8	2.3	NO				
Tmem123	316	CLUST2	HOST					TSS12976				9:7751724-7794333	241.8	224.3	296.5	265.4	386.4	188.6	257.9	277.8	221.9	203.2	320.1	506.3	324.1	307.8	263.6	171.6	171.4	350.5	231.0	213.6	478.7	138.6	684.5	214.1	185.3	339.5	221.2	156.9	170.7	108.5	40.6	62.3	684.5	2.3	NO				
Nup210	317	CLUST2	HOST					TSS6656				6:90963060-91066820	5.7	4.3	2.6	5.8	3.6	2.5	2.0	5.1	2.2	4.5	4.1	3.3	9.4	2.7	2.9	1.1	3.0	4.3	4.2	4.2	4.2	3.0	4.1	1.3	1.2	1.5	3.0	3.3	3.8	0.5	0.7	0.4	9.4	2.3	NO				
LOC100504671	318	CLUST2	HOST					TSS13999				X:6893717-6896484	8.1	3.2	5.3	5.3	9.1	3.8	8.9	11.4	7.5	7.0	7.3	10.4	5.0	6.1	3.5	1.5	3.4	8.5	2.8	6.4	8.1	3.2	10.5	5.5	7.9	5.4	4.2	6.9	6.7	4.8	1.9	1.4	11.4	2.3	NO				
Rgmb	319	CLUST2	HOST					TSS22161				17:15943216-15963550	9.4	4.6	6.8	9.2	6.8	3.7	8.6	6.3	3.2	9.9	5.3	16.2	5.7	8.3	6.5	2.5	4.8	9.5	5.7	7.6	9.5	5.8	15.6	5.0	5.7	4.6	3.9	3.6	3.2	10.0	2.1	2.5	17.5	2.4	NO				
LOC100502725	320	CLUST2	HOST					TSS380				8:67218469-67278467	12.0	6.8	7.5	19.5	13.4	4.4	7.4	10.6	5.4	10.4	5.3	15.4	8.4	15.0	8.8	6.5	5.1	12.7	6.4	10.9	22.7	5.2	25.3	10.9	6.3	7.5	7.1	10.0	13.7	6.8	3.9	5.5	25.3	2.5	NO				
Slco4a1	321	CLUST2	HOST					TSS3583				2:180195682-180209557	5.2	4.2	5.1	5.7	5.5	0.6	2.0	2.3	0.7	2.9	2.5	3.7	5.5	2.1	4.7	0.4	1.8	4.2	2.5	2.2	2.2	1.6	3.3	1.0	0.4	2.8	4.8	2.1	2.6	0.4	0.1	0.5	5.7	2.3	NO				
Slc7a5	322	CLUST2	HOST					TSS7616				8:124405045-124431586	18.3	14.3	4.9	9.2	6.4	8.1	10.6	13.9	8.9	11.1	10.6	7.9	16.2	8.1	7.1	2.5	7.4	10.4	12.5	8.7	13.2	3.6	7.2	4.2	8.6	3.3	5.1	14.0	14.0	2.6	3.3	1.8	18.3	2.4	NO				
Psip1	323	CLUST2	HOST					TSS16558				4:83101583-83132294	11.1	6.6	5.9	9.1	6.0	4.5	6.2	9.2	4.0	8.8	6.0	8.9	8.3	7.6	5.0	3.1	3.6	6.4	5.8	9.6	18.8	4.2	13.1	3.3	4.4	4.9	6.0	6.9	8.1	3.8	3.2	4.3	18.8	2.3	NO				
Stmn1	324	CLUST2	HOST					TSS25256				4:134024234-134050194	55.3	42.3	29.5	20.4	19.6	42.7	23.5	27.6	28.2	46.7	50.3	50.9	30.6	17.1	33.8	55.2	43.5	32.8	48.4	39.4	46.8	27.7	47.3	10.6	30.9	21.7	33.7	24.5	38.5	21.2	28.6	49.0	110.9	3.3	NO				
Lsp1	325	CLUST2	HOST					"TSS14630,TSS9643"				7:149646774-149701914	218.7	229.5	176.1	295.5	339.4	140.4	223.9	132.1	218.2	188.4	185.8	208.7	294.2	255.9	341.1	169.8	223.0	211.8	213.1	253.8	209.5	101.1	226.9	140.4	210.7	262.3	157.4	69.8	87.1	206.5	152.8	211.8	341.1	2.3	NO				
Tyms-ps	326	CLUST2	HOST					TSS23591				10:87429415-87430762	3.3	2.6	2.5	3.7	2.0	3.0	1.8	1.8	2.1	5.3	2.5	5.4	3.0	3.0	2.7	4.6	2.4	1.1	2.9	5.2	8.4	2.6	6.4	2.4	0.9	1.7	2.0	2.7	3.4	1.8	3.0	3.9	9.0	2.4	NO				
Alas1	327	CLUST2	HOST					TSS27352				9:106135785-106150285	87.4	57.2	24.3	34.5	47.4	35.2	53.5	66.8	43.1	51.9	35.5	41.1	63.3	121.1	67.6	51.7	41.7	90.0	59.2	67.1	75.9	27.6	99.4	68.4	36.7	36.9	43.3	59.3	50.7	57.5	24.9	46.7	121.1	2.8	NO				
Hlx	328	CLUST2	HOST					TSS1177				1:186551021-186556372	24.6	12.4	8.3	8.3	8.5	13.8	21.3	16.4	4.3	14.5	20.3	11.2	12.3	18.6	13.9	5.5	10.2	22.6	11.3	24.6	12.1	12.7	8.2	23.5	21.6	12.3	7.6	9.9	8.7	14.5	8.4	11.2	24.6	2.3	NO				
Ttc39c	329	CLUST2	HOST					TSS23760				18:12802041-12895561	12.7	4.9	16.5	8.4	11.6	5.3	8.0	8.3	6.5	10.9	9.7	18.4	14.5	14.1	7.4	7.8	7.2	8.2	6.8	13.3	16.2	6.5	27.2	7.0	5.8	13.5	10.1	8.3	6.8	8.8	2.5	5.5	27.2	2.3	NO				
Gtf2h2	330	CLUST2	HOST					TSS13309				13:101238531-101262564	14.1	6.3	12.7	6.3	8.7	6.0	9.1	9.3	3.9	5.8	12.4	11.9	11.0	15.5	6.6	9.0	4.1	12.7	7.0	7.4	13.2	4.6	22.3	4.5	7.6	9.6	5.8	8.5	10.3	6.9	3.0	5.3	22.3	2.2	NO				
Vgll4	331	CLUST2	HOST					TSS11531				6:114812107-114871770	17.2	15.0	20.6	14.3	15.4	11.3	7.8	19.2	10.2	13.3	20.6	37.2	27.4	17.9	20.5	8.1	11.3	8.4	9.7	19.7	18.9	11.7	39.9	10.8	7.7	21.5	14.7	8.9	8.6	6.6	6.3	6.2	39.9	2.5	NO				
Ctps	332	CLUST2	HOST					TSS15529				4:120212472-120242881	5.9	2.0	4.6	5.3	4.6	1.4	3.3	7.9	0.9	4.2	3.0	6.2	4.6	7.6	3.1	3.0	2.5	6.4	4.4	4.4	7.9	2.0	6.2	2.0	2.3	1.2	2.6	4.6	6.4	3.6	0.6	1.9	7.9	2.2	NO				
11-Sep	333	CLUST2	HOST					TSS9456				5:93522482-93603984	29.3	20.0	16.1	21.4	17.8	21.0	10.3	35.1	19.3	27.0	27.3	28.1	26.3	21.7	23.6	11.9	18.3	20.1	26.9	23.7	35.5	15.8	31.3	9.3	6.8	13.1	17.1	25.6	26.3	11.9	6.3	7.5	35.5	2.2	NO				
Esyt2	334	CLUST2	HOST					TSS15341				12:117519694-117611571	26.6	49.6	10.0	16.2	19.3	15.2	25.8	16.4	36.4	29.4	19.3	35.5	40.2	11.3	30.7	14.2	22.9	34.6	30.0	24.0	29.5	15.3	41.7	9.9	12.2	14.8	14.2	12.7	12.9	11.4	7.8	7.5	49.6	2.2	NO				
Mon1b	335	CLUST2	HOST					"TSS9077,TSS9441"				8:116159485-116179433	11.1	4.8	5.1	19.2	10.5	6.5	18.5	7.8	8.3	11.2	10.2	14.8	9.3	7.7	9.6	3.4	4.9	11.7	6.0	9.8	10.3	4.8	14.7	6.5	10.2	6.8	3.8	4.6	4.6	4.2	3.4	3.5	19.2	2.3	NO				
Batf3	336	CLUST2	HOST					TSS11480				1:192922292-192932822	5.1	7.7	7.8	9.5	16.4	5.0	6.3	7.1	3.3	6.9	7.7	7.5	7.8	9.4	5.4	7.6	4.7	10.4	8.3	5.2	7.3	5.3	18.4	4.6	4.9	7.5	5.7	3.2	4.3	6.6	3.9	4.5	20.8	2.4	NO				
Ssh2	337	CLUST2	HOST					TSS6071				11:77029926-77269050	6.6	3.5	1.3	3.2	2.5	2.3	5.1	5.2	2.3	2.7	2.6	8.5	4.0	1.9	2.5	1.1	2.0	3.7	2.0	4.0	3.3	2.9	5.0	1.8	4.1	2.7	1.7	3.7	3.2	3.5	1.8	1.8	8.5	2.2	NO				
Shmt2	338	CLUST2	HOST					TSS4540				10:126951994-126959491	47.1	34.5	18.4	17.9	18.9	27.3	20.8	31.1	21.2	24.7	34.8	25.8	51.8	21.9	21.0	13.7	18.8	32.0	37.0	22.7	42.2	12.4	32.3	10.6	16.6	14.1	17.7	27.8	32.3	9.8	6.6	7.2	51.8	2.2	NO				
LOC100502751	339	CLUST2	HOST					TSS24094				17:33879428-33898812	2.7	3.1	3.0	1.2	1.3	2.2	4.1	1.5	1.9	2.5	3.6	6.9	4.6	1.9	3.5	2.6	1.6	3.9	2.9	2.5	4.3	1.6	7.4	0.9	3.5	2.1	1.7	2.6	1.6	1.7	0.9	1.7	7.4	2.2	NO				
Cdyl	340	CLUST2	HOST					"TSS10108,TSS7184"				13:35751730-35965933	7.8	3.5	8.0	7.7	9.6	2.3	6.3	4.8	2.4	5.4	4.2	10.1	4.9	6.2	3.6	2.0	3.1	7.2	3.3	5.0	6.8	2.3	12.7	4.0	4.3	6.7	4.4	4.4	3.4	4.3	2.5	2.9	12.7	2.3	NO				
Pde7a	341	CLUST2	HOST					"TSS13724,TSS4715"				3:19125917-19211322	11.3	6.1	12.1	6.2	5.8	4.8	6.3	8.6	3.5	7.2	8.3	19.2	11.5	10.4	9.3	4.7	5.4	9.6	6.3	11.7	12.2	8.4	17.1	4.5	4.6	5.9	5.3	4.5	4.5	4.1	2.5	3.0	19.2	2.2	NO				
Bcl2	342	CLUST2	HOST					TSS10712				1:108434755-108610867	4.7	4.4	3.4	2.1	2.2	1.8	3.0	3.4	2.3	4.6	4.2	9.2	7.1	3.7	6.6	1.5	3.5	4.4	4.4	4.9	3.6	3.8	6.2	1.3	1.4	1.8	2.1	1.6	1.7	3.0	1.9	2.0	9.2	2.2	NO				
Camk2d	343	CLUST2	HOST					TSS2008				3:126299890-126547972	20.7	14.6	13.9	11.2	14.2	12.5	16.6	18.5	12.9	18.8	22.4	43.7	24.5	18.2	23.8	9.0	18.8	20.6	15.9	21.7	15.7	13.5	23.3	10.7	11.3	13.1	16.7	12.4	11.2	17.5	9.1	9.6	43.7	2.2	NO				
Cst7	344	CLUST2	HOST					TSS24630				2:150396150-150404680	42.4	36.7	29.3	45.4	37.6	73.2	44.7	59.7	36.0	59.2	96.7	64.3	70.8	35.9	47.5	25.1	27.9	63.3	50.5	33.1	37.2	20.9	60.7	30.3	32.6	58.0	30.6	53.4	39.2	5.3	4.0	5.7	96.7	2.3	NO				
Dip2b	345	CLUST2	HOST					TSS20310				15:99869094-100049904	5.6	6.5	3.6	3.6	5.8	3.8	4.1	5.4	4.5	7.3	6.9	13.2	11.5	6.2	9.0	2.4	6.1	5.1	6.4	8.9	4.6	7.1	4.6	4.7	3.3	4.4	4.0	2.7	2.2	2.8	3.0	1.8	13.2	2.2	NO				
1700029F09Rik	346	CLUST2	HOST					TSS27156				1:44143461-44159233	7.0	4.6	7.2	4.0	2.3	4.9	5.3	3.1	3.1	6.7	8.5	7.7	6.1	6.0	5.4	10.6	5.8	6.9	5.1	6.8	9.9	2.1	12.6	4.5	6.9	3.7	5.1	7.4	11.1	9.5	3.9	7.3	22.6	2.9	NO				
Nop58	347	CLUST2	HOST					TSS10526				1:59741849-59768354	25.6	12.7	20.0	22.1	17.5	11.9	13.4	18.1	8.7	18.2	14.2	15.1	19.9	18.6	12.9	17.7	12.4	28.2	23.2	18.2	21.0	5.6	9.5	7.8	15.9	12.1	14.7	16.1	23.4	12.2	4.8	12.1	28.2	2.1	NO				
Wbscr27	348	CLUST2	HOST					TSS23438				5:135408242-135418507	3.1	3.9	1.0	3.0	3.2	2.9	6.7	1.4	4.3	2.7	1.8	2.0	2.6	2.2	1.8	1.5	1.8	3.0	3.1	2.4	2.7	1.1	6.6	0.7	1.3	2.3	1.0	0.9	0.8	0.6	0.7	1.2	6.7	2.1	NO				
Diap1	349	CLUST2	HOST					TSS713				18:38004477-38095065	42.4	46.2	20.4	26.3	32.0	30.5	26.4	41.6	45.0	49.1	36.5	74.7	49.6	30.6	62.1	20.2	48.8	37.3	49.6	51.1	27.5	40.6	36.6	38.9	21.7	29.6	32.3	20.0	16.2	30.2	21.3	20.8	74.7	2.1	NO				
Mtor	350	CLUST2	HOST					TSS8798				4:147822690-147931794	6.5	3.4	3.2	4.2	4.3	2.2	4.4	3.7	3.6	6.3	4.1	12.2	8.0	6.3	5.9	2.0	3.5	5.2	3.4	7.7	4.3	4.8	7.0	3.6	4.0	3.4	2.9	3.3	3.0	3.6	2.8	2.1	12.2	2.2	NO				
4930523C07Rik	351	CLUST2	HOST					TSS25114				1:161974510-162008718	6.2	1.9	3.0	3.4	4.9	1.0	3.3	2.1	1.0	2.2	2.8	2.6	5.0	6.6	3.9	1.2	0.7	5.4	1.5	4.7	3.8	1.7	5.5	2.1	3.4	4.4	2.2	0.9	1.6	0.7	0.5	1.1	6.6	2.2	NO				
Iscu	352	CLUST2	HOST					TSS1897				5:114222820-114228291	49.4	36.7	34.7	36.7	48.6	30.4	51.8	32.0	29.1	33.0	38.6	72.7	36.2	63.0	38.5	39.9	29.4	58.7	40.7	30.6	51.2	20.4	93.0	39.9	50.4	53.5	36.8	23.0	23.9	38.2	14.5	27.4	93.0	2.1	NO				
Airn	353	CLUST2	HOST					TSS6145				17:12875271-13061009	4.4	2.2	2.8	2.2	3.6	1.9	6.1	1.9	3.1	2.2	9.6	10.2	6.4	5.9	4.3	5.8	5.4	11.5	2.9	2.9	3.9	2.3	10.2	3.6	7.7	2.5	2.8	3.8	5.6	3.8	2.2	3.3	11.5	2.1	NO				
Papss2	354	CLUST2	HOST					TSS24520				19:32694494-32741677	6.3	4.9	2.9	5.7	4.7	3.6	3.5	4.2	4.0	6.3	3.2	9.2	5.0	7.9	5.5	1.9	2.8	3.9	4.0	6.2	7.3	3.4	10.9	3.0	1.7	2.7	3.8	4.7	4.3	2.2	1.5	1.2	10.9	2.1	NO				
Hnrnph1	355	CLUST2	HOST					TSS19043				11:50191220-50200030	29.3	8.4	22.2	18.8	12.1	8.8	14.8	16.8	7.6	25.8	12.8	36.3	12.2	22.3	16.6	17.9	18.0	17.5	13.1	31.1	16.3	16.3	11.6	13.5	17.0	14.9	17.5	17.7	18.0	33.1	15.2	23.1	37.7	2.2	NO				
Mtmr12	356	CLUST2	HOST					TSS22968				15:12134848-12201995	12.6	7.5	10.6	11.0	13.1	4.4	11.3	9.3	6.6	13.3	11.7	22.4	12.7	11.1	16.1	4.7	7.6	13.4	7.4	19.7	11.4	9.3	11.1	6.0	8.4	5.9	4.8	5.5	5.2	6.3	5.0	5.7	22.4	2.4	NO				
Tssk6	357	CLUST2	HOST					TSS3304				8:72418078-72427417	4.7	4.3	1.1	1.1	1.4	1.0	6.5	1.1	1.6	2.6	0.8	2.5	2.5	5.7	3.0	3.2	2.2	6.9	3.4	3.8	3.5	1.1	5.7	2.8	2.0	0.9	0.8	1.9	1.0	1.2	0.8	1.5	6.9	2.1	NO				
Tubb6	358	CLUST2	HOST					TSS21121				18:67550384-67562403	191.5	115.7	98.4	107.3	107.7	72.0	70.9	114.0	113.1	148.4	97.9	185.6	166.1	174.9	136.3	82.0	116.2	127.4	181.0	173.3	148.5	101.6	153.4	122.4	42.1	127.0	95.6	81.3	81.9	85.8	35.9	43.1	191.5	2.2	NO				
Ubtd2	359	CLUST2	HOST					TSS17459				11:32355371-32418709	3.8	0.8	1.6	2.9	1.8	0.6	3.1	1.8	0.5	2.4	1.2	4.2	1.5	3.0	1.2	1.2	0.8	3.1	0.9	1.8	3.7	1.3	5.4	1.4	2.2	0.8	0.8	3.3	3.1	1.3	0.4	0.9	6.0	2.2	NO				
H2-gs10	360	CLUST2	HOST					TSS11856				17:35516561-35521619	103.6	186.1	88.9	159.3	141.2	80.5	241.4	115.1	93.2	104.4	91.4	285.4	140.7	219.2	157.9	65.4	77.7	228.4	106.9	121.7	115.7	97.6	196.6	267.5	235.6	80.6	75.4	82.5	74.6	28.5	41.7	47.4	285.4	2.4	NO				
LOC100504321	361	CLUST2	HOST					TSS4579				6:124848189-124875862	238.3	256.8	71.1	253.0	165.4	231.0	218.3	243.5	175.4	111.9	309.0	156.6	233.6	174.1	191.9	92.9	194.1	289.3	265.2	220.1	171.8	83.7	301.2	146.5	211.3	150.2	119.1	142.4	119.5	74.0	64.8	67.3	309.0	2.1	NO				
Plekha1	362	CLUST2	HOST					TSS13235				7:138004798-138056816	22.6	29.7	14.2	21.9	25.9	20.2	30.0	27.4	23.3	27.3	27.1	58.4	40.7	30.6	31.5	18.9	21.2	34.1	29.1	28.6	52.3	22.8	64.1	22.5	23.0	22.2	20.3	18.4	20.5	14.3	10.0	13.0	64.1	2.1	NO				
Zfp398	363	CLUST2	HOST					TSS354				6:47785659-47818256	2.2	2.9	0.6	1.1	1.3	1.7	3.0	2.2	1.2	3.5	1.1	6.0	3.1	2.0	2.7	1.1	1.5	3.8	2.3	3.1	2.6	1.7	2.8	1.6	1.8	1.5	1.0	0.8	0.9	1.3	0.7	0.7	6.0	2.1	NO				
Prmt3	364	CLUST2	HOST					TSS22733				7:57033727-57113635	12.4	7.7	6.4	6.2	6.0	5.8	6.4	10.3	4.9	7.0	7.3	9.3	9.5	13.2	8.2	6.3	4.9	12.6	8.9	8.8	17.1	3.2	14.2	3.3	4.9	3.6	4.4	8.7	10.7	7.3	2.3	4.3	17.1	2.1	NO				
Nr2f6	365	CLUST2	HOST					TSS23800				8:73898017-73905851	21.8	14.5	5.3	5.5	7.7	6.9	16.6	12.1	13.3	14.4	6.9	15.1	15.5	13.3	12.8	11.9	14.0	24.6	16.1	12.5	18.8	5.0	16.8	7.6	8.8	6.6	6.6	9.0	6.8	13.1	6.7	7.1	24.6	2.1	NO				
Gm5088	366	CLUST2	HOST					TSS20858				14:90296030-90299254	19.2	13.0	16.6	16.2	19.8	8.5	6.5	16.7	9.5	14.0	9.7	27.4	17.4	15.1	16.9	5.7	11.2	12.3	17.0	14.0	20.9	10.2	20.1	6.2	6.2	11.8	12.2	9.2	11.0	9.8	7.1	5.5	27.4	2.1	NO				
Tfrc	367	CLUST2	HOST					TSS20898				16:32608981-32632880	19.2	16.1	5.5	7.7	7.5	15.0	8.2	10.6	5.6	9.3	8.4	21.5	12.4	22.5	11.9	8.2	13.6	15.0	10.0	15.6	14.2	7.0	8.9	6.7	6.0	6.0	4.5	8.3	9.3	14.8	3.4	8.4	22.5	2.1	NO				
Pdgfa	368	CLUST2	HOST					TSS3218				5:139452924-139470907	12.5	5.7	5.2	2.2	2.9	3.7	10.9	2.7	6.1	6.2	5.4	4.1	8.0	5.2	5.9	4.9	5.8	8.1	4.7	4.0	6.4	1.8	7.2	4.3	6.6	4.8	6.4	2.7	2.3	3.5	3.4	5.9	12.5	2.3	NO				
Arl5a	369	CLUST2	HOST					TSS11184				2:52253470-52280394	50.4	21.9	41.3	33.1	47.5	23.6	48.0	37.6	21.1	38.7	50.8	75.0	56.7	86.3	49.0	32.0	22.1	59.0	30.1	57.0	76.0	25.0	92.9	24.1	25.2	37.6	23.4	22.2	23.7	16.6	9.5	15.3	92.9	2.9	NO				
LOC100503946	370	CLUST2	HOST					TSS11936				1:24600630-24647157	597.4	548.2	899.5	689.4	706.9	404.7	468.7	1037.0	464.0	613.3	718.8	995.8	681.9	1071.4	442.3	531.4	478.5	459.4	645.7	823.3	1383.8	496.4	1717.9	412.7	460.6	608.0	521.1	1474.3	1424.0	1241.1	349.2	575.8	1717.9	2.1	NO				
Pag1	371	CLUST2	HOST					TSS23511				3:9691897-9833630	3.5	1.9	4.5	2.5	4.2	1.1	2.1	3.2	1.4	2.9	3.0	6.4	3.3	2.7	3.4	0.8	1.8	2.4	1.2	5.1	3.2	4.5	2.8	1.8	2.0	1.8	2.3	1.9	1.9	1.5	1.4	1.1	6.4	2.1	NO				
Hsph1	372	CLUST2	HOST					TSS17411				5:150419419-150438890	11.2	6.2	6.4	2.7	3.6	8.8	6.1	7.6	5.2	7.5	5.5	8.2	6.3	14.7	4.6	6.0	5.8	7.5	8.4	7.8	6.5	3.7	5.9	6.9	4.2	6.4	4.2	5.9	4.8	10.0	2.9	5.7	14.7	2.1	NO				
P2ry1	373	CLUST2	HOST					TSS9963				3:60806716-60812901	3.8	4.9	2.6	6.5	3.6	3.8	4.5	4.2	1.6	4.4	3.9	4.7	5.8	4.7	3.7	1.7	2.3	4.3	3.0	3.6	7.6	1.6	7.6	1.1	2.2	2.2	2.5	2.9	4.1	3.5	2.6	3.6	7.6	2.1	NO				
Stk4	374	CLUST2	HOST					TSS3235				2:163899913-163981257	31.8	23.2	32.1	38.5	43.0	21.2	34.9	32.3	21.1	29.5	34.6	65.2	40.3	46.1	42.6	14.8	21.1	34.5	22.1	46.7	40.4	28.5	50.5	25.1	31.6	28.9	18.9	16.7	16.8	18.3	14.7	17.5	65.2	2.6	NO				
Ptprj	375	CLUST2	HOST					"TSS23503,TSS3944"				2:90269912-90420804	19.3	8.5	7.0	15.5	15.9	5.9	21.3	17.8	6.5	16.9	9.3	19.8	10.9	21.5	14.9	4.4	10.3	19.3	7.7	19.9	12.4	10.1	12.2	18.0	16.9	6.8	6.9	12.2	10.4	13.4	10.6	11.5	21.5	2.8	NO				
Thap6	376	CLUST2	HOST					TSS11742				5:92377929-92401163	5.8	2.7	3.8	4.3	3.6	2.6	5.0	5.7	1.6	3.9	4.5	9.8	6.0	6.6	4.8	2.2	2.4	7.0	2.8	8.8	6.7	3.1	9.2	4.4	3.7	4.0	3.2	2.4	2.1	1.7	1.2	1.6	9.8	2.2	NO				
Tyms	377	CLUST2	HOST					TSS20230				5:30384739-30400165	7.5	3.5	2.7	3.9	2.8	3.4	3.5	3.0	2.7	5.1	3.9	4.9	3.3	4.2	2.6	3.7	2.8	3.3	3.6	5.9	12.0	2.6	9.0	2.3	2.5	2.1	2.3	3.4	5.5	1.9	3.1	4.6	12.0	2.1	NO				
Hat1	378	CLUST2	HOST	HAT1				TSS746				2:71227316-71279679	70.0	44.8	74.5	55.9	63.2	46.6	73.3	51.3	43.8	49.2	75.9	107.3	68.6	98.8	52.7	47.5	35.2	78.3	50.0	62.7	91.3	36.1	149.1	63.1	52.3	58.7	61.6	51.2	65.0	36.8	22.3	35.9	149.1	2.2	NO				
Cdc42ep3	379	CLUST2	HOST					TSS11022				17:79733364-79757360	7.6	6.9	11.8	11.5	11.0	5.6	9.5	3.1	3.1	5.9	8.3	7.9	8.0	5.8	7.6	9.5	7.3	8.0	4.8	7.4	8.3	3.0	15.8	4.4	10.6	6.1	5.8	4.5	6.0	14.3	9.2	17.3	15.8	2.1	NO				
LOC100503579	380	CLUST2	HOST					TSS13353				10:57957130-58038992	10.7	6.4	5.3	3.4	5.5	3.6	10.8	7.6	5.2	7.3	7.9	17.1	10.5	13.2	8.9	5.6	4.4	13.6	6.6	12.4	10.2	6.3	13.4	9.0	7.4	5.0	5.1	5.6	6.6	4.3	3.2	2.6	17.1	2.7	NO				
Top1	381	CLUST2	HOST					TSS15029				2:160471632-160548500	21.2	14.0	13.7	16.4	12.4	9.9	14.0	13.6	13.1	25.7	15.2	37.4	27.9	21.3	21.2	9.1	17.1	18.2	18.7	29.9	16.1	16.5	19.5	11.1	12.9	12.9	17.2	10.8	8.3	17.1	7.8	8.0	37.4	2.0	NO				
Haus8	382	CLUST2	HOST					TSS15270				8:73775022-73796489	37.5	29.0	11.3	16.3	17.7	18.6	20.3	20.2	15.0	23.5	20.2	25.9	28.6	37.5	27.1	8.4	16.5	21.2	26.6	26.6	22.8	13.1	21.7	11.5	15.1	13.4	17.9	11.4	11.7	11.0	13.2	13.6	37.5	2.1	NO				
Phldb1	383	CLUST2	HOST					TSS2168				9:44494390-44543277	9.6	5.9	2.8	3.2	2.7	1.7	5.5	3.1	5.4	7.3	3.5	7.5	9.9	3.4	6.2	2.0	3.8	6.4	4.4	6.1	4.4	4.1	3.1	1.8	2.3	2.5	3.7	3.5	2.3	2.2	0.6	1.0	9.9	2.0	NO				
Zfp280b	384	CLUST2	HOST					TSS23148				10:75495356-75505714	5.0	1.9	2.7	6.8	4.9	1.3	3.9	3.2	1.0	2.9	2.0	2.9	1.9	2.8	1.9	0.9	1.7	3.4	1.5	3.0	4.7	1.3	4.7	1.5	2.6	1.6	1.4	3.8	3.2	2.3	0.9	1.3	7.5	2.3	NO				
Exosc6	385	CLUST2	HOST					TSS10829				8:113557866-113581499	14.4	5.5	6.0	5.4	5.5	3.4	8.2	5.8	3.6	6.4	5.2	5.7	5.7	7.1	6.0	6.1	5.6	12.2	6.8	7.3	8.6	2.9	7.2	4.5	8.0	3.3	2.3	6.2	4.9	8.3	5.4	9.4	14.4	2.3	NO				
Jup	386	CLUST2	HOST					TSS16599				11:100231932-100259053	4.1	6.6	2.1	2.1	3.1	1.3	3.3	2.1	4.7	5.8	1.6	4.6	5.5	2.7	5.0	1.5	3.3	4.5	6.1	4.9	2.9	2.3	4.6	1.6	1.5	2.7	2.0	0.9	1.0	1.9	1.6	1.2	6.6	2.0	NO				
Znrf2	387	CLUST2	HOST					TSS23420				6:54766909-54840218	35.3	29.8	26.3	11.5	20.8	37.2	27.9	49.5	17.3	23.4	37.2	48.8	32.6	42.0	32.2	20.2	25.2	44.5	28.8	30.3	33.0	21.0	40.6	17.8	22.9	20.6	20.0	17.4	18.5	21.7	15.3	19.2	49.5	2.0	NO				
Slc7a7	388	CLUST2	HOST					TSS8654				14:54980524-55036536	14.9	3.3	9.7	9.1	9.9	2.5	10.5	2.6	6.0	6.5	11.9	8.1	11.5	8.7	7.5	4.4	5.8	8.5	4.6	8.6	6.5	3.4	13.2	4.0	7.0	7.2	6.3	6.0	4.1	9.2	2.2	4.5	16.2	2.6	NO				
Prkrir	389	CLUST2	HOST					TSS14524				7:105851872-105866572	28.4	15.9	34.6	30.3	33.4	20.7	19.9	25.6	11.7	20.3	37.9	27.9	30.2	32.8	27.5	24.7	15.1	34.7	21.5	24.8	36.7	10.7	46.4	13.2	20.0	34.4	20.3	13.6	16.3	10.3	5.3	8.5	46.4	2.2	NO				
Nolc1	390	CLUST2	HOST					TSS3117				19:46150352-46160020	12.3	3.0	3.2	6.6	4.5	1.7	4.7	6.9	1.8	6.2	3.0	5.5	5.5	8.7	4.5	2.9	4.4	9.3	6.6	6.2	5.2	1.7	2.5	2.4	4.9	1.5	2.5	6.9	7.2	6.2	2.1	3.8	12.3	2.4	NO				
Ampd3	391	CLUST2	HOST					TSS8551				7:117916117-117955909	14.4	4.8	11.7	10.9	14.4	3.9	13.3	13.7	6.9	8.1	3.8	13.9	8.3	18.1	11.0	4.4	6.6	13.9	6.6	13.9	13.5	4.7	7.6	7.4	6.4	9.4	16.9	10.5	6.8	9.0	4.7	4.4	18.1	2.0	NO				
Rassf3	392	CLUST2	HOST					TSS19750				10:120847405-120913306	50.1	36.8	43.3	38.8	49.3	33.6	35.1	44.6	33.9	42.2	45.6	70.1	61.4	42.6	65.7	27.8	38.6	47.1	40.8	49.2	71.7	28.7	90.3	28.4	22.1	44.2	33.4	21.8	21.7	27.6	22.1	27.0	90.3	2.4	NO				
Ly86	393	CLUST2	HOST					TSS25520				13:37437213-37510905	246.9	182.3	186.7	190.8	175.0	224.7	373.0	182.6	141.6	176.2	430.8	324.2	242.5	220.7	221.9	218.7	150.6	389.4	184.6	180.1	155.0	119.2	300.1	192.5	480.7	254.7	189.1	163.9	181.9	184.3	70.4	86.5	480.7	2.0	NO				
Gpr183	394	CLUST2	HOST					TSS25440				14:122277827-122420257	59.2	46.9	45.3	42.0	43.7	27.0	30.2	26.6	23.6	38.0	46.6	67.0	64.9	56.8	52.6	26.3	26.7	50.7	44.4	53.8	56.4	28.5	57.6	41.4	31.6	46.4	34.8	16.0	26.9	15.9	8.1	12.6	67.0	2.1	NO				
LOC100504089	395	CLUST2	HOST					TSS18496				16:32408609-32409143	23.6	42.6	15.5	22.4	35.4	28.1	43.3	28.9	47.3	44.2	26.8	61.8	31.2	56.8	44.1	24.6	48.6	35.0	47.1	40.7	37.7	27.2	33.0	23.5	20.5	26.0	19.3	14.8	19.5	23.8	15.8	15.2	61.8	2.0	NO				
Gpcpd1	396	CLUST2	HOST					TSS6370				2:132354818-132403984	19.3	13.0	24.3	9.5	13.7	16.9	23.9	21.6	10.6	15.5	29.2	30.4	24.8	40.3	17.6	18.2	13.4	28.7	14.5	23.5	28.7	12.1	26.8	9.7	26.3	18.5	15.3	11.7	15.7	14.7	7.6	13.1	40.3	2.0	NO				
Zmynd19	397	CLUST2	HOST					TSS24649				2:24805321-24814933	8.9	4.0	8.2	8.3	7.1	2.1	6.3	6.2	2.0	7.9	5.3	7.5	6.6	6.7	5.5	4.0	3.3	10.7	5.3	6.8	9.3	2.2	7.4	2.4	6.2	3.7	4.4	5.4	7.4	6.6	2.9	5.3	13.8	2.3	NO				
Ap1s2	398	CLUST2	HOST					TSS8684				X:160347091-160367478	37.9	18.0	33.9	12.4	17.0	22.2	20.0	43.5	15.1	18.7	50.1	49.9	32.2	23.7	31.8	25.0	23.1	29.1	19.3	26.3	41.0	18.8	43.3	12.0	23.5	18.2	25.3	22.0	27.6	52.0	14.1	25.9	50.1	2.0	NO				
Acot7	399	CLUST2	HOST					"TSS24253,TSS25136,TSS7671"				4:151552208-151645964	63.5	77.0	57.8	43.0	50.8	37.1	24.4	41.0	44.9	33.1	37.1	70.5	75.5	60.8	66.4	46.5	44.7	55.0	76.0	51.9	48.2	37.5	83.7	31.4	20.6	58.1	38.7	26.0	32.3	29.7	15.5	31.9	83.7	2.0	NO				
Gclc	400	CLUST2	HOST					TSS16142				9:77602616-77641458	16.3	10.3	7.1	10.7	7.1	9.6	7.2	19.8	9.0	16.4	9.7	9.9	11.0	14.5	8.9	10.9	9.6	10.6	12.4	15.2	21.5	6.5	13.9	11.2	4.7	7.9	13.2	13.1	12.1	7.1	3.5	5.7	21.5	2.0	NO				
Shmt1	401	CLUST2	HOST					TSS11924				11:60602398-60624767	3.8	1.5	5.3	2.3	2.6	1.2	1.8	1.6	0.7	1.9	1.4	3.6	2.0	3.3	1.2	0.9	0.6	2.4	1.2	3.5	5.2	1.2	5.0	1.4	1.5	2.5	1.8	2.7	3.6	0.7	0.7	1.0	5.3	2.2	NO				
Ppfibp2	402	CLUST2	HOST					"TSS21603,TSS25863"				7:114738564-114901510	7.3	6.5	8.6	6.7	8.2	5.2	6.5	8.5	4.8	7.5	9.9	11.5	14.0	6.7	12.7	2.8	4.7	8.0	7.4	11.9	5.1	7.7	9.7	5.5	6.4	8.0	8.2	3.5	3.8	2.9	3.1	3.6	14.0	2.4	NO				
Cnst	403	CLUST2	HOST					TSS4326				1:181476659-181557604	3.6	6.5	0.9	3.2	2.2	1.7	4.8	3.0	5.1	5.5	2.3	3.4	4.1	2.7	3.5	1.4	3.2	3.5	3.6	3.3	3.7	2.4	4.1	2.6	2.8	1.7	2.0	2.9	2.5	2.1	1.7	1.5	6.5	2.0	NO				
Myo5a	404	CLUST2	HOST					TSS22324				9:74919012-75071495	21.7	21.0	12.8	13.4	12.8	16.4	20.1	21.7	13.7	22.6	23.9	50.5	31.2	26.4	32.8	12.3	21.2	23.9	16.1	29.1	18.1	20.2	24.9	14.5	14.1	12.5	12.9	13.3	13.6	23.3	20.2	20.2	50.5	2.0	NO				
LOC100502948	1	CLUST3	HOST					TSS8398				1:152112055-152126684	159.0	119.2	154.6	24.9	112.2	198.4	205.2	166.1	130.2	47.7	276.3	103.6	135.1	206.5	87.2	136.0	87.7	187.0	171.2	44.7	240.9	37.7	471.6	91.7	210.0	145.5	83.2	258.5	355.2	141.1	65.3	102.0	471.6	4.2	NO				
Gm10247	2	CLUST3	HOST					TSS1043				16:8922149-8922482	213.1	350.1	441.3	176.7	271.8	408.1	287.5	443.8	294.8	147.3	694.3	389.9	326.4	517.3	270.2	472.7	354.3	391.7	491.0	159.6	648.1	97.0	1723.2	247.4	306.2	428.8	298.4	491.0	641.6	303.3	198.0	234.7	1723.2	4.1	NO				
LOC100504581	3	CLUST3	HOST					TSS18405				1:182728612-182758506	246.8	235.2	397.3	46.8	273.2	352.1	349.0	384.1	281.2	147.6	649.6	314.0	267.8	386.2	249.3	375.8	235.2	430.8	289.8	157.2	445.1	114.9	820.6	194.8	360.4	379.7	268.4	351.8	552.0	264.1	92.9	111.7	820.6	4.1	NO				
Usmg5	4	CLUST3	HOST					TSS10265				19:47142237-47165115	64.5	56.4	43.3	18.5	40.7	81.7	66.3	89.3	64.7	30.9	124.5	62.1	40.3	127.9	45.7	98.0	50.0	78.8	81.0	27.8	133.7	17.1	297.7	43.8	71.2	52.6	34.3	110.4	151.9	100.7	39.3	49.9	297.7	4.0	NO				
LOC100503027	5	CLUST3	HOST					TSS18803				8:26896062-26926454	5.8	9.6	8.7	11.3	7.0	18.1	8.5	7.2	7.6	6.7	13.1	3.1	10.4	7.4	3.7	9.8	8.1	9.4	9.2	6.9	8.5	0.4	18.2	5.9	7.8	10.1	9.0	8.3	13.3	7.2	7.3	8.1	18.2	3.8	NO				
Gm3873	6	CLUST3	HOST					TSS470				19:25074018-25276922	163.1	111.2	113.1	56.9	89.4	160.5	158.3	199.6	98.9	54.3	212.2	87.5	94.2	217.3	101.7	216.9	126.1	191.9	146.5	62.4	248.1	27.4	372.7	109.2	165.5	103.9	82.3	245.5	341.9	292.9	107.1	140.4	372.7	3.7	NO				
Gng10	7	CLUST3	HOST					TSS6738				4:59048027-59054771	62.6	74.0	68.0	25.5	50.5	99.2	65.1	96.3	73.6	27.0	115.5	31.1	64.2	106.2	56.1	131.6	72.9	80.0	87.5	32.0	134.0	14.2	196.4	50.5	75.8	73.3	54.2	110.7	164.8	107.2	49.6	80.2	196.4	3.7	NO				
Gm6030	8	CLUST3	HOST					TSS14957				16:45200310-45205685	25.4	60.9	79.6	61.1	49.2	96.1	35.0	88.8	51.3	33.4	108.7	57.7	71.3	81.3	53.1	82.7	56.1	40.5	66.8	35.8	129.6	15.8	215.5	48.4	31.7	77.8	58.4	87.8	120.2	33.7	31.8	36.6	215.5	3.7	NO				
Rps27l	9	CLUST3	HOST					TSS13748				9:66793924-66797316	144.2	136.1	161.2	60.0	112.3	248.6	161.4	263.8	129.1	87.6	245.9	101.0	163.1	390.2	127.8	313.9	139.6	197.5	216.8	101.6	281.2	39.9	464.7	144.9	224.0	156.5	139.9	331.9	494.5	286.9	126.6	200.3	494.5	3.6	NO				
Tusc3	10	CLUST3	HOST					"TSS13106,TSS1916"				8:40068920-40193932	117.2	100.4	66.7	56.6	84.5	122.1	122.0	191.0	87.2	64.3	149.7	150.9	96.7	178.4	90.4	126.4	87.9	127.6	116.4	63.9	269.9	39.9	484.3	68.5	113.8	69.8	69.9	184.5	189.9	141.4	63.5	94.5	484.3	3.6	NO				
Fmc1	11	CLUST3	HOST					TSS21950				6:38484860-38489449	26.3	21.1	12.1	16.6	13.8	27.1	16.8	20.4	21.8	15.0	22.2	8.0	18.1	18.0	15.3	38.5	12.7	17.3	26.7	14.8	28.9	2.7	25.6	15.9	20.6	12.9	9.9	29.1	41.8	20.9	18.1	26.2	41.8	3.5	NO				
6330409N04Rik	12	CLUST3	HOST					TSS22993				14:62153141-62175723	13.3	16.7	16.1	11.3	21.4	18.5	20.8	18.7	11.5	6.9	24.2	6.8	15.3	28.7	19.9	33.2	19.2	17.1	14.6	7.6	16.5	2.8	16.8	16.6	18.0	11.1	26.2	33.0	42.9	40.4	19.8	40.3	42.9	3.5	NO				
Immp2l	13	CLUST3	HOST					TSS2554				12:42729750-43056573	3.9	8.4	1.8	2.8	4.6	7.9	3.7	9.8	3.9	4.1	7.8	4.6	7.7	7.6	3.5	5.4	3.0	9.0	9.0	3.1	17.5	1.6	29.2	4.7	4.5	3.5	3.9	8.2	12.9	2.9	1.9	2.6	29.2	3.5	NO				
Gm10146	14	CLUST3	HOST					TSS7144				10:77856047-77856521	43.9	37.2	27.9	32.4	29.0	46.3	36.6	46.4	33.6	26.1	36.3	10.2	23.0	58.2	34.3	73.0	41.2	42.2	58.9	26.4	58.3	7.7	48.1	29.8	38.3	25.5	22.7	64.1	97.8	65.3	34.8	54.2	97.8	3.5	NO				
Tomm5	15	CLUST3	HOST					TSS25045				4:45118080-45120985	54.1	41.2	45.2	32.4	35.4	57.0	46.1	57.7	40.4	26.0	49.0	19.0	32.2	55.3	35.4	92.3	32.7	61.3	59.2	32.5	67.6	9.6	54.8	44.9	57.3	38.8	30.3	79.7	117.8	76.7	46.4	71.7	117.8	3.5	NO				
Mrpl13	16	CLUST3	HOST					TSS24				15:55365649-55388867	100.7	121.4	126.8	78.3	116.8	132.2	82.7	95.2	59.8	58.8	148.8	166.4	146.8	136.8	102.3	118.6	72.2	123.1	119.7	68.8	178.9	36.0	409.0	71.4	100.2	138.4	76.3	109.7	165.2	67.1	40.0	52.5	409.0	3.5	NO				
2900010M23Rik	17	CLUST3	HOST					TSS11983				17:27259609-27270836	82.0	107.4	126.7	52.0	78.7	133.9	76.3	105.5	122.4	56.9	104.7	59.1	92.1	122.7	83.1	219.4	121.7	77.2	140.7	52.8	165.4	25.3	284.6	112.8	81.9	128.3	111.1	168.2	212.2	141.4	60.8	103.1	284.6	3.4	NO				
Atp5l	18	CLUST3	HOST					TSS20622				9:44721330-44728825	33.3	26.8	25.0	21.3	17.2	40.7	35.9	39.4	26.7	13.3	57.5	37.2	27.9	42.5	28.3	42.7	25.0	46.7	27.0	11.9	67.5	8.4	99.4	26.6	43.5	33.4	23.5	51.5	82.4	42.2	16.4	25.2	99.4	3.4	NO				
Gm2695	19	CLUST3	HOST					TSS18751				12:103196483-103244203	64.4	50.8	77.0	34.5	42.9	63.2	70.4	70.6	45.9	28.2	86.7	32.6	45.7	101.4	35.8	75.1	42.7	78.0	56.2	21.6	77.6	13.9	156.9	62.5	85.1	58.7	45.8	97.2	125.6	101.9	32.5	50.2	156.9	3.4	NO				
3110003A17Rik	20	CLUST3	HOST					TSS13030				10:17731065-17743058	62.0	75.1	41.4	45.4	52.8	53.3	61.6	57.2	59.1	37.8	60.1	47.0	64.6	80.2	47.7	60.8	51.3	69.2	76.3	43.2	102.0	20.2	220.3	33.8	47.2	43.8	41.1	96.0	99.0	56.7	23.6	40.8	220.3	3.4	NO				
2010107E04Rik	21	CLUST3	HOST					TSS10499				12:113199586-113205188	325.1	334.1	413.7	158.8	256.1	431.5	317.8	370.7	304.0	168.2	574.4	283.8	270.7	438.9	279.9	578.6	336.3	387.4	439.5	172.5	449.2	97.1	1007.5	252.4	334.5	404.7	256.1	429.9	582.7	436.7	160.0	302.3	1007.5	3.4	NO				
Npm3	22	CLUST3	HOST					TSS16733				19:45822223-45824053	17.4	14.9	16.7	11.0	11.1	16.1	9.7	23.5	9.2	8.6	20.1	7.0	20.6	17.6	12.0	19.5	8.4	14.2	17.8	7.8	26.1	2.6	26.3	6.8	11.7	13.7	10.9	17.9	34.8	16.6	10.8	14.6	34.8	3.3	NO				
LOC100503444	23	CLUST3	HOST					TSS21561				11:6315872-6322228	1069.2	1346.6	982.3	1184.7	1274.2	1976.8	1175.0	1610.1	1403.9	861.7	1387.8	1012.1	1109.8	1397.8	1363.7	1740.7	1221.7	1202.2	1988.2	1027.2	2359.5	276.8	2755.6	862.6	1100.4	1300.4	702.6	1818.1	2344.3	1192.6	565.5	823.3	2755.6	3.3	NO				
Dtymk	24	CLUST3	HOST					TSS19399				1:95689152-95698511	54.5	50.5	39.9	29.6	35.6	51.3	47.3	56.6	33.4	27.5	46.2	27.8	41.3	67.4	36.2	64.9	32.9	59.2	65.4	26.7	97.8	11.4	121.0	35.9	41.3	33.6	29.7	64.3	100.3	38.2	25.6	42.0	121.0	3.3	NO				
Gm5963	25	CLUST3	HOST					TSS23277				16:35541447-35664344	333.6	488.7	600.6	264.6	411.1	471.6	425.4	498.2	499.3	236.5	970.7	684.7	321.9	579.4	508.0	1000.5	464.9	527.4	743.5	188.7	817.9	193.7	1856.2	467.6	547.5	550.1	339.6	575.4	844.1	580.8	334.6	392.6	1856.2	3.3	NO				
Gm10221	26	CLUST3	HOST					TSS1700				5:24087222-24087725	380.0	430.0	435.9	238.2	282.9	581.5	399.6	501.5	395.7	212.6	662.8	297.8	340.9	583.1	346.2	652.4	378.3	491.0	522.4	215.5	640.5	113.1	1114.8	317.3	424.9	374.4	326.9	617.3	790.5	589.1	260.6	321.5	1114.8	3.3	NO				
Clec2d	27	CLUST3	HOST					TSS6459				6:129130639-129136552	38.4	47.7	31.9	26.7	30.5	69.1	91.6	64.3	40.4	34.8	55.3	24.1	48.9	60.1	50.6	110.8	47.9	71.3	36.3	24.4	49.5	10.5	44.2	72.4	95.5	51.4	60.1	93.9	71.4	96.3	50.9	41.8	110.8	3.3	NO				
LOC100503459	28	CLUST3	HOST					TSS22746				X:20158158-20158440	193.2	224.6	277.8	79.5	177.3	331.6	211.7	293.9	194.5	111.4	309.0	159.9	234.6	297.9	175.8	365.6	226.0	253.0	288.0	109.8	401.9	63.7	621.0	168.8	229.2	213.4	180.6	319.8	432.9	294.7	146.9	200.2	621.0	3.3	NO				
Sepw1	29	CLUST3	HOST					TSS2243				7:16502556-16507720	81.0	105.7	152.2	94.1	81.5	129.5	143.6	166.4	109.5	93.8	165.0	55.2	147.9	324.5	89.3	145.5	100.7	114.8	123.1	70.3	130.6	33.0	281.8	172.9	169.6	199.8	172.5	232.5	250.8	163.4	46.8	56.4	324.5	3.3	NO				
Rbm3	30	CLUST3	HOST					TSS5853				X:7716100-7725090	102.4	176.4	129.0	52.7	124.1	220.0	125.6	135.0	162.6	61.9	177.8	75.3	154.4	154.1	115.0	169.7	119.6	134.0	187.8	67.7	189.8	33.1	321.9	102.7	129.1	149.3	115.9	202.6	289.6	89.7	82.4	108.0	321.9	3.2	NO				
1500011K16Rik	31	CLUST3	HOST					TSS479				2:127617112-127618224	46.4	61.9	49.3	29.1	37.4	73.2	42.4	62.1	55.5	33.4	65.4	36.0	44.8	57.8	56.7	102.3	55.6	61.9	80.1	25.4	78.3	13.0	131.3	50.1	51.1	52.2	37.0	65.1	102.2	63.6	30.2	47.1	131.3	3.2	NO				
Mrpl53	32	CLUST3	HOST					TSS22643				6:83051509-83059926	32.5	43.1	45.6	23.9	28.5	54.2	35.0	37.6	37.3	22.5	64.0	24.8	44.3	50.5	37.1	72.9	42.0	44.2	54.5	18.8	52.3	9.8	99.9	36.5	42.2	47.2	38.4	54.7	73.8	48.4	33.8	32.9	99.9	3.2	NO				
Chchd1	33	CLUST3	HOST					TSS10457				14:21521233-21523647	77.4	80.8	92.9	36.8	60.4	99.5	77.6	92.6	75.5	44.7	131.1	51.0	74.9	121.8	69.9	157.3	71.3	109.1	107.4	42.7	145.9	22.2	216.0	65.1	84.6	68.0	73.6	133.4	204.4	117.6	59.4	66.5	216.0	3.2	NO				
Ndufa4	34	CLUST3	HOST					TSS21257				6:11850372-11857446	141.8	150.6	145.0	90.9	116.6	225.5	183.6	204.9	152.2	111.0	188.0	117.4	116.0	208.3	121.4	278.7	140.6	223.6	210.9	118.0	262.9	53.4	505.7	103.8	191.4	136.4	114.2	262.2	344.2	229.3	89.3	147.9	505.7	3.2	NO				
1810022K09Rik	35	CLUST3	HOST					TSS18488				3:14578670-14611256	14.2	13.5	28.0	20.2	17.8	19.3	16.3	15.8	13.0	9.3	19.7	14.0	15.0	21.5	10.5	19.5	15.5	17.6	15.5	11.5	23.5	3.6	42.2	12.5	16.8	16.6	20.5	31.1	30.0	18.4	6.5	13.3	42.2	3.2	NO				
Lsm5	36	CLUST3	HOST					TSS4098				6:56651056-56654693	8.6	4.8	4.2	1.7	2.7	7.1	4.5	7.0	5.0	1.6	10.1	1.9	4.4	6.2	3.0	5.2	3.6	3.7	5.3	3.2	6.4	0.3	7.6	4.0	4.1	4.8	2.3	4.2	11.4	5.5	2.3	5.6	11.4	3.2	NO				
Gm13202	37	CLUST3	HOST					TSS13160				4:147442139-147442601	64.7	45.2	45.3	14.9	34.1	57.4	65.6	63.5	49.1	25.1	67.4	50.2	40.2	62.2	41.5	75.6	60.6	53.1	73.8	28.3	76.3	12.6	125.0	41.0	68.5	51.2	35.6	56.0	61.1	78.7	36.3	37.2	125.0	3.2	NO				
Acyp1	38	CLUST3	HOST					TSS14323				12:86613347-86621385	11.2	18.0	9.8	3.4	7.5	22.8	11.3	12.3	12.2	10.2	21.5	3.7	11.5	13.4	13.7	32.0	16.8	13.4	18.9	8.1	12.5	2.6	12.8	8.9	18.3	11.0	7.1	12.6	18.3	21.3	18.0	24.9	32.0	3.2	NO				
Lage3	39	CLUST3	HOST					TSS537				X:71597500-71598957	39.5	41.9	30.2	23.8	31.9	56.9	37.6	48.8	39.1	19.4	57.0	15.7	36.5	41.8	28.8	69.1	32.6	47.2	50.2	21.1	55.5	8.3	80.6	25.1	45.1	38.7	33.9	60.5	84.7	53.9	32.4	40.6	84.7	3.2	NO				
Timm8a1	40	CLUST3	HOST					TSS14942				X:131071796-131076201	33.6	20.3	25.5	17.0	21.7	23.6	16.3	27.3	23.3	19.8	23.2	13.3	20.1	17.0	12.5	20.4	15.3	29.6	26.2	16.0	39.8	5.7	41.0	20.8	15.1	16.2	18.7	44.4	60.1	16.9	7.0	11.1	60.1	3.2	NO				
Nat5	41	CLUST3	HOST					TSS1986				2:145728976-145742161	43.0	40.0	31.5	20.7	25.2	45.6	50.9	47.5	29.5	22.9	55.5	16.3	39.0	57.0	38.9	60.8	41.2	44.3	30.6	25.0	42.9	7.9	37.4	30.3	57.6	33.7	37.5	56.0	80.3	113.2	60.7	96.6	80.3	3.2	NO				
Vps29	42	CLUST3	HOST					TSS25019				5:122804421-122813296	95.4	79.7	85.6	48.9	65.3	126.2	95.2	98.9	104.4	61.8	113.5	48.2	66.3	111.3	71.9	177.7	89.2	111.0	104.7	64.9	114.7	20.5	109.5	81.7	98.7	83.6	78.0	159.5	194.0	175.2	74.2	112.1	194.0	3.2	NO				
Dnajc15	43	CLUST3	HOST					TSS9065				14:78226023-78274724	46.8	92.0	85.0	31.5	54.3	136.6	74.7	93.5	66.1	37.1	131.6	21.3	64.8	109.8	73.0	168.3	82.8	77.2	115.3	35.7	79.7	17.7	113.2	57.5	68.2	90.4	83.8	122.7	162.9	116.4	63.0	97.0	168.3	3.2	NO				
Tmem126a	44	CLUST3	HOST					TSS17549				7:97599221-97605718	25.7	18.1	16.3	8.3	13.5	26.5	26.5	31.9	19.2	12.6	29.1	9.2	17.1	39.9	16.1	36.0	20.5	23.4	21.0	15.6	32.9	4.7	28.1	12.7	22.7	15.0	16.9	38.8	50.1	51.5	18.0	28.9	50.1	3.2	NO				
Tmem208	45	CLUST3	HOST					TSS19545				8:107850263-107852957	44.9	37.0	37.1	25.9	31.9	45.8	32.8	41.5	36.6	19.0	41.1	18.3	25.1	50.1	29.6	77.1	41.9	34.9	48.2	21.8	48.9	7.7	50.8	33.8	39.3	43.4	31.3	62.1	73.0	68.2	33.7	51.2	77.1	3.2	NO				
Pigp	46	CLUST3	HOST					"TSS11194,TSS1423,TSS18983,TSS25609"				16:94580369-94690828	9.4	7.2	7.2	3.6	4.1	9.2	11.7	13.0	6.8	2.8	13.3	5.5	7.8	13.1	5.6	12.2	7.0	9.6	9.9	4.9	13.3	1.8	24.4	4.6	11.1	7.1	4.8	13.8	17.2	21.5	7.0	14.9	24.4	3.2	NO				
15-Sep	47	CLUST3	HOST					TSS27652				3:144233390-144260641	243.0	303.6	248.0	91.5	203.5	408.4	258.4	322.4	282.5	142.6	462.0	130.9	260.0	288.2	260.5	524.7	289.9	287.6	314.7	135.2	358.3	62.4	462.3	224.1	292.2	290.3	266.4	412.9	563.2	384.8	209.7	218.0	563.2	3.2	NO				
Glipr1	48	CLUST3	HOST					TSS26307				10:111409750-111434320	105.1	195.8	113.7	50.7	88.0	162.8	237.0	206.4	123.5	72.9	240.1	96.4	172.7	248.4	192.4	180.5	112.1	265.8	143.2	84.3	198.7	30.3	148.9	122.1	177.0	118.7	180.7	175.6	276.6	182.6	123.8	277.1	276.6	3.1	NO				
Cklf	49	CLUST3	HOST					"TSS21960,TSS4423"				8:106774802-106788836	21.2	21.0	17.6	12.9	17.5	32.7	28.5	19.0	23.1	10.0	33.5	4.8	18.7	27.0	23.7	40.5	27.7	22.2	21.4	17.9	22.3	6.6	13.7	25.6	29.4	17.9	22.6	37.5	50.1	44.8	31.4	43.7	50.1	3.1	NO				
Dctpp1	50	CLUST3	HOST					TSS18888				7:134400472-134404181	49.0	59.0	35.8	16.4	31.8	54.0	28.9	61.5	28.8	21.9	55.8	17.7	47.5	40.6	36.7	74.0	31.9	43.1	62.5	22.4	92.3	11.2	106.3	27.3	32.9	29.6	35.0	63.3	103.3	43.6	33.5	47.9	106.3	3.1	NO				
Ccdc90b	51	CLUST3	HOST					TSS11052				7:99709658-99730804	19.3	16.4	21.8	12.1	14.1	23.3	25.6	21.3	19.2	10.6	37.5	11.3	20.7	25.0	16.3	33.8	17.6	26.6	16.4	12.1	26.5	3.7	30.8	15.5	29.4	23.7	21.8	28.3	40.1	27.5	16.9	20.9	40.1	3.1	NO				
Nudcd2	52	CLUST3	HOST					TSS8899				11:40547143-40553548	22.8	15.7	17.8	9.4	12.9	20.9	20.5	18.7	13.4	11.9	27.4	10.2	17.4	24.2	17.3	41.1	17.7	30.0	20.9	12.2	24.6	3.9	26.4	11.2	23.7	14.2	12.7	23.1	34.5	27.2	16.8	26.1	41.1	3.1	NO				
Sec61g	53	CLUST3	HOST					TSS25390				11:16401640-16408487	8.1	6.5	13.2	4.8	5.6	9.9	6.9	11.4	7.3	3.4	14.8	12.8	10.2	11.4	4.9	11.5	6.3	12.9	9.3	4.4	16.0	3.0	33.3	8.1	6.5	8.8	8.1	11.4	16.8	8.3	2.4	8.3	33.3	3.1	NO				
Cd9	54	CLUST3	HOST					TSS14745				6:125410283-125444773	446.3	547.5	433.4	145.9	252.5	625.3	401.4	452.7	366.4	181.9	739.2	116.9	421.7	440.9	481.5	560.9	390.0	487.7	464.1	171.9	319.0	85.9	349.1	285.2	397.1	467.1	611.6	429.2	592.7	604.7	298.0	528.1	739.2	3.1	NO				
Psma6	55	CLUST3	HOST					TSS21343				12:56499811-56519446	215.2	165.7	267.1	147.8	223.8	241.7	294.9	231.9	210.2	136.5	246.3	160.9	150.5	408.4	148.1	309.3	164.7	264.6	227.9	119.4	328.8	53.7	299.8	236.6	241.1	239.6	219.2	418.0	464.2	221.0	100.7	152.8	464.2	3.1	NO				
Psat1	56	CLUST3	HOST					TSS18086				19:15979621-15999515	21.4	32.0	14.1	12.6	15.8	37.5	15.2	31.2	18.4	11.2	40.4	9.5	38.8	34.3	19.3	26.8	16.4	15.2	26.0	14.5	56.1	6.6	53.9	9.9	12.0	14.7	13.3	42.7	63.3	21.9	15.6	22.6	63.3	3.1	NO				
Tceb1	57	CLUST3	HOST					TSS2953				1:16632845-16646946	61.0	49.8	68.4	53.1	61.9	69.3	73.7	70.1	51.6	48.7	88.3	76.1	57.9	82.2	50.2	85.0	51.0	79.0	56.6	45.1	113.4	20.8	184.2	52.1	72.2	64.8	61.4	99.6	131.0	93.6	28.5	52.6	184.2	3.1	NO				
Bcap29	58	CLUST3	HOST					"TSS16468,TSS8915"				12:32280218-32319523	46.1	45.7	33.0	17.2	39.6	51.1	28.2	47.0	40.6	19.9	55.2	19.3	33.8	43.0	35.3	67.4	45.2	42.2	47.8	21.1	54.2	8.8	62.1	28.3	46.0	39.1	35.0	59.0	81.4	53.2	22.6	37.8	81.4	3.1	NO				
2810008M24Rik	59	CLUST3	HOST					TSS6652				13:108834667-108839340	66.8	54.7	61.0	48.2	58.1	76.2	62.7	65.7	77.7	38.6	79.6	27.0	45.1	66.6	46.9	89.0	56.9	69.2	51.0	42.1	73.7	16.3	82.3	79.3	78.6	77.5	86.1	131.7	143.7	79.6	37.5	51.5	143.7	3.1	NO				
Stard3nl	60	CLUST3	HOST					TSS8752				13:19449544-19487621	47.6	54.4	42.7	27.9	37.1	73.3	78.9	55.0	52.0	33.7	83.5	22.3	51.9	82.3	49.6	110.3	58.7	68.0	57.7	36.2	59.8	12.3	46.2	55.6	81.2	53.2	51.9	82.6	100.6	95.0	55.0	76.7	110.3	3.1	NO				
Nme4	61	CLUST3	HOST					TSS16120				17:26228689-26232415	31.3	46.9	35.7	26.7	31.7	55.5	25.5	46.9	53.7	25.1	45.2	13.6	35.3	25.3	33.0	71.6	53.9	40.1	50.2	27.5	52.8	9.4	58.3	37.6	42.0	42.7	42.6	61.4	85.6	66.8	32.5	44.6	85.6	3.1	NO				
Gtf2a2	62	CLUST3	HOST					TSS9815				9:69860356-69870654	24.1	24.6	27.8	9.2	19.1	31.0	32.3	31.9	23.6	16.8	46.1	27.3	27.5	34.6	25.5	55.1	27.7	41.1	31.0	16.1	46.4	6.2	50.0	18.6	37.7	23.9	30.1	41.1	58.6	44.3	17.3	29.4	58.6	3.1	NO				
Tmem70	63	CLUST3	HOST					TSS14354				1:16655271-16668356	22.2	16.9	21.3	16.5	17.8	24.4	23.1	18.2	18.4	13.2	25.0	16.0	14.6	24.8	19.3	36.4	18.3	26.1	23.1	15.3	28.0	5.4	52.2	18.3	21.7	18.8	15.7	24.9	33.2	22.2	14.0	21.9	52.2	3.1	NO				
Vbp1	64	CLUST3	HOST					TSS14991				X:72759635-72780285	50.6	43.0	45.0	27.6	45.2	61.7	58.4	51.0	42.8	28.8	89.1	46.6	44.5	60.8	38.9	58.9	35.0	60.4	43.6	26.4	79.9	14.0	122.8	40.7	53.0	61.1	35.6	73.5	78.3	45.3	23.8	35.9	122.8	3.0	NO				
Gm9836	65	CLUST3	HOST					TSS27410				5:23758835-23763479	68.9	34.6	45.4	25.9	51.6	39.4	64.3	65.2	39.2	29.2	73.0	77.3	46.4	88.2	32.8	31.3	30.2	75.0	47.2	33.9	101.7	16.5	141.2	36.2	59.6	43.1	43.2	72.7	83.4	51.8	16.1	23.4	141.2	3.0	NO				
Hspe1	66	CLUST3	HOST					TSS11087				1:55144991-55148161	127.7	136.9	214.5	101.2	117.7	156.1	91.5	168.9	110.5	84.0	178.7	150.9	184.7	243.3	120.3	192.6	102.8	146.4	175.4	109.9	285.0	57.3	469.8	103.0	95.5	155.7	112.9	187.8	278.2	112.0	69.7	96.8	469.8	3.0	NO				
Prps1	67	CLUST3	HOST					TSS27613				X:136991141-137010679	19.9	24.5	10.4	15.2	22.1	41.8	15.8	18.2	11.2	12.4	21.8	7.9	11.9	16.9	8.1	13.5	7.6	18.5	16.2	7.6	19.8	4.3	28.1	12.6	15.2	10.1	6.7	18.8	21.3	7.4	2.6	5.6	41.8	3.0	NO				
Ndufb2	68	CLUST3	HOST					TSS5235				6:39520008-39675462	85.9	93.4	81.5	32.9	57.2	115.6	74.6	102.6	78.4	55.8	114.1	55.2	82.4	94.2	77.0	159.4	85.6	99.5	124.3	48.5	128.2	24.4	198.5	74.1	91.7	94.0	67.7	104.5	152.4	122.7	62.1	101.0	198.5	3.0	NO				
Gm561	69	CLUST3	HOST					TSS25820				2:144419800-144421101	22.0	27.9	26.5	16.1	29.7	33.0	31.0	23.2	19.9	11.8	37.3	25.0	24.5	34.0	23.8	52.3	24.8	30.5	30.1	11.5	37.7	6.7	59.3	24.7	30.9	23.4	14.5	33.3	48.6	36.1	17.9	31.9	59.3	3.0	NO				
Rbm7	70	CLUST3	HOST					TSS21870				9:48296813-48303410	39.8	51.2	66.1	32.0	56.6	66.8	58.2	49.4	49.6	25.3	106.1	29.3	56.0	58.1	41.7	76.1	48.1	56.3	45.7	28.3	60.8	12.7	76.9	49.0	66.2	74.5	61.8	62.9	80.2	53.9	40.7	48.0	106.1	3.0	NO				
Nhp2	71	CLUST3	HOST					TSS4313				11:51433274-51449398	67.3	40.2	55.5	41.4	47.3	47.3	34.4	61.2	37.4	31.5	46.6	31.0	35.4	68.6	36.3	64.2	38.8	56.1	66.3	30.5	84.7	11.7	72.7	31.3	38.3	34.7	32.8	77.9	98.4	53.3	19.8	38.1	98.4	3.0	NO				
1110058L19Rik	72	CLUST3	HOST					TSS12845				1:24002777-24012479	22.2	20.4	11.5	12.8	15.7	28.5	23.6	29.3	16.8	11.0	21.2	10.8	14.2	28.2	14.0	31.2	19.1	25.4	26.5	13.7	38.4	4.8	44.0	19.2	26.9	17.9	13.4	34.6	39.6	33.3	16.8	25.3	44.0	3.0	NO				
Anxa1	73	CLUST3	HOST					TSS17977				19:20447923-20465161	360.7	609.9	309.2	140.9	299.0	683.3	456.7	816.2	332.2	238.6	599.7	160.0	489.0	936.7	762.1	1064.1	637.8	465.3	539.5	297.0	362.2	135.8	307.8	486.6	491.0	415.4	460.0	597.4	1031.7	1771.7	667.1	1515.5	1064.1	3.0	NO				
Rpa3	74	CLUST3	HOST					TSS25842				6:8205935-8209141	20.2	12.7	13.5	8.0	9.5	20.5	22.5	10.6	11.1	5.2	37.6	7.1	13.7	15.9	12.8	28.5	13.3	25.9	16.9	10.7	28.8	4.0	27.1	10.1	26.2	12.9	13.0	21.6	37.9	20.2	13.6	17.1	37.9	3.0	NO				
Ormdl1	75	CLUST3	HOST					TSS18886				1:53353938-53367089	29.2	37.6	30.9	20.4	23.5	46.6	38.4	41.2	28.4	22.4	54.3	19.8	33.6	42.0	33.4	58.2	32.9	44.9	37.8	21.1	68.7	8.4	68.9	27.5	37.6	28.0	27.5	50.9	72.3	38.4	24.4	32.5	72.3	3.0	NO				
Timm10	76	CLUST3	HOST					TSS26627				2:84667177-84670370	17.9	15.3	19.1	16.6	16.8	20.0	18.2	15.7	15.7	9.7	12.8	7.5	10.4	21.1	15.8	40.2	20.6	23.3	23.4	11.9	17.0	4.3	16.1	14.6	20.9	13.0	13.5	21.0	24.2	27.1	13.3	24.6	40.2	3.0	NO				
Ndufaf2	77	CLUST3	HOST					TSS27707				13:108842782-108948819	13.7	18.7	17.0	15.9	11.6	18.7	11.1	14.8	15.7	9.3	21.0	9.3	13.3	21.4	14.4	25.2	14.9	18.4	19.6	8.4	26.6	4.4	40.3	10.0	13.6	11.2	12.0	18.9	33.1	23.9	15.1	13.4	40.3	2.9	NO				
1110065P20Rik	78	CLUST3	HOST					TSS6018				4:124479792-124527974	11.9	10.9	10.0	3.2	7.8	11.8	8.2	13.5	9.5	7.1	12.9	8.2	10.4	10.1	9.1	20.2	11.8	15.7	15.3	4.2	18.1	2.7	27.4	5.6	9.3	7.7	7.3	17.4	20.3	13.7	7.5	11.0	27.4	2.9	NO				
Rpl39	79	CLUST3	HOST					TSS21919				X:34617345-34625179	321.1	250.2	229.9	130.4	180.5	257.4	365.3	198.6	192.4	105.9	230.2	137.7	232.5	177.8	200.7	220.4	176.5	420.5	219.4	84.0	310.1	71.0	551.0	348.1	239.5	258.1	196.7	180.2	311.7	251.4	114.7	335.0	551.0	2.9	NO				
Akr1c13	80	CLUST3	HOST					TSS23397				13:4190432-4204849	24.2	23.1	12.0	11.1	15.5	32.5	29.0	21.9	21.2	12.7	19.9	5.3	13.5	23.8	18.5	31.3	19.6	26.8	20.8	13.3	25.8	4.2	35.8	20.6	33.0	13.8	14.2	26.5	38.6	25.1	19.9	24.1	38.6	2.9	NO				
Psmg4	81	CLUST3	HOST					TSS10494				13:34254845-34270041	46.7	35.9	54.8	38.6	36.2	39.9	47.2	40.2	26.8	23.7	56.4	29.2	43.8	70.1	38.1	56.9	38.3	46.4	48.5	27.8	53.7	8.9	73.9	32.8	47.4	48.6	29.0	56.3	70.0	55.2	33.1	53.6	73.9	2.9	NO				
Rfc3	82	CLUST3	HOST					TSS10484				5:152445398-152453783	16.3	16.6	10.4	9.5	10.8	14.5	22.9	12.9	9.1	13.1	20.6	13.9	17.5	22.4	11.5	18.4	10.4	20.6	13.6	12.7	29.9	6.9	58.6	15.2	17.7	9.8	9.9	15.7	18.6	13.7	9.9	18.9	58.6	2.9	NO				
Gt(ROSA)26Sor	83	CLUST3	HOST					TSS7235				6:112996320-113027238	10.2	4.6	8.4	4.9	5.0	7.2	11.0	7.3	4.9	3.9	12.0	6.5	3.6	10.2	4.8	10.2	4.7	9.7	6.1	3.6	12.8	1.6	16.9	7.6	14.6	6.4	6.8	13.0	18.9	8.5	3.6	4.5	18.9	2.9	NO				
LOC100046796	84	CLUST3	HOST					TSS9162				X:36322970-36323339	61.8	49.0	63.9	56.0	38.1	67.4	68.4	64.4	42.7	31.5	86.6	36.1	33.0	101.0	33.7	94.9	49.5	64.4	44.8	40.2	103.1	19.6	154.1	44.3	76.6	48.8	36.7	80.0	133.5	86.6	30.7	61.9	154.1	2.9	NO				
Ube2e1	85	CLUST3	HOST					TSS13768				14:19103655-19164358	34.3	32.1	32.8	25.9	30.2	40.6	45.7	45.8	29.8	22.7	45.7	21.2	27.5	77.2	30.6	58.4	36.4	41.8	37.5	23.0	41.1	9.4	51.3	30.9	41.9	30.7	32.9	58.8	71.7	63.5	23.7	38.4	77.2	2.9	NO				
Eef1e1	86	CLUST3	HOST					TSS23296				13:38737559-38750897	23.7	13.2	20.9	17.9	18.5	12.6	16.3	19.5	10.9	11.0	20.8	13.3	16.2	30.6	14.2	23.2	10.6	29.5	20.0	12.7	27.6	4.1	31.6	12.1	19.2	15.5	11.8	25.3	37.0	26.7	9.5	17.8	37.0	2.9	NO				
Ndufb6	87	CLUST3	HOST					TSS27530				4:40217695-40226401	107.8	79.0	75.2	37.7	62.3	103.7	82.5	109.4	89.5	44.3	98.9	65.8	54.3	118.4	66.1	135.5	70.9	94.1	114.0	42.8	138.6	29.0	223.5	71.4	84.3	57.2	49.8	125.1	174.8	155.7	56.4	90.0	223.5	2.9	NO				
Pigyl	88	CLUST3	HOST					TSS6422				9:21961289-21962799	32.7	37.7	38.0	21.8	27.4	43.0	45.9	30.6	31.1	28.7	43.9	33.8	39.6	32.4	21.2	50.3	26.5	49.9	45.5	24.8	58.0	10.0	81.3	34.3	33.6	44.8	27.2	32.9	43.8	23.8	18.7	24.3	81.3	2.9	NO				
Ndufc1	89	CLUST3	HOST					TSS2860				3:51209400-51212877	103.4	91.3	74.6	47.2	69.6	115.8	89.1	129.1	93.9	64.0	124.5	100.3	85.7	144.0	87.9	120.7	100.3	109.2	140.9	62.9	128.7	36.9	275.4	70.9	88.5	86.6	89.5	118.9	131.2	134.0	50.1	73.7	275.4	2.9	NO				
Ndufs6	90	CLUST3	HOST					TSS2958				13:73457323-73465930	34.9	40.0	30.1	35.4	28.2	50.5	35.0	48.5	38.2	27.7	46.0	26.3	27.6	60.3	36.6	51.5	35.3	41.0	47.8	30.1	54.9	11.0	86.4	30.7	33.0	32.5	25.3	48.8	56.5	45.2	21.8	37.4	86.4	2.9	NO				
Mrpl32	91	CLUST3	HOST					TSS1597				13:14702567-14705304	27.4	33.3	48.1	16.4	27.8	44.8	29.5	29.2	27.2	16.0	66.8	27.7	48.0	43.8	28.5	52.8	32.6	37.9	37.6	20.4	34.4	8.3	56.9	25.2	33.7	56.9	40.2	32.0	44.8	30.1	22.2	26.6	66.8	2.9	NO				
Ubl4	92	CLUST3	HOST					TSS4434				X:71612739-71613866	52.2	40.0	53.3	33.2	35.9	56.6	32.9	53.8	40.3	29.9	61.4	28.0	44.0	40.7	31.0	68.2	41.8	44.3	58.5	25.0	62.2	11.1	81.4	24.8	38.5	54.0	41.5	57.8	86.5	37.1	30.2	34.4	86.5	2.9	NO				
Fkbp3	93	CLUST3	HOST					TSS23588				12:66137320-66174925	59.1	54.5	69.3	39.2	55.4	72.1	38.2	78.0	41.8	39.8	80.3	79.2	60.6	72.3	49.1	75.6	45.9	63.3	64.3	43.3	124.6	23.3	173.9	30.2	41.3	42.7	45.2	80.3	126.6	50.1	23.2	40.0	173.9	2.8	NO				
Pole4	94	CLUST3	HOST					TSS699				6:82596705-82602859	30.1	28.8	22.1	27.4	24.6	28.6	31.8	34.6	27.4	22.3	30.2	25.5	25.6	44.7	26.1	39.6	22.7	36.4	34.5	21.2	61.8	10.0	78.1	20.3	21.9	21.1	21.8	41.5	55.0	29.9	14.0	22.7	78.1	2.8	NO				
Pdcd10	95	CLUST3	HOST					TSS5123				3:75320411-75360721	23.5	19.1	25.9	10.7	18.3	28.6	33.3	21.6	21.3	14.3	43.0	22.2	21.2	36.0	18.0	33.9	20.1	31.3	18.8	14.8	34.5	6.0	48.8	27.1	35.7	25.8	22.8	37.7	48.3	35.6	17.7	22.0	48.8	2.8	NO				
Med21	96	CLUST3	HOST	MED21				TSS17699				6:146591100-146599122	48.8	30.4	36.5	22.3	25.3	35.2	47.2	36.0	30.0	24.4	53.3	22.9	30.9	48.4	24.5	54.5	28.7	43.3	28.8	22.7	59.7	11.8	90.6	28.2	42.7	38.3	36.7	56.4	75.0	47.6	16.2	34.3	90.6	2.8	NO				
Snrpg	97	CLUST3	HOST					TSS6441				6:86321533-86328896	33.4	42.1	53.1	25.5	28.2	48.6	32.1	43.9	28.2	17.5	54.5	21.4	48.1	50.6	35.6	56.4	33.3	34.7	42.3	17.7	60.0	11.4	87.4	23.2	36.2	45.9	34.1	50.9	61.2	37.0	20.5	38.3	87.4	2.8	NO				
Eif1ay	98	CLUST3	HOST					TSS27324				X:155810126-155823631	91.4	76.1	85.5	63.7	63.1	88.5	66.6	86.4	71.6	54.4	104.6	65.5	86.6	82.3	56.5	103.5	63.4	83.5	91.0	51.5	114.7	22.0	162.8	46.1	52.7	79.4	70.8	107.0	127.3	76.2	34.0	60.9	162.8	2.8	NO				
Bnip3	99	CLUST3	HOST					TSS13608				7:146082518-146101189	339.9	365.7	410.8	184.5	329.1	569.8	249.7	393.6	485.7	187.4	577.2	160.4	333.1	278.3	302.8	503.2	325.6	303.3	382.4	228.2	567.7	97.1	512.1	484.4	269.6	535.7	507.3	558.7	697.7	165.5	175.2	186.4	697.7	2.8	NO				
Bola3	100	CLUST3	HOST					TSS1738				6:83299477-83308386	34.7	32.0	22.8	14.7	27.6	45.3	33.0	49.4	26.8	19.0	36.4	23.6	29.3	50.3	29.2	60.0	37.4	46.8	43.4	21.2	61.7	10.5	80.4	25.3	38.0	22.7	22.0	55.7	70.1	53.2	14.5	31.4	80.4	2.8	NO				
RP23-195K8.6	101	CLUST3	HOST					TSS27552				4:43506268-43508792	20.4	24.9	27.4	9.8	14.4	23.1	22.9	19.8	19.6	13.2	30.9	9.5	22.9	29.5	20.6	36.8	17.9	26.6	25.0	12.3	23.6	4.3	24.2	15.9	20.7	27.5	20.6	27.6	36.2	28.6	18.3	25.1	36.8	2.8	NO				
Mrps12	102	CLUST3	HOST					TSS14803				7:29524659-29526800	29.9	18.5	21.6	22.8	20.8	22.4	32.3	22.8	16.0	15.9	19.3	27.6	16.4	38.2	17.5	26.5	17.7	30.2	21.4	17.0	28.2	5.4	44.3	18.8	24.5	18.9	17.3	20.4	24.4	37.3	17.0	24.2	44.3	2.8	NO				
Pigx	103	CLUST3	HOST					TSS6616				16:32084501-32099813	39.7	34.3	64.4	18.7	37.3	55.9	37.6	33.4	39.9	22.2	58.4	39.5	41.4	44.3	31.2	58.4	35.1	45.1	45.2	23.6	46.3	8.9	68.6	34.1	40.5	48.0	36.2	41.7	50.1	47.5	24.4	38.9	68.6	2.8	NO				
Nae1	104	CLUST3	HOST					TSS13678				8:107034927-107058537	23.4	15.2	21.1	16.8	25.0	19.9	22.4	20.9	20.6	13.7	26.6	22.1	18.2	30.8	14.4	26.6	15.2	26.4	16.3	14.5	38.8	7.0	35.6	24.9	22.6	20.7	21.2	42.2	55.3	25.3	11.6	19.9	55.3	2.8	NO				
Nt5c	105	CLUST3	HOST					TSS26265				11:115336990-115353128	25.5	17.7	24.1	20.2	17.1	30.0	24.4	26.9	29.1	19.6	21.1	13.1	17.4	32.0	15.0	36.6	20.1	26.8	26.2	20.5	35.2	6.0	35.8	24.7	24.4	22.2	20.0	37.9	48.5	42.5	20.7	33.5	48.5	2.8	NO				
Grap	106	CLUST3	HOST					TSS25				11:61466822-61486279	5.5	5.4	3.3	2.8	4.5	5.9	8.9	6.8	4.6	4.4	7.2	1.2	5.0	12.3	4.7	3.7	3.7	5.7	4.1	3.6	3.8	0.9	1.0	2.3	5.6	4.3	5.0	5.8	7.9	4.2	4.7	4.5	12.3	2.8	NO				
LOC100504329	107	CLUST3	HOST					"TSS10001,TSS23656"				6:17587097-17639725	33.5	35.6	26.9	25.3	30.6	45.1	61.7	45.0	36.2	31.3	47.1	19.1	39.2	80.3	31.6	54.2	33.0	40.2	29.1	35.0	39.8	10.5	33.5	61.2	68.8	38.5	36.9	59.2	70.8	74.7	26.0	60.7	80.3	2.8	NO				
Prim1	108	CLUST3	HOST					TSS10516				10:127452270-127467086	14.1	14.3	8.9	7.4	8.9	15.4	10.0	12.5	9.1	10.9	18.5	13.0	18.2	12.8	10.4	15.5	9.0	12.6	12.3	10.1	26.4	5.2	42.8	6.0	8.0	5.7	7.7	10.6	16.9	8.4	7.5	11.3	42.8	2.8	NO				
Gm6314	109	CLUST3	HOST					TSS3776				7:147501564-147501957	19.6	33.1	12.6	15.7	21.6	21.5	25.8	18.9	27.4	24.6	18.4	11.3	33.8	26.6	20.3	26.9	19.6	20.4	35.7	20.7	37.8	8.3	64.3	13.6	15.8	15.4	18.7	35.2	38.1	20.2	13.7	18.0	64.3	2.8	NO				
C1d	110	CLUST3	HOST					TSS142				11:17157620-17169179	16.4	11.8	13.8	11.5	10.0	16.9	20.0	17.8	14.4	9.9	20.7	9.1	10.2	25.6	13.3	28.8	13.8	20.7	14.3	12.6	24.6	4.0	30.9	12.5	21.9	13.6	11.9	25.5	34.0	22.1	9.4	17.9	34.0	2.8	NO				
Trmt61b	111	CLUST3	HOST					"TSS13252,TSS13863"				17:71901400-71948101	6.5	6.9	4.1	2.6	4.3	7.8	12.9	6.2	5.3	4.4	9.9	3.3	4.1	13.6	6.9	11.3	7.7	13.6	6.9	5.3	5.7	1.1	3.5	9.7	12.0	3.6	5.5	7.0	8.6	9.4	4.3	7.0	13.6	2.8	NO				
Dpy30	112	CLUST3	HOST					"TSS17633,TSS21127,TSS27832,TSS4172"				17:74698813-74723284	52.1	34.9	38.3	27.1	29.1	52.0	36.4	39.8	29.2	26.9	56.8	23.9	38.7	48.4	30.9	74.8	39.8	46.4	47.6	27.9	61.0	11.4	61.7	22.8	40.2	38.1	37.1	51.1	85.4	61.4	26.4	47.7	85.4	2.8	NO				
Sh3bgrl	113	CLUST3	HOST					TSS430				X:106290745-106357806	229.8	280.4	233.6	249.3	264.8	324.8	358.4	382.9	253.1	220.5	437.2	239.8	238.9	329.0	262.2	283.9	253.5	373.4	279.9	210.4	403.0	96.9	682.8	170.5	380.6	232.9	233.4	441.9	555.7	298.1	94.4	172.3	682.8	2.8	NO				
Nudt8	114	CLUST3	HOST					TSS10582				19:4000579-4002102	11.1	9.7	11.5	8.1	11.1	10.6	8.5	10.7	9.8	6.3	8.6	5.2	9.5	10.2	8.2	12.0	8.2	10.6	13.0	4.9	16.2	2.7	25.0	7.3	9.5	10.3	8.8	11.7	12.8	8.5	5.8	7.6	25.0	2.8	NO				
Hint3	115	CLUST3	HOST					TSS12566				10:30328012-30338172	16.3	27.0	35.4	21.9	29.6	27.4	32.2	16.9	23.0	14.9	35.6	25.1	24.8	35.4	28.1	42.2	22.1	28.8	29.0	14.5	31.7	8.0	61.8	25.0	29.1	29.4	21.7	25.6	30.2	19.1	16.2	20.4	61.8	2.8	NO				
Ptpmt1	116	CLUST3	HOST					TSS6138				2:90750869-90758207	28.2	34.3	25.0	20.2	27.7	39.4	27.1	35.6	33.8	18.6	32.7	17.1	26.1	37.6	28.2	58.7	34.2	31.1	39.6	19.6	36.7	7.7	50.0	28.6	29.2	30.1	24.0	44.9	52.2	44.7	20.0	31.0	58.7	2.8	NO				
Uba3	117	CLUST3	HOST					TSS5846				6:97133809-97155636	27.4	26.0	36.8	22.7	28.2	33.7	26.7	35.6	24.3	19.4	42.0	21.6	23.8	37.8	22.5	35.6	23.8	30.3	21.9	22.2	56.3	9.2	64.7	28.2	24.2	29.8	34.9	49.0	69.1	32.5	15.5	21.9	69.1	2.8	NO				
Fam136a	118	CLUST3	HOST					TSS17017				6:86315676-86320052	22.4	14.4	14.1	15.3	15.5	16.4	16.9	20.4	15.0	9.8	17.0	7.8	15.8	17.3	11.8	22.3	10.9	22.3	17.3	13.4	26.9	3.4	23.0	9.3	16.6	13.1	11.6	24.3	29.0	18.9	9.0	14.7	29.0	2.8	NO				
2310030N02Rik	119	CLUST3	HOST					TSS12980				4:10978191-11003351	3.6	4.4	5.0	2.0	2.8	6.0	3.2	3.9	3.1	2.1	6.6	1.9	3.8	5.5	2.9	7.9	2.7	3.9	4.7	3.0	4.4	0.3	3.9	2.7	4.1	3.1	3.7	5.2	7.5	4.2	3.3	4.1	7.9	2.8	NO				
Ndufb4	120	CLUST3	HOST					TSS20826				16:37647687-37654454	20.3	28.2	26.6	9.6	18.3	42.2	15.3	19.3	25.4	20.0	23.8	9.6	26.1	24.4	21.0	55.4	26.4	21.3	39.6	16.7	32.1	7.2	37.8	22.2	18.9	26.5	24.0	29.3	42.8	30.2	26.1	37.6	55.4	2.8	NO				
Mrpl12	121	CLUST3	HOST					TSS13178				11:120345982-120350068	63.6	66.7	66.1	47.1	58.8	71.8	41.9	63.7	51.6	34.9	56.3	34.0	59.6	51.1	56.0	105.8	56.0	70.4	90.8	37.7	82.7	14.8	84.1	40.7	51.4	57.4	46.2	78.9	107.6	69.2	36.6	52.4	107.6	2.8	NO				
Cyb5r1	122	CLUST3	HOST					TSS17145				1:136302566-136308315	19.0	25.4	9.7	16.4	15.1	26.2	22.2	31.7	14.6	12.9	23.2	7.4	18.6	22.3	21.4	22.9	24.4	19.2	21.2	15.5	29.9	5.2	10.7	11.9	22.3	8.9	11.4	31.6	40.9	47.6	23.8	42.0	40.9	2.8	NO				
LOC100503412	123	CLUST3	HOST					TSS15927				6:100523075-100621151	19.8	7.3	10.5	10.5	7.2	13.5	16.8	14.5	10.1	9.6	13.1	21.1	9.9	24.7	7.8	19.6	10.8	19.6	12.4	11.0	27.2	4.0	22.9	10.8	17.0	8.7	12.3	25.8	33.1	23.4	6.9	15.2	33.1	2.8	NO				
Nudt5	124	CLUST3	HOST					TSS3243				2:5766079-5789782	30.4	20.8	17.6	13.3	15.4	27.5	16.2	25.9	18.1	15.1	25.7	12.4	22.4	30.7	16.6	33.6	20.5	22.5	29.0	20.2	41.9	5.8	40.5	13.0	16.9	16.2	16.6	32.8	45.3	23.0	12.6	20.5	45.3	2.8	NO				
1810049H13Rik	125	CLUST3	HOST					TSS144				11:120317917-120319377	9.8	16.5	13.1	5.1	11.6	21.0	11.1	12.0	16.4	7.5	13.9	6.0	10.6	8.6	12.8	26.1	12.6	13.4	15.1	6.7	17.7	3.0	19.2	16.5	15.6	15.6	10.3	14.4	22.1	15.4	13.9	13.2	26.1	2.8	NO				
Hibch	126	CLUST3	HOST					TSS6952				1:52901889-52977704	6.1	6.6	6.5	3.5	4.7	6.8	6.4	7.2	7.1	3.9	10.1	1.7	5.2	6.6	5.2	10.0	6.7	5.4	5.5	4.1	7.1	1.0	8.1	3.5	7.7	5.3	4.7	8.3	12.6	11.3	5.6	8.8	12.6	2.8	NO				
Nxt2	127	CLUST3	HOST					"TSS27385,TSS3189"				X:138662479-138674235	10.0	11.4	5.8	5.0	8.8	15.1	9.9	8.1	8.9	6.2	21.2	3.3	10.4	8.5	11.1	15.3	12.0	10.7	9.6	7.0	10.6	2.3	11.8	6.5	13.2	7.4	9.4	10.1	11.8	13.4	12.4	12.3	21.2	2.8	NO				
Mrpl36	128	CLUST3	HOST					TSS3509				13:73468456-73497778	37.5	21.8	22.4	20.0	19.8	25.5	28.0	29.3	24.4	19.7	26.9	18.0	22.5	38.7	20.3	33.3	19.9	42.9	34.8	21.3	35.2	5.5	30.7	21.0	36.1	19.7	18.4	30.8	32.6	33.3	13.0	22.4	42.9	2.8	NO				
Magoh	129	CLUST3	HOST					TSS26235				4:107552417-107560003	58.4	31.1	36.2	27.8	34.7	45.2	50.8	51.6	31.3	25.5	57.9	38.1	35.2	71.9	28.4	52.4	32.8	69.5	46.2	33.4	73.0	10.9	57.4	30.6	54.0	36.3	33.7	63.1	79.4	60.5	17.7	37.2	79.4	2.8	NO				
Guk1	130	CLUST3	HOST					"TSS6990,TSS965"				11:58997356-59005454	31.2	47.2	36.1	31.1	36.5	53.6	31.9	44.1	41.4	21.4	35.7	16.2	31.9	38.7	35.4	73.2	40.4	38.4	49.1	21.0	49.9	10.1	67.3	57.8	42.0	46.5	35.6	49.8	69.6	43.3	25.9	36.4	73.2	2.7	NO				
Mrpl40	131	CLUST3	HOST					TSS1610				16:18872110-18876730	22.7	19.2	16.2	15.5	18.6	20.2	21.9	23.1	15.9	13.7	19.5	11.4	15.7	23.7	13.7	21.0	13.9	25.0	17.7	14.9	28.4	4.9	27.6	12.7	25.0	16.6	14.7	26.7	38.6	25.5	12.7	18.8	38.6	2.7	NO				
Gm2382	132	CLUST3	HOST					TSS7786				9:88583442-88701102	49.6	65.4	68.4	50.8	82.6	86.0	76.2	57.3	44.9	37.7	105.8	38.1	60.7	78.8	55.1	87.5	52.0	62.3	63.1	27.4	68.4	16.0	112.5	64.7	90.0	87.1	51.8	77.8	89.1	70.7	47.8	65.7	112.5	2.7	NO				
Mtap	133	CLUST3	HOST					TSS1760				4:88783273-88826994	24.0	13.7	16.7	20.1	17.8	13.9	22.4	21.4	13.6	14.2	17.1	18.1	12.7	27.3	14.2	15.1	10.9	28.8	17.2	13.1	30.0	5.2	40.4	13.9	20.1	11.6	11.9	24.2	31.6	17.9	5.5	11.2	40.4	2.7	NO				
Cops3	134	CLUST3	HOST					TSS802				11:59623581-59653269	19.3	15.8	12.1	9.5	11.8	27.5	22.4	19.8	16.6	12.4	26.6	11.4	16.5	25.6	19.5	45.9	28.0	25.6	19.3	17.1	21.0	6.0	15.3	20.9	25.3	18.1	17.0	25.6	30.3	40.6	19.5	30.8	45.9	2.7	NO				
Mrpl20	135	CLUST3	HOST					TSS19800				4:155177726-155182938	55.2	40.9	39.0	26.0	36.9	45.4	40.0	43.4	44.0	28.2	38.9	26.7	33.1	59.9	37.8	78.0	41.4	50.5	56.1	36.6	51.6	10.9	55.0	37.9	43.1	37.1	37.0	59.3	67.8	83.0	32.8	68.3	78.0	2.7	NO				
Psmd10	136	CLUST3	HOST					TSS25865				X:137482963-137491250	23.2	36.8	38.4	46.6	53.4	46.8	37.3	29.6	52.7	22.5	40.8	16.5	29.7	38.9	29.8	48.0	29.7	37.2	34.2	21.3	36.2	9.4	45.2	40.9	51.3	45.2	50.5	56.0	67.7	33.6	20.8	32.7	67.7	2.7	NO				
Tmem68	137	CLUST3	HOST					TSS26852				4:3476187-3501915	15.0	14.0	12.0	10.2	15.2	17.3	18.4	12.8	15.1	9.1	23.9	6.6	14.2	20.5	14.1	27.9	15.7	18.7	13.0	10.6	19.6	3.6	18.6	15.9	21.9	13.8	15.4	23.2	28.9	18.4	11.8	16.5	28.9	2.7	NO				
LOC100503000	138	CLUST3	HOST					TSS3038				4:145539885-145587031	7.3	12.0	11.0	7.1	10.5	13.0	11.6	11.2	12.2	6.7	12.4	4.0	7.5	15.8	10.2	17.6	9.5	8.9	9.2	9.5	10.4	2.2	10.9	12.1	14.5	11.5	11.9	16.3	20.1	13.4	8.7	13.8	20.1	2.7	NO				
Fam92a	139	CLUST3	HOST					TSS22727				4:12080868-12099162	11.6	11.4	10.5	7.4	10.3	10.4	11.9	9.0	6.8	6.9	14.4	8.3	12.8	13.6	6.9	13.0	6.9	12.8	12.7	6.2	19.5	3.5	28.5	6.9	10.2	8.5	9.1	9.4	12.5	5.5	5.3	7.5	28.5	2.7	NO				
LOC100503980	140	CLUST3	HOST					TSS20572				4:63205798-63247387	73.4	110.6	53.8	57.7	105.7	183.1	72.2	110.9	122.9	60.2	123.6	35.0	67.1	104.3	105.6	132.7	137.4	83.0	122.6	62.3	112.3	27.1	121.6	47.3	77.7	85.6	63.6	137.5	159.3	142.9	75.2	89.4	183.1	2.7	NO				
Mrps6	141	CLUST3	HOST					TSS16128				16:92058566-92112472	20.0	16.5	29.5	21.1	22.8	18.1	25.7	16.7	13.8	13.5	19.7	29.3	16.8	32.4	13.0	26.4	11.5	29.6	20.9	16.3	39.8	6.0	44.7	17.0	15.2	14.8	13.7	23.5	26.8	14.6	8.2	14.0	44.7	2.7	NO				
Brp44	142	CLUST3	HOST					TSS26755				1:167391338-167411345	39.0	61.2	49.9	17.8	39.2	73.7	46.9	56.0	50.3	28.6	75.2	29.9	49.6	58.8	49.5	97.6	50.0	55.6	72.7	26.3	58.6	14.1	81.6	44.5	59.2	62.2	52.8	68.7	89.0	94.4	44.0	63.4	97.6	2.7	NO				
Gm13540	143	CLUST3	HOST					TSS23887				2:52283839-52532101	23.4	26.9	30.4	12.2	16.9	33.2	30.5	23.9	27.6	9.4	45.3	17.5	26.3	39.3	20.0	46.5	24.9	30.6	26.6	13.7	36.0	6.3	45.0	22.9	37.0	27.8	26.2	31.8	45.2	45.1	21.3	35.9	46.5	2.7	NO				
Alg5	144	CLUST3	HOST					TSS21518				3:54539460-54553717	23.7	29.9	17.3	19.9	22.2	35.1	27.3	24.4	25.8	14.9	22.1	12.1	18.9	29.8	24.8	43.6	26.7	29.5	30.7	18.9	27.2	5.8	23.5	20.5	31.8	21.5	17.5	31.3	41.0	33.2	21.1	33.7	43.6	2.7	NO				
Tcea1	145	CLUST3	HOST					"TSS13640,TSS24962"				1:4797973-4887990	33.8	32.7	27.3	21.4	38.2	43.1	38.8	42.2	32.5	22.7	55.8	27.1	36.1	55.7	27.4	49.9	28.6	41.2	33.7	20.7	48.9	9.0	46.9	32.1	44.6	33.4	32.6	54.6	64.5	41.6	16.9	27.5	64.5	2.7	NO				
Pak1ip1	146	CLUST3	HOST					TSS19420				13:41096378-41108402	17.1	10.9	12.9	7.8	9.9	12.3	16.2	12.8	11.2	6.9	14.4	6.2	11.8	23.0	9.5	17.8	10.5	18.2	11.4	10.9	14.6	2.7	12.0	10.2	17.0	14.5	10.9	16.0	19.4	20.8	9.6	17.6	23.0	2.7	NO				
Idh3a	147	CLUST3	HOST					TSS10369				9:54434317-54452469	15.7	10.3	6.1	8.0	10.1	12.0	11.0	16.4	9.6	7.6	8.2	4.5	6.7	18.5	6.7	14.3	8.2	13.7	11.0	9.2	17.7	2.8	13.8	7.5	12.0	6.2	7.2	20.5	23.5	21.5	7.0	13.6	23.5	2.7	NO				
Cisd2	148	CLUST3	HOST					TSS9358				3:135069375-135086397	17.0	12.5	13.1	10.9	10.8	18.6	19.9	20.8	11.3	10.6	19.6	12.8	12.7	27.3	15.4	23.9	12.2	20.5	14.2	12.0	26.7	4.0	24.7	13.2	13.0	11.7	12.4	25.2	31.5	24.2	9.2	20.2	31.5	2.7	NO				
3110082I17Rik	149	CLUST3	HOST					TSS3959				5:139835692-139936488	18.8	14.2	8.8	8.7	10.0	17.2	10.1	17.0	13.9	10.0	12.3	2.9	9.4	16.3	11.2	24.3	15.7	14.8	17.9	14.5	13.6	4.1	7.7	14.9	12.6	10.5	14.1	19.4	21.5	18.4	9.3	19.3	24.3	2.7	NO				
Syce2	150	CLUST3	HOST					"TSS22863,TSS9771"				8:87396009-87417820	57.6	51.7	51.0	43.3	58.4	65.3	34.6	59.6	44.2	35.7	54.3	37.8	59.8	29.0	37.1	45.5	30.2	53.3	69.3	34.2	95.6	17.8	120.5	41.3	31.5	42.8	51.3	67.4	87.9	14.6	13.5	20.3	120.5	2.7	NO				
Snhg3	151	CLUST3	HOST					TSS20599				4:131907847-131909601	39.8	28.5	25.1	14.0	23.1	33.0	34.9	22.0	28.7	15.1	53.3	17.5	22.2	20.9	19.9	32.5	27.5	27.8	20.3	17.1	35.1	7.8	44.9	16.3	37.0	29.4	22.8	40.6	56.0	31.8	11.8	21.6	56.0	2.7	NO				
Znhit3	152	CLUST3	HOST					TSS4830				11:84689814-84729858	11.5	12.0	9.6	7.3	10.5	18.9	11.5	10.2	10.7	6.9	12.2	4.7	8.5	12.9	8.6	22.2	9.4	12.3	13.1	7.9	19.7	3.0	19.4	11.9	13.4	7.4	9.1	15.1	24.5	14.2	12.7	14.6	24.5	2.7	NO				
Jagn1	153	CLUST3	HOST					TSS21183				6:113392628-113398221	21.5	14.6	16.7	16.3	18.5	18.6	23.8	20.2	13.7	10.3	19.2	13.0	14.3	28.4	16.3	34.1	21.3	30.3	20.8	14.5	25.5	4.4	21.4	17.3	25.1	13.2	12.7	26.1	32.3	33.3	16.6	23.7	34.1	2.7	NO				
Clu	154	CLUST3	HOST					TSS4424				14:66587319-66600382	0.3	0.0	0.0	0.4	0.2	0.0	0.1	0.1	0.0	0.5	0.0	0.6	0.3	5.4	0.1	0.1	0.1	0.1	0.0	1.0	0.6	0.2	0.2	0.1	0.0	0.3	0.3	0.0	0.0	0.1	0.0	0.0	5.4	2.7	NO				
Mrpl41	155	CLUST3	HOST					TSS13332				2:24817941-24830618	7.9	7.3	7.3	3.8	5.4	12.0	8.8	8.4	8.0	5.0	8.3	2.5	5.5	9.4	7.3	20.4	10.2	9.5	9.1	6.0	9.7	2.3	5.7	7.4	9.9	6.2	6.1	11.8	15.4	15.6	7.9	11.7	20.4	2.7	NO				
Ppil3	156	CLUST3	HOST					TSS19588				1:58487836-58502330	13.3	11.5	10.2	9.6	9.2	13.5	13.5	14.9	9.8	9.4	11.7	8.1	10.3	17.6	9.1	17.8	10.2	13.7	11.0	10.7	18.1	3.3	14.9	9.3	15.1	10.2	9.7	14.7	26.3	18.6	10.5	16.0	26.3	2.7	NO				
Zfp593	157	CLUST3	HOST					TSS14309				4:133799220-133801785	5.6	7.9	9.1	5.5	7.2	5.7	7.0	6.7	4.1	3.0	5.8	5.9	7.6	11.7	6.5	10.1	5.1	11.0	10.1	3.4	8.8	1.9	17.4	4.3	7.1	6.6	5.1	6.1	7.5	5.9	2.2	4.3	17.4	2.7	NO				
Zfp97	158	CLUST3	HOST					TSS16219				17:17258346-17283842	4.4	10.1	6.0	4.3	7.0	9.5	7.4	5.5	7.8	3.2	13.0	2.9	8.5	6.0	6.4	10.2	6.7	6.0	6.6	4.1	7.4	1.2	6.2	5.6	8.8	7.1	6.3	6.4	7.6	5.5	4.4	5.0	13.0	2.7	NO				
Cox19	159	CLUST3	HOST					TSS12619				5:139813775-139821120	20.3	16.6	16.2	8.3	9.5	22.5	17.4	15.9	16.7	10.6	24.8	7.3	15.1	23.8	14.6	32.3	17.1	18.6	17.9	12.6	15.3	4.3	16.5	17.4	21.8	19.1	14.9	20.0	26.5	31.5	12.2	21.0	32.3	2.7	NO				
Ppil1	160	CLUST3	HOST					TSS8387				17:29387779-29400916	33.9	27.7	16.4	17.9	16.3	35.2	23.5	33.6	15.3	21.6	27.1	12.1	21.1	32.9	17.8	31.5	15.6	34.2	26.4	18.7	46.1	6.5	33.1	14.8	21.4	13.6	12.8	30.8	36.8	20.8	13.1	24.5	46.1	2.7	NO				
Gm10282	161	CLUST3	HOST					TSS3332				8:74828712-74835475	241.0	193.6	87.1	122.5	108.2	213.1	178.3	191.5	138.4	106.8	158.2	123.2	120.3	324.9	154.5	224.1	150.5	187.9	192.7	127.4	245.1	50.8	210.4	130.4	139.9	116.2	114.5	231.3	240.5	147.4	82.7	139.2	324.9	2.7	NO				
Gm5566	162	CLUST3	HOST					TSS3617				5:150463226-150471512	71.3	108.6	114.3	68.3	73.2	136.4	64.8	120.2	108.7	83.6	117.2	92.5	75.3	118.2	98.0	185.2	116.0	76.7	142.8	63.7	145.7	40.7	260.8	75.3	68.1	102.1	73.5	122.5	173.8	105.9	57.6	65.5	281.0	2.8	NO				
LOC100503724	163	CLUST3	HOST					TSS4237				7:111031088-111031614	42.6	37.1	31.6	28.7	27.9	46.6	35.5	51.9	33.5	30.9	39.9	21.1	28.3	54.2	32.7	58.5	36.3	42.2	42.9	28.5	56.7	11.1	49.9	30.8	42.0	23.3	25.9	57.1	74.8	56.0	21.4	42.1	74.8	2.6	NO				
Med30	164	CLUST3	HOST					TSS16062				15:52543999-52561986	23.7	23.0	18.7	14.6	21.7	23.8	23.4	22.6	18.3	12.1	28.8	9.1	20.9	25.4	18.6	28.5	16.8	27.5	24.0	15.5	33.9	4.6	29.3	16.9	30.4	21.1	19.6	26.4	32.9	27.5	16.2	25.2	33.9	2.6	NO				
Gemin7	165	CLUST3	HOST					TSS9182				7:20150297-20158692	31.8	24.5	27.3	17.0	19.9	32.4	40.5	31.6	22.1	13.8	35.3	16.5	23.1	42.0	16.7	39.1	22.3	38.8	27.4	16.6	39.5	7.0	48.8	27.0	36.2	28.4	20.8	41.2	48.9	40.7	20.5	35.3	48.9	2.6	NO				
Slmo2	166	CLUST3	HOST					TSS19311				2:174290591-174298442	31.1	17.8	26.6	20.1	23.0	18.7	25.1	21.3	15.8	19.2	23.2	19.6	22.8	36.5	21.5	28.8	18.6	31.3	23.8	21.2	36.2	7.1	49.8	21.1	20.7	20.3	18.6	27.9	34.1	28.2	12.7	23.2	49.8	2.6	NO				
E030024N20Rik	167	CLUST3	HOST					TSS6917				19:16207320-16461943	3.4	6.0	5.3	2.1	5.4	5.2	3.3	5.4	5.7	2.6	6.8	4.6	4.5	6.2	4.3	6.8	5.9	4.7	8.9	3.8	8.3	1.7	15.8	3.1	2.9	4.7	4.3	7.1	7.9	3.3	3.3	3.5	15.8	2.6	NO				
Cr1l	168	CLUST3	HOST					TSS1899				1:196929981-196957764	27.4	26.0	14.9	20.0	27.3	28.4	27.6	28.4	23.3	13.0	22.5	13.8	17.4	31.9	25.3	36.5	22.0	27.8	23.2	16.2	33.8	6.4	33.6	25.7	33.1	19.3	16.9	35.1	45.2	36.4	15.8	30.1	45.2	2.6	NO				
Mgst1	169	CLUST3	HOST					TSS6192				6:138089057-138105273	88.0	119.9	67.8	43.8	67.8	149.6	81.8	97.1	87.3	38.2	145.5	40.3	77.5	100.9	63.5	122.6	75.3	113.0	108.1	36.7	95.2	23.2	142.6	90.6	125.6	132.0	99.5	85.8	92.8	78.1	34.4	62.6	149.6	2.6	NO				
Psma4	170	CLUST3	HOST					TSS1534				9:54798050-54805837	66.0	48.7	55.6	65.9	58.2	62.8	77.6	69.9	51.7	46.3	58.4	33.9	50.7	107.7	45.8	77.2	50.7	76.7	65.3	49.7	70.4	16.5	63.6	63.9	73.3	56.0	55.0	93.9	98.0	73.3	28.3	51.2	107.7	2.6	NO				
Angptl6	171	CLUST3	HOST					TSS12320				9:20673085-20684154	4.1	8.0	5.2	3.4	3.4	6.0	4.3	6.1	3.7	3.3	9.6	3.0	8.3	1.8	3.4	5.1	2.8	5.2	7.6	2.2	10.6	0.9	9.9	3.5	3.6	4.3	4.0	6.2	8.8	2.2	1.5	2.1	10.6	2.6	NO				
Sfrs7	172	CLUST3	HOST					TSS17781				17:80599419-80606625	54.9	27.6	46.2	47.6	40.3	46.3	52.2	46.4	35.1	38.5	40.0	31.2	28.8	55.8	36.0	71.4	34.1	71.3	46.3	34.6	69.8	13.7	51.5	44.5	52.7	32.8	35.6	63.9	89.8	38.3	18.0	38.0	89.8	2.6	NO				
Slc35a1	173	CLUST3	HOST					TSS27339				4:34610505-34634687	10.3	8.5	5.4	11.7	7.7	10.0	10.1	13.2	8.3	7.4	5.8	3.4	5.0	11.3	5.6	9.3	6.5	8.9	8.0	7.2	18.2	2.7	21.7	7.7	9.0	5.7	5.2	14.7	18.2	9.6	4.9	8.9	21.7	2.6	NO				
Bet1	174	CLUST3	HOST					TSS24357				6:4026903-4036927	26.6	25.3	25.6	15.2	18.6	36.8	27.8	30.7	21.8	16.1	41.0	20.2	22.5	33.5	27.7	45.9	34.3	36.2	25.9	19.4	30.6	6.6	30.9	18.9	31.9	25.8	27.2	35.5	42.6	46.6	19.3	26.1	45.9	2.6	NO				
LOC100504611	175	CLUST3	HOST					TSS13816				17:66668412-66668852	14.5	12.2	15.7	10.2	13.1	21.2	16.3	20.9	18.4	16.4	16.0	24.8	9.7	19.8	17.7	26.9	23.8	14.3	16.5	16.8	25.6	5.8	40.7	8.5	20.5	19.5	14.9	34.3	33.7	24.9	5.1	6.8	40.7	2.6	NO				
2310004I24Rik	176	CLUST3	HOST					TSS13914				11:66851381-66866120	8.6	7.7	9.1	9.8	14.1	9.8	10.2	9.2	8.0	5.4	9.5	6.3	7.6	9.8	8.2	13.9	8.6	9.5	6.6	6.8	12.1	2.6	20.9	11.0	11.9	14.3	8.2	11.0	14.4	10.5	6.7	10.2	20.9	2.6	NO				
Rap1b	177	CLUST3	HOST					TSS1172				10:117251652-117283030	452.6	233.5	395.4	236.6	270.3	409.9	607.5	415.1	404.9	242.0	536.1	338.0	303.7	569.9	320.6	597.9	359.6	573.2	405.3	288.1	451.8	120.4	397.8	259.6	572.3	353.1	376.7	548.4	738.8	662.3	218.3	358.3	738.8	2.6	NO				
Commd2	178	CLUST3	HOST					TSS20308				3:57448270-57455606	9.0	9.3	9.5	6.1	8.6	13.6	10.0	10.1	9.5	5.9	11.8	3.5	9.3	12.6	9.1	19.4	9.3	13.1	12.4	6.1	12.5	2.4	14.8	9.2	11.7	9.8	9.0	13.2	18.9	13.3	9.6	11.2	19.4	2.6	NO				
Lsmd1	179	CLUST3	HOST					TSS15510				11:69209292-69211736	57.1	59.3	45.7	32.3	38.0	95.8	55.9	62.8	68.6	41.1	61.6	29.6	54.1	65.1	55.9	97.6	65.8	70.8	92.0	32.2	71.0	16.8	107.4	49.3	55.2	46.8	44.0	71.3	81.6	80.9	37.3	58.5	107.4	2.6	NO				
Mrps28	180	CLUST3	HOST					TSS732				3:8802145-8923857	34.6	26.7	28.9	12.9	19.3	34.8	23.4	36.7	20.4	17.1	34.4	34.7	30.7	48.1	22.9	35.8	21.8	36.1	44.4	20.6	48.9	12.2	79.2	15.5	18.0	23.1	18.1	36.5	41.9	31.9	11.2	21.0	79.2	2.6	NO				
Phospho2	181	CLUST3	HOST					TSS6985				2:69627793-69635225	7.0	9.4	7.8	3.9	7.0	13.4	10.3	8.4	9.9	6.2	14.6	8.6	9.1	13.0	9.5	20.9	10.8	12.8	11.2	5.5	11.9	2.6	16.4	7.9	9.3	8.0	7.3	10.5	11.0	12.1	6.8	10.4	20.9	2.6	NO				
Npm3-ps1	182	CLUST3	HOST					TSS14027				6:85026134-85027120	16.1	11.1	10.9	7.4	10.7	12.5	8.6	14.0	8.9	7.7	16.1	7.6	14.2	15.5	10.0	18.3	10.7	14.0	15.9	7.1	17.2	3.0	21.9	6.9	12.0	10.8	8.8	14.6	23.5	16.3	8.5	11.1	23.5	2.6	NO				
Slc30a4	183	CLUST3	HOST					TSS2024				2:122506974-122528399	29.5	28.3	14.6	28.6	33.9	37.2	53.3	38.4	18.1	30.5	30.7	20.2	29.7	33.9	21.1	22.0	14.9	51.0	26.9	21.3	54.0	8.5	56.7	26.3	25.9	24.1	19.0	37.8	52.9	6.2	2.9	5.4	56.7	2.6	NO				
Lypla1	184	CLUST3	HOST					TSS24158				1:4797973-4887990	28.0	20.8	14.1	11.2	21.0	25.2	28.1	31.2	19.1	15.6	28.5	13.6	21.1	46.3	18.9	26.5	18.8	27.1	21.7	19.0	33.5	6.8	30.4	18.1	29.1	20.1	19.3	35.1	40.4	43.1	15.2	25.5	46.3	2.6	NO				
Traf5	185	CLUST3	HOST					"TSS14369,TSS17677"				1:193821087-193823851	28.8	34.6	9.9	7.9	22.4	31.8	25.9	29.2	19.1	15.6	22.7	12.9	23.0	53.1	24.9	30.8	22.8	37.8	33.3	16.8	44.3	10.1	37.4	22.6	16.1	18.9	13.5	21.1	21.1	15.2	7.8	12.7	53.1	2.6	NO				
2410022L05Rik	186	CLUST3	HOST					TSS25843				8:13884787-13890271	9.2	6.6	7.8	8.2	6.6	8.8	6.3	8.9	6.7	7.1	5.2	5.9	5.2	14.2	4.7	13.2	5.1	7.2	9.0	8.4	13.4	2.5	20.0	6.0	6.1	4.9	4.7	12.2	12.4	14.0	9.7	12.5	20.0	2.6	NO				
LOC100502992	187	CLUST3	HOST					TSS16951				9:123215686-123229934	24.3	26.0	18.3	8.4	19.2	27.6	32.4	33.9	25.9	18.3	55.8	35.9	23.0	29.2	24.0	28.1	29.9	33.8	28.7	12.3	29.6	12.1	52.6	29.6	33.9	25.4	20.6	32.8	36.0	30.3	15.4	20.6	55.8	2.6	NO				
Ran	188	CLUST3	HOST					TSS23614				5:129526030-129551476	133.6	105.1	119.0	97.1	108.3	145.5	67.2	137.8	101.2	91.0	117.8	98.7	107.1	103.2	87.4	162.4	101.7	116.0	144.3	79.0	190.5	40.7	218.7	75.2	71.1	82.8	83.2	183.5	249.2	101.5	41.2	74.5	249.2	2.6	NO				
Sms	189	CLUST3	HOST					TSS24882				X:153881885-153929978	8.4	9.1	11.2	5.2	8.6	12.3	9.4	13.1	10.3	4.5	15.6	6.4	11.8	12.0	9.5	12.7	8.6	10.6	11.9	5.2	11.8	2.8	16.0	6.0	9.6	10.6	11.9	13.7	21.5	10.8	6.5	11.2	21.5	2.6	NO				
Gtf3a	190	CLUST3	HOST					TSS25660				5:147760232-147775350	38.8	32.6	30.6	21.7	25.9	32.4	29.3	36.3	22.8	18.1	36.3	18.5	33.8	37.8	22.1	39.1	24.5	37.0	37.0	20.0	45.8	8.8	42.2	18.9	32.1	29.7	25.7	42.6	57.9	36.8	22.2	33.1	57.9	2.6	NO				
Immp1l	191	CLUST3	HOST					TSS23201				2:105744794-105805715	5.3	6.5	5.5	2.8	4.1	8.2	6.4	6.9	6.9	2.7	11.9	4.3	6.5	8.1	5.7	11.8	5.8	9.1	7.4	3.0	10.9	1.3	13.0	4.3	8.4	5.1	6.4	10.9	11.7	8.1	4.8	5.5	13.0	2.6	NO				
Erh	192	CLUST3	HOST					TSS20003				12:81735009-81744848	41.7	24.7	23.5	36.3	23.1	33.9	25.5	37.2	22.9	25.5	29.6	17.9	26.3	44.2	24.9	47.7	28.7	38.6	36.7	28.1	56.7	9.5	47.5	23.2	27.1	21.8	22.8	46.8	61.6	46.6	17.4	31.6	61.6	2.6	NO				
Dnajc12	193	CLUST3	HOST					TSS24832				10:62849364-62871570	11.8	8.2	13.1	7.7	9.1	9.2	15.2	11.9	11.0	8.7	9.0	10.4	8.1	19.0	8.4	15.8	6.5	13.0	10.2	11.3	22.0	3.7	26.8	12.0	12.3	11.0	5.6	14.2	20.4	11.4	6.2	9.9	26.8	2.6	NO				
Gm10131	194	CLUST3	HOST					TSS2665				8:35174049-35174756	91.4	57.0	68.9	52.6	53.9	74.2	64.0	93.0	58.6	59.6	66.7	57.7	61.2	99.6	55.5	126.0	64.3	87.1	98.3	61.4	133.9	24.1	116.6	51.1	64.1	56.0	55.7	124.7	148.8	99.2	43.6	68.4	148.8	2.6	NO				
Hnmt	195	CLUST3	HOST					TSS5058				2:23858430-23904899	6.8	9.6	2.1	3.9	4.7	9.4	7.5	7.2	9.4	3.7	5.1	1.7	3.4	3.3	4.6	13.2	5.6	6.7	6.6	4.5	7.6	1.4	10.6	5.8	11.3	3.2	3.8	7.6	11.2	11.9	6.6	13.3	13.2	2.6	NO				
Btf3l4	196	CLUST3	HOST					TSS8214				4:108486899-108506189	5.9	6.0	3.6	13.1	5.6	6.7	6.1	7.2	5.6	4.1	7.4	3.2	5.4	5.0	12.1	15.5	12.1	6.8	5.0	4.7	8.0	1.8	8.0	4.1	7.0	5.0	4.6	8.1	10.0	16.0	4.1	5.9	15.5	2.6	NO				
1810063B07Rik	197	CLUST3	HOST					TSS12879				14:20894857-20902394	3.0	5.0	4.6	4.4	5.9	6.4	4.6	3.4	5.7	2.6	4.3	2.3	3.6	4.9	5.5	9.9	4.8	5.9	6.8	3.5	6.9	0.8	4.9	5.5	4.3	5.4	5.1	5.0	7.6	6.0	4.6	6.9	9.9	2.6	NO				
Tfb1m	198	CLUST3	HOST					TSS7040				17:3326572-3557713	7.9	9.6	8.9	5.6	7.3	11.2	8.3	9.0	8.0	4.8	14.6	6.1	12.2	9.5	8.6	13.3	6.4	9.7	9.2	6.1	13.1	2.3	18.8	4.6	9.7	11.2	8.4	8.3	11.4	6.4	5.9	7.8	18.8	2.6	NO				
Tmem18	199	CLUST3	HOST					TSS17144				12:31269307-31276084	9.7	8.7	3.4	6.2	4.9	13.4	14.9	10.6	6.9	6.9	10.9	3.5	7.2	12.4	8.4	16.9	8.3	14.7	7.7	8.3	11.0	2.5	7.1	11.3	19.9	5.4	5.8	11.4	14.9	12.6	10.9	16.6	19.9	2.6	NO				
Nip7	200	CLUST3	HOST					TSS26602				8:109580776-109584831	9.4	7.6	8.2	6.7	7.8	9.9	8.2	8.9	7.9	6.0	8.3	3.5	6.7	11.4	7.3	17.8	8.7	12.3	11.1	6.0	13.5	2.2	8.0	7.0	9.5	5.9	6.2	11.0	15.5	10.8	5.9	9.0	17.8	2.6	NO				
0610009B22Rik	201	CLUST3	HOST					TSS15524				11:51498886-51502136	22.1	19.9	12.2	17.6	14.7	28.5	25.3	26.2	16.9	16.5	31.2	12.2	15.9	26.5	19.2	31.4	17.9	27.2	20.7	14.0	29.3	5.6	30.9	15.3	32.4	15.7	14.4	25.9	38.0	30.6	15.1	22.7	38.0	2.6	NO				
Vrk2	202	CLUST3	HOST					TSS7727				11:26287083-26493920	12.3	17.6	17.4	10.8	17.7	19.5	27.0	17.9	16.2	10.0	27.2	13.6	17.8	31.4	18.5	20.8	14.6	21.4	18.2	9.7	18.2	4.5	21.8	19.7	25.6	19.0	20.9	20.5	25.2	16.7	9.4	14.7	31.4	2.6	NO				
0610009D07Rik	203	CLUST3	HOST					TSS16639				12:4824413-4834465	43.2	38.3	42.7	27.7	29.7	59.0	46.8	46.3	36.8	34.2	52.7	38.5	37.6	55.6	36.6	67.1	42.6	55.9	47.7	30.5	60.8	13.1	56.3	38.0	52.4	34.0	38.7	65.1	82.1	67.7	24.3	46.1	82.1	2.6	NO				
Trnt1	204	CLUST3	HOST					TSS13429				6:106719165-106750068	13.3	8.1	12.4	8.3	10.1	11.4	15.9	12.8	8.5	8.3	14.0	9.9	10.6	16.9	9.1	14.2	9.0	19.1	10.3	8.0	15.0	2.4	12.5	8.6	15.1	10.8	9.9	13.3	16.0	13.3	6.2	11.0	19.1	2.6	NO				
Nop10	205	CLUST3	HOST					TSS24135				2:112102125-112103055	98.7	101.9	65.9	53.8	61.2	126.5	73.3	116.0	68.0	53.8	112.7	80.3	74.9	103.2	89.0	133.4	86.4	111.7	121.8	50.7	167.1	30.0	180.1	44.4	90.9	64.8	46.1	133.1	181.8	139.0	37.8	64.0	181.8	2.6	NO				
Snrpe	206	CLUST3	HOST					TSS7335				1:135500447-135506857	71.2	82.1	111.4	50.9	67.9	98.6	60.8	85.9	67.5	58.3	123.4	80.9	91.7	99.3	65.7	111.0	60.6	60.2	99.6	64.4	134.8	35.7	215.3	57.6	58.9	85.5	71.5	98.9	141.7	68.2	34.4	70.3	215.3	2.6	NO				
Rpl15	207	CLUST3	HOST					TSS12201				14:19100336-19103500	44.0	52.1	45.8	37.7	45.3	57.8	45.2	96.7	41.7	31.1	69.4	36.5	52.2	59.8	45.6	60.4	39.1	93.3	55.7	32.7	85.5	18.4	113.4	49.0	104.6	53.6	42.8	60.7	83.4	48.3	25.8	46.7	113.4	2.6	NO				
Galk1	208	CLUST3	HOST					TSS1770				11:115836038-115874033	91.0	60.9	71.5	69.8	66.3	96.6	52.2	75.5	96.3	51.3	58.9	25.7	51.0	48.4	40.8	96.5	57.1	68.1	101.3	56.9	87.4	19.8	96.3	105.7	53.4	75.5	77.7	95.9	120.9	50.9	38.5	53.3	120.9	2.6	NO				
Plekhf2	209	CLUST3	HOST					TSS5563				4:10915808-10934766	28.4	30.6	26.6	17.8	30.6	39.1	36.8	33.4	30.5	22.5	47.9	10.2	30.6	53.5	29.3	35.9	35.6	28.3	28.9	23.8	29.5	8.3	18.1	40.0	30.9	32.6	33.5	40.1	43.2	32.1	17.0	28.2	53.5	2.5	NO				
Adsl	210	CLUST3	HOST					TSS9484				15:80778948-80799803	17.2	11.9	11.1	15.6	14.3	13.9	12.7	17.7	11.0	10.0	11.9	8.4	10.2	22.6	11.3	19.9	12.4	17.0	15.3	11.3	18.2	3.7	15.2	10.6	16.1	9.3	10.4	20.5	26.4	20.4	7.8	16.5	26.4	2.5	NO				
Prrg1	211	CLUST3	HOST					"TSS16168,TSS7953"				X:75694951-75829235	3.8	4.3	2.0	3.8	4.6	6.6	4.4	6.1	5.0	2.4	6.3	1.5	2.8	3.0	2.8	3.9	2.4	5.4	3.3	2.8	7.0	0.7	3.7	4.5	5.9	4.7	4.1	8.2	9.1	2.7	1.2	2.2	11.3	2.8	NO				
Nme3	212	CLUST3	HOST					TSS16294				17:25033444-25073922	27.0	46.8	22.4	22.5	27.4	59.8	29.9	38.7	32.9	21.3	38.1	14.3	34.9	26.5	30.3	66.7	34.2	37.9	51.5	18.4	43.9	10.6	52.3	21.6	32.6	35.7	23.4	32.6	48.9	34.9	32.7	40.7	66.7	2.5	NO				
Mterfd1	213	CLUST3	HOST					TSS18129				13:67013030-67099337	8.5	6.3	6.6	3.0	6.4	6.8	10.4	7.8	6.4	5.5	15.0	6.7	9.5	10.0	6.4	8.8	5.9	10.9	7.0	4.5	10.5	1.8	9.7	6.8	10.6	8.6	6.7	9.2	10.5	11.2	3.3	6.8	15.0	2.5	NO				
LOC100504499	214	CLUST3	HOST					TSS554				10:117243815-117251505	45.9	24.3	32.9	20.4	28.0	41.5	59.2	43.5	36.1	21.8	55.4	25.3	23.4	59.1	34.2	43.4	28.6	63.3	40.6	26.7	51.9	11.8	52.3	20.3	62.1	27.1	31.5	55.6	73.6	55.1	17.0	28.6	73.6	2.5	NO				
1110005A03Rik	215	CLUST3	HOST					TSS13652				11:116704828-116711054	11.0	13.0	17.6	6.0	11.0	16.3	12.6	13.3	12.6	6.6	18.6	7.6	14.3	16.6	9.6	20.7	11.5	11.9	17.2	7.6	19.5	3.3	24.1	14.7	12.9	16.1	12.4	19.6	23.5	15.8	9.1	14.8	24.1	2.5	NO				
Tmem199	216	CLUST3	HOST					TSS26792				11:78320556-78325670	16.1	15.2	16.5	11.9	15.3	24.7	17.9	18.5	18.7	12.4	20.7	9.3	14.1	18.4	16.4	36.4	18.2	23.1	19.9	14.0	20.6	5.5	17.6	14.1	21.1	15.3	16.3	25.3	35.1	23.3	18.7	23.9	36.4	2.5	NO				
Commd5	217	CLUST3	HOST					TSS8384				15:76730370-76731727	16.2	11.7	10.8	8.6	11.9	18.5	21.0	15.6	13.8	8.3	11.8	5.1	8.4	20.8	11.2	26.9	15.8	22.0	16.2	12.5	18.3	3.8	12.8	16.9	21.7	12.3	11.6	19.8	23.9	23.7	14.3	21.2	26.9	2.5	NO				
4933421E11Rik	218	CLUST3	HOST					"TSS13250,TSS4211"				3:106487904-106539495	4.2	3.7	2.6	2.7	4.4	4.6	5.4	3.9	3.5	1.9	7.8	1.6	4.7	3.8	3.5	5.2	4.4	6.0	3.7	2.3	3.1	0.5	2.8	3.0	7.8	4.3	3.6	4.8	5.4	6.4	4.1	4.0	7.8	2.5	NO				
Gm10774	219	CLUST3	HOST					TSS18500				2:126533098-126585033	69.2	45.6	28.6	39.0	37.0	54.8	40.9	63.3	51.7	44.1	31.3	18.2	33.7	76.5	40.7	63.4	55.3	51.0	79.1	47.9	55.6	12.9	65.0	48.4	44.0	31.0	36.7	67.9	61.2	107.7	35.8	69.2	79.1	2.5	NO				
1110001A16Rik	220	CLUST3	HOST					TSS5209				17:79315838-79336410	11.1	15.8	10.8	4.6	6.9	18.9	12.6	12.3	11.7	6.5	17.0	5.1	13.2	14.5	10.9	22.4	11.5	16.2	18.1	6.6	20.5	3.4	24.6	11.2	14.7	14.9	10.0	15.0	24.1	12.7	9.6	12.6	24.6	2.5	NO				
Nt5c3l	221	CLUST3	HOST					TSS25907				11:100277007-100302403	9.6	8.8	8.2	9.9	9.1	9.7	8.1	12.2	6.2	6.8	8.6	4.8	6.8	8.3	4.5	11.1	5.8	8.8	9.1	6.3	15.7	2.9	19.6	6.8	10.2	6.5	8.0	13.9	21.3	10.6	5.5	10.9	21.3	2.5	NO				
LOC100504222	222	CLUST3	HOST					"TSS11942,TSS11943"				5:129526030-129551476	178.1	217.0	168.7	242.1	217.5	294.9	90.7	212.9	228.1	157.5	222.4	126.5	177.3	179.5	174.0	313.2	191.6	151.4	329.4	154.6	351.2	72.9	419.4	124.9	99.2	167.7	126.7	324.3	423.6	130.7	89.8	137.5	423.6	2.5	NO				
Ddx39	223	CLUST3	HOST					TSS8005				8:86239097-86265210	27.3	11.9	17.2	9.5	12.4	15.2	12.4	18.8	14.4	10.7	15.5	6.7	12.8	27.4	11.2	26.0	14.3	17.2	21.3	12.4	21.5	4.2	14.0	14.8	12.6	11.0	12.7	24.5	28.7	21.1	11.4	22.3	28.7	2.5	NO				
Nubp1	224	CLUST3	HOST					TSS23015				16:10412030-10447443	18.0	15.9	21.8	15.5	22.3	15.6	13.8	14.2	12.7	12.5	14.5	10.3	18.0	25.3	15.4	26.6	14.1	17.1	17.7	13.9	25.7	5.4	36.0	15.8	11.1	19.1	13.5	18.7	23.0	18.3	11.3	18.5	36.0	2.5	NO				
Bloc1s2	225	CLUST3	HOST					TSS10285				19:44213735-44220936	11.5	13.3	11.5	6.5	9.4	16.0	13.8	10.9	12.5	7.5	22.7	6.5	12.9	15.1	11.6	25.4	13.1	14.3	13.9	7.7	18.0	3.6	16.1	11.7	16.1	13.6	11.3	14.9	18.9	17.1	11.1	16.7	25.4	2.5	NO				
Chchd4	226	CLUST3	HOST					TSS23946				6:91414269-91423417	17.9	12.3	15.9	11.9	12.3	15.8	13.9	15.8	9.0	8.8	17.0	8.6	12.5	18.2	13.6	24.0	11.9	22.2	16.4	11.2	18.6	3.4	15.4	9.7	16.7	11.3	10.6	16.7	22.9	20.9	9.9	19.4	24.0	2.5	NO				
Prmt7	227	CLUST3	HOST					TSS22121				8:108734953-108775594	10.2	9.2	6.6	6.5	6.8	10.9	5.7	11.6	7.6	6.7	8.2	5.6	8.5	12.1	8.6	18.7	9.0	8.9	11.8	6.5	12.7	2.4	10.5	3.5	7.5	4.5	4.5	12.8	18.6	18.0	8.3	16.9	18.7	2.5	NO				
Acot9	228	CLUST3	HOST					TSS19032				X:151697042-151732050	12.3	12.7	14.1	9.7	12.1	14.7	16.1	13.9	10.0	7.7	16.4	11.0	13.4	21.4	12.2	16.2	8.7	14.3	12.3	10.8	20.9	4.9	32.6	11.5	13.1	14.9	9.8	16.6	22.0	17.3	9.4	19.3	32.6	2.5	NO				
Nudt19	229	CLUST3	HOST					TSS5884				7:36332203-36340947	16.1	16.0	7.8	7.4	10.3	15.5	17.1	20.3	10.9	8.2	14.0	5.9	13.0	28.2	11.0	19.3	11.7	19.1	18.9	10.1	25.2	4.1	23.1	18.0	17.8	10.0	8.4	20.9	26.7	21.0	10.9	16.4	28.2	2.5	NO				
Pno1	230	CLUST3	HOST					TSS8103				11:17103200-17111592	22.9	12.5	11.3	8.3	12.9	13.6	20.1	21.5	13.9	12.8	17.5	13.8	11.3	34.7	14.6	26.8	14.8	22.0	17.5	13.3	24.1	5.2	24.9	12.7	19.3	11.1	9.5	27.0	31.7	35.8	10.4	18.6	34.7	2.5	NO				
Tipin	231	CLUST3	HOST					TSS22262				9:64129413-64152599	23.6	18.7	17.7	14.7	14.4	20.8	17.3	24.9	11.5	14.1	27.2	11.7	22.8	21.7	12.7	19.4	11.0	25.2	21.6	16.8	42.0	6.5	32.9	12.2	14.7	12.5	16.5	23.6	39.5	14.7	9.8	17.3	42.0	2.5	NO				
2310009B15Rik	232	CLUST3	HOST					TSS6220				1:140748555-140753431	8.1	7.2	7.4	2.4	6.5	8.1	8.0	9.1	7.9	4.3	8.1	7.1	8.5	11.4	5.7	8.2	4.1	8.7	10.4	3.9	9.8	2.3	17.8	8.6	7.2	6.6	7.7	10.4	11.3	12.9	3.5	7.3	17.8	2.5	NO				
Gnpda2	233	CLUST3	HOST					TSS3829				5:69966239-69983524	12.0	10.2	7.6	6.4	8.9	13.4	13.4	13.4	8.7	8.4	12.9	6.9	9.0	17.7	9.4	14.7	10.6	13.9	9.7	7.8	20.3	3.0	21.9	9.4	14.1	9.0	8.8	11.6	16.9	16.1	7.5	11.0	21.9	2.5	NO				
Chac2	234	CLUST3	HOST					TSS11704				11:30854397-31002704	5.9	4.0	4.4	2.7	4.7	7.6	4.9	4.2	5.0	2.5	7.7	2.7	4.6	6.8	3.8	6.5	4.1	6.0	5.3	5.8	8.3	0.8	8.3	5.1	5.1	4.8	3.9	7.8	9.1	6.7	3.7	3.8	9.1	2.5	NO				
Mrpl1	235	CLUST3	HOST					TSS19101				5:96639133-96695728	7.1	11.2	9.2	4.9	7.4	14.3	8.9	7.5	9.7	5.1	18.6	5.6	10.8	13.4	10.5	15.0	9.6	9.1	11.2	4.4	8.4	2.5	10.5	8.1	9.2	12.0	10.3	9.8	13.3	8.9	5.7	7.8	18.6	2.5	NO				
Mrpl46	236	CLUST3	HOST					TSS3361				7:85920226-85927975	16.6	16.3	13.1	10.6	12.9	21.1	18.5	18.6	14.0	11.1	17.3	7.2	13.1	25.2	12.2	29.9	13.4	20.9	19.1	13.0	22.3	4.5	23.5	16.4	20.4	12.1	12.4	21.2	30.5	21.5	12.5	18.6	30.5	2.5	NO				
Amn1	237	CLUST3	HOST					TSS26735				6:149106098-149137234	8.5	14.5	13.1	6.4	11.1	19.7	15.0	11.5	14.9	5.8	25.6	8.6	13.1	13.2	11.7	18.2	11.2	13.7	13.2	8.5	15.8	3.7	24.9	12.3	15.5	17.0	15.3	14.2	19.0	13.9	5.2	9.1	25.6	2.5	NO				
1810063B05Rik	238	CLUST3	HOST					TSS4880				8:128946400-128949335	19.4	19.4	20.8	14.3	15.5	28.4	25.1	15.9	18.1	9.1	29.2	11.4	17.3	21.1	17.6	32.9	19.4	23.5	22.4	11.3	21.3	5.0	31.3	18.1	30.1	23.9	14.5	22.7	28.1	30.0	18.4	20.3	32.9	2.5	NO				
Gcsh	239	CLUST3	HOST					TSS11				8:119505727-119517349	43.5	20.7	19.4	17.3	15.2	27.4	27.5	34.1	25.3	20.8	30.4	8.9	20.4	25.5	17.7	48.7	25.6	29.7	29.0	18.4	29.6	7.8	32.7	14.9	24.5	23.6	17.7	37.1	43.5	38.9	15.7	28.0	48.7	2.5	NO				
Ormdl2	240	CLUST3	HOST					TSS7373				10:128242731-128258687	14.6	12.1	7.8	10.8	9.0	17.0	13.4	13.6	10.4	8.3	13.4	4.9	9.7	14.6	11.4	15.5	9.0	14.3	10.5	8.6	13.8	3.0	10.4	7.5	13.3	7.1	8.2	17.5	21.6	22.2	8.4	14.1	21.6	2.5	NO				
Tmem202	241	CLUST3	HOST					TSS14547				9:59366491-59373308	8.4	17.8	7.0	4.4	5.2	12.0	15.4	15.1	11.4	6.2	8.3	8.4	11.9	20.1	13.9	15.2	8.6	18.1	18.2	5.3	23.1	3.3	21.5	8.3	5.5	5.0	5.1	13.9	16.1	8.8	3.6	8.1	23.1	2.5	NO				
Lyrm2	242	CLUST3	HOST					TSS14083				4:32887233-32889243	7.9	8.7	11.0	7.3	9.2	13.3	13.5	10.3	10.4	6.8	13.2	3.7	8.8	13.5	7.8	15.5	9.4	12.6	8.5	7.8	17.5	2.3	14.3	6.9	15.0	11.4	8.7	12.2	15.9	13.8	8.5	12.5	17.5	2.5	NO				
Ccdc122	243	CLUST3	HOST					TSS19154				14:77436578-77512011	4.3	4.2	4.9	2.5	5.5	4.7	6.7	5.0	3.7	1.4	6.5	3.4	3.9	5.7	3.9	5.3	3.6	6.0	4.2	2.5	9.2	0.8	9.0	4.4	8.4	4.7	4.0	5.6	7.8	6.0	2.6	5.7	9.2	2.5	NO				
2310039H08Rik	244	CLUST3	HOST					TSS11008				17:46909583-46910356	11.8	11.4	11.9	7.3	11.7	15.1	10.5	11.9	10.9	7.2	15.0	8.1	10.3	8.8	11.5	19.8	15.5	16.4	17.7	6.5	11.4	2.7	12.9	9.7	13.7	13.9	10.7	10.7	12.9	12.0	6.2	9.0	19.8	2.5	NO				
1110034G24Rik	245	CLUST3	HOST					TSS26275				2:132516018-132576791	4.6	7.8	5.0	2.5	4.5	7.3	6.2	4.7	5.9	2.1	7.3	2.4	4.6	5.0	5.4	9.6	4.6	7.4	6.9	3.6	10.1	1.3	11.7	3.6	6.9	5.3	3.9	7.2	8.4	9.3	6.4	8.3	11.7	2.5	NO				
Hspb11	246	CLUST3	HOST					TSS11484				4:106926538-106952493	14.1	19.6	19.8	13.2	18.6	26.5	20.1	18.0	19.9	12.7	36.4	13.5	17.3	20.0	14.4	24.3	19.0	17.6	20.9	16.5	29.7	7.7	47.8	17.7	22.8	25.7	20.5	28.6	33.0	25.9	10.3	20.0	47.8	2.5	NO				
1810030N24Rik	247	CLUST3	HOST					TSS2351				4:34715920-34725586	13.0	14.3	6.4	6.5	10.2	15.4	14.7	13.7	11.0	6.3	14.1	8.5	8.9	15.2	9.4	16.3	9.6	14.3	14.9	7.3	21.1	3.7	25.2	9.9	16.8	10.8	6.9	17.7	20.9	12.8	5.2	10.6	25.2	2.5	NO				
Psmg3	248	CLUST3	HOST					TSS26108				5:140299547-140302797	19.6	15.2	12.6	9.7	10.8	15.5	16.8	15.6	10.7	9.9	14.6	8.2	12.5	17.4	11.3	22.5	11.8	25.0	16.8	9.2	18.0	3.6	14.4	14.5	19.6	12.9	10.3	16.0	19.5	18.3	10.1	16.6	25.0	2.5	NO				
Esd	249	CLUST3	HOST					TSS947				14:75132151-75150250	119.2	172.8	240.6	103.6	175.9	271.3	112.1	255.9	193.6	104.9	245.7	119.8	226.0	231.2	190.9	242.4	172.8	155.7	235.8	92.0	265.6	52.6	297.4	174.7	103.6	278.8	288.4	256.6	267.7	170.7	84.5	154.7	297.4	2.5	NO				
Nudt6	250	CLUST3	HOST					TSS5034				3:37303905-37318512	6.6	6.0	2.1	1.6	3.1	5.5	4.3	5.9	3.7	3.1	5.3	4.8	5.3	3.9	6.0	7.4	2.9	7.0	6.6	4.4	10.3	2.4	13.3	2.5	4.2	2.1	2.4	4.4	6.1	4.2	3.5	4.1	13.3	2.5	NO				
Gm14308	251	CLUST3	HOST					TSS7662				2:176407550-176421027	2.6	4.6	3.5	2.9	2.8	3.9	3.6	3.2	5.6	2.3	4.1	1.6	2.1	2.7	2.4	6.6	3.9	3.3	3.8	2.4	5.7	0.6	8.1	2.7	3.5	3.9	2.9	5.5	7.2	2.9	2.8	3.3	8.1	2.5	NO				
LOC100503131	252	CLUST3	HOST					TSS16610				4:46502152-46516310	15.7	19.5	11.2	10.7	11.8	23.9	12.1	16.5	14.0	11.6	18.2	15.9	14.2	17.5	15.2	18.3	17.2	13.7	24.8	11.4	21.2	6.2	32.7	5.1	8.2	14.7	10.4	10.8	19.2	13.7	3.7	10.1	32.7	2.5	NO				
Gm3625	253	CLUST3	HOST					TSS25629				12:4593687-4745189	16.3	8.2	11.2	3.5	11.9	10.2	15.9	17.6	9.9	10.1	22.0	18.5	10.8	23.9	5.9	9.6	9.8	19.1	13.3	6.9	18.7	5.1	21.2	9.8	17.6	10.2	10.0	18.8	21.9	12.7	5.0	6.6	23.9	2.5	NO				
Gart	254	CLUST3	HOST					TSS5433				16:91606503-91647217	20.7	10.7	8.1	13.1	13.5	10.8	10.0	17.7	9.1	10.8	7.6	5.6	7.6	14.1	9.7	11.9	9.2	13.3	13.2	10.6	14.5	3.0	7.5	8.7	11.4	6.4	7.4	18.2	21.3	15.1	6.0	13.9	21.3	2.5	NO				
Gm6377	255	CLUST3	HOST					TSS20762				X:106392094-106395784	26.4	15.5	28.2	14.9	35.6	22.6	25.8	26.7	19.2	11.4	33.9	28.4	12.0	18.9	19.9	20.6	13.7	27.3	17.4	14.5	36.2	5.8	29.3	15.2	25.4	21.9	19.2	36.4	35.2	7.9	2.4	4.9	50.4	2.9	NO				
Trappc2	256	CLUST3	HOST					TSS20576				X:162878756-162890475	8.2	6.3	2.8	4.0	4.0	6.6	7.5	8.9	5.5	5.8	6.6	5.1	4.1	9.5	5.2	10.5	6.8	9.1	8.5	4.7	10.0	1.7	10.2	7.1	9.3	3.8	4.6	8.9	13.7	14.3	4.3	7.1	13.7	2.5	NO				
Gins2	257	CLUST3	HOST					TSS10497				8:123012765-123112975	25.6	41.4	11.5	13.6	17.9	33.3	23.0	23.3	23.4	18.8	32.3	6.7	23.0	20.7	23.4	40.6	21.5	20.8	27.8	19.9	33.2	6.8	25.0	14.8	20.1	15.3	15.9	24.6	33.5	25.8	21.4	32.6	41.4	2.5	NO				
Dnajc19	258	CLUST3	HOST					TSS16621				3:33919000-33980248	10.8	10.9	6.2	7.8	8.9	15.4	9.1	12.3	12.0	7.5	10.4	4.9	7.2	13.3	11.0	21.9	12.9	11.3	16.4	10.1	13.2	3.2	14.8	9.6	7.8	6.3	7.2	17.1	19.6	15.3	7.9	14.8	21.9	2.5	NO				
Mgmt	259	CLUST3	HOST					TSS15179				7:144086293-144319871	15.4	29.1	18.1	10.8	18.9	33.8	19.0	28.8	27.6	10.1	25.3	10.1	22.5	26.3	20.8	40.8	21.1	22.1	32.7	12.5	24.8	7.5	45.4	18.5	31.7	24.1	20.2	29.0	35.4	32.8	19.2	26.3	45.4	2.5	NO				
Nxt1	260	CLUST3	HOST					"TSS16344,TSS23572"				2:148498350-148501762	22.8	19.9	45.5	16.2	28.0	19.3	22.9	18.4	14.1	18.9	27.3	27.0	23.3	29.3	27.0	45.6	26.7	36.5	32.4	21.2	41.2	9.2	54.9	24.2	18.9	28.3	18.6	21.9	28.4	20.9	13.6	23.5	56.0	2.5	NO				
Cd200r1	261	CLUST3	HOST					TSS18726				16:44765848-44795090	34.2	58.7	37.0	17.8	22.5	88.3	57.4	67.7	47.3	37.2	101.2	27.2	37.8	81.0	42.3	95.8	54.1	66.2	43.3	30.1	42.3	19.1	65.8	58.6	72.6	55.8	51.3	59.5	88.6	107.8	35.3	73.1	101.2	3.1	NO				
Cisd1	262	CLUST3	HOST					TSS1915				10:70772554-70807597	36.9	53.8	22.8	33.4	38.7	56.3	25.8	39.5	25.0	33.0	39.5	33.9	43.1	37.2	41.5	36.8	35.1	46.2	62.0	24.6	59.5	14.1	81.2	23.7	21.6	26.1	22.3	32.4	33.9	28.2	12.9	21.8	81.2	2.4	NO				
Glrx3	263	CLUST3	HOST					TSS4508				7:144629330-144660277	14.9	20.4	21.9	13.7	16.5	25.9	11.7	18.9	18.3	10.5	25.5	9.5	18.9	16.7	15.8	28.5	16.0	14.8	19.6	9.6	19.9	5.1	25.9	14.2	16.3	22.8	16.2	21.4	32.2	20.1	13.7	16.1	32.2	2.4	NO				
Pts	264	CLUST3	HOST					TSS7334				9:50329721-50336746	16.8	19.9	11.6	6.6	12.3	23.9	21.3	16.6	16.6	10.7	20.5	12.1	14.5	21.6	17.2	31.3	16.2	20.6	17.3	14.6	27.3	5.0	29.4	17.8	24.7	15.7	10.6	22.2	31.6	25.4	17.5	31.3	31.6	2.4	NO				
Rbl1	265	CLUST3	HOST	RBL1				TSS13393				2:156971628-157030270	14.8	14.6	5.6	9.2	12.8	14.6	20.0	15.5	11.6	11.2	16.2	7.7	14.5	33.6	12.0	13.6	10.0	17.0	12.1	13.0	18.0	5.4	11.2	20.4	17.6	8.5	12.4	20.1	19.0	11.0	7.1	11.2	33.6	2.4	NO				
Slc35a3	266	CLUST3	HOST					TSS26614				3:116373715-116415198	22.2	16.1	16.2	20.9	27.5	20.0	22.7	21.2	17.3	14.3	23.4	14.4	16.8	24.0	17.4	22.5	15.0	23.8	13.4	16.0	29.8	5.8	36.0	15.7	21.8	17.0	16.1	27.8	33.9	19.2	9.7	15.3	37.7	2.5	NO				
4930453N24Rik	267	CLUST3	HOST					TSS6939				16:64765930-64770765	8.7	7.8	6.0	6.7	9.8	9.8	13.7	7.1	7.1	5.1	12.5	6.9	10.3	16.9	6.6	10.3	7.1	11.4	8.9	6.5	13.5	2.3	9.3	8.3	11.1	8.3	8.4	10.6	11.8	11.1	4.4	10.5	16.9	2.4	NO				
Cox16	268	CLUST3	HOST					TSS24877				12:82571690-82586097	8.7	14.5	14.1	9.9	10.6	16.6	7.6	10.6	13.7	8.8	16.7	6.2	12.1	12.5	11.7	22.5	13.8	10.4	15.8	9.0	16.5	3.3	18.2	7.9	10.3	15.5	12.0	17.1	19.3	14.9	7.5	13.3	22.5	2.4	NO				
Tmem126b	269	CLUST3	HOST					TSS23988				7:97617342-97624505	24.7	28.5	17.5	10.2	13.5	49.6	30.7	31.1	21.6	15.8	40.6	29.8	23.6	33.6	23.9	42.9	25.3	34.0	33.8	19.2	28.6	8.3	41.8	21.7	28.6	21.6	21.8	27.6	26.6	36.9	15.9	19.9	49.6	2.4	NO				
Hddc2	270	CLUST3	HOST					TSS9212				10:31033210-31047892	9.0	13.2	12.8	10.3	8.8	18.0	6.7	13.2	15.0	8.6	13.1	14.0	8.0	10.1	7.6	16.4	10.4	10.3	14.8	8.5	15.3	3.8	17.9	8.3	10.8	13.2	11.8	16.2	24.9	13.0	7.8	9.2	24.9	2.4	NO				
Ptger2	271	CLUST3	HOST					TSS5331				14:45607785-45623495	4.7	4.9	4.4	3.5	3.6	4.3	6.9	7.2	1.9	3.0	6.9	2.7	5.6	6.2	5.3	3.2	4.1	9.5	3.9	4.3	4.2	1.9	3.7	7.2	14.5	5.5	4.1	5.5	4.9	4.4	2.3	3.1	14.5	2.4	NO				
Npl	272	CLUST3	HOST					TSS12578				1:155350145-155396844	6.5	9.6	4.5	4.3	6.0	10.8	4.8	10.9	9.6	6.5	9.4	2.5	4.4	11.0	9.1	17.7	14.8	6.2	10.0	8.8	9.0	3.0	5.7	6.2	6.1	6.1	7.0	13.2	17.4	33.2	10.1	11.5	17.7	2.4	NO				
A430005L14Rik	273	CLUST3	HOST					TSS4141				4:153331345-153336034	20.0	21.2	27.1	12.0	17.4	22.2	17.2	20.6	12.1	13.3	28.5	9.8	21.2	18.9	13.9	27.4	13.8	25.6	22.4	11.8	29.3	5.4	28.1	19.4	23.7	23.7	18.8	23.0	33.9	18.1	13.6	21.5	33.9	2.4	NO				
Cinp	274	CLUST3	HOST					TSS24406				12:112110831-112127324	21.4	19.9	12.4	9.6	11.9	18.8	12.3	19.3	14.7	10.9	20.3	6.4	15.5	18.8	15.3	26.9	16.3	22.5	21.4	12.4	21.9	5.1	23.9	16.8	14.3	12.6	11.8	24.3	31.9	20.3	8.8	15.4	31.9	2.4	NO				
Nup37	275	CLUST3	HOST					"TSS14066,TSS25728"				10:87609736-87641140	12.4	8.7	6.7	3.7	5.3	15.2	9.6	6.9	7.3	5.0	17.6	2.7	9.0	8.0	9.0	15.3	9.3	12.5	10.8	6.8	8.3	2.5	5.1	5.3	11.1	8.2	8.7	9.1	15.8	11.5	8.9	12.5	17.6	2.4	NO				
Glrx5	276	CLUST3	HOST					TSS26514				12:106270898-106279120	36.2	26.4	18.9	13.6	18.3	28.0	26.5	34.1	20.9	22.6	24.2	16.1	19.9	35.6	25.8	49.2	28.0	36.3	37.1	20.6	33.2	8.3	29.5	18.2	26.8	19.2	17.4	39.6	44.0	42.0	22.4	36.5	49.2	2.4	NO				
Mtx2	277	CLUST3	HOST					TSS13986				2:74663868-74714805	24.0	17.7	19.4	14.9	16.8	25.0	22.4	23.7	16.8	16.1	26.3	12.1	18.3	32.3	14.8	27.8	21.5	26.2	22.5	16.3	29.0	5.6	28.3	18.6	26.4	16.0	20.2	28.6	34.8	31.5	14.6	24.4	34.8	2.4	NO				
Atg10	278	CLUST3	HOST					TSS7830				13:91074953-91363592	10.8	11.9	7.8	7.9	8.7	14.3	7.7	9.3	10.7	6.2	12.7	6.2	11.4	8.0	10.1	14.0	10.8	9.7	16.1	7.1	14.5	3.6	23.8	7.1	9.6	11.5	8.1	10.0	14.3	11.3	6.4	9.2	23.8	2.4	NO				
Actr6	279	CLUST3	HOST					TSS13605				10:89174717-89195040	7.0	6.8	5.2	3.3	3.9	10.6	7.9	7.1	4.6	4.4	11.5	3.3	5.9	7.3	7.2	11.4	6.5	7.9	5.8	4.9	8.2	1.7	6.3	5.6	9.8	4.7	4.9	8.9	13.3	11.1	6.4	9.2	13.3	2.4	NO				
Fbxl5	280	CLUST3	HOST					TSS5056				5:44135856-44173388	14.3	19.0	25.5	14.2	22.8	25.4	16.3	17.1	18.6	10.5	28.0	10.7	19.9	20.6	21.3	40.7	23.0	24.2	16.8	15.3	21.3	6.8	13.5	31.3	26.5	30.3	30.3	23.5	31.5	34.8	18.4	26.6	40.7	2.4	NO				
Hsd17b12	281	CLUST3	HOST					TSS8246				2:93872853-93998066	123.5	144.9	75.4	120.8	152.5	144.3	108.5	151.4	121.8	71.7	121.3	45.8	81.4	115.7	99.3	90.5	101.2	108.8	115.1	78.4	117.7	32.9	101.9	92.6	105.6	91.7	104.1	180.5	178.0	133.5	62.1	88.5	199.8	2.6	NO				
Gm13139	282	CLUST3	HOST					TSS17940				4:146506201-146554688	13.6	17.5	13.7	12.3	18.6	22.3	18.1	20.2	18.7	11.1	17.7	4.8	12.6	29.8	14.2	23.6	17.5	15.8	14.3	11.2	21.6	5.0	13.8	15.2	23.1	15.0	17.6	28.6	28.6	24.0	10.9	21.2	29.8	2.4	NO				
1810014F10Rik	283	CLUST3	HOST					TSS26845				7:147285368-147288305	5.4	4.8	2.2	3.5	4.7	5.1	4.4	5.5	4.9	2.5	3.7	1.7	5.3	3.3	2.8	2.5	2.6	2.5	4.0	2.6	4.3	0.7	8.0	2.3	4.8	4.2	4.0	7.0	7.9	8.6	4.0	5.8	8.4	2.5	NO				
Apoo-ps	284	CLUST3	HOST					TSS8010				13:108204242-108204847	12.2	7.3	7.8	4.5	8.9	11.2	9.8	13.4	8.6	5.5	10.5	8.7	7.7	14.3	6.6	13.6	7.1	12.5	11.0	4.6	20.2	3.0	17.4	6.2	8.7	4.9	6.8	15.2	17.8	14.6	6.6	9.7	20.2	2.4	NO				
Nudt2	285	CLUST3	HOST					TSS20682				4:41412180-41427959	28.9	30.5	24.4	22.1	30.2	33.7	24.3	25.9	29.9	17.3	30.7	12.6	18.2	20.8	20.7	30.5	20.3	26.7	23.5	15.2	32.0	7.0	37.4	14.9	27.8	18.9	16.3	30.0	41.9	35.3	15.5	23.6	41.9	2.4	NO				
Hemk1	286	CLUST3	HOST					TSS17035				9:107229412-107240681	5.3	6.6	1.5	1.4	2.3	11.6	5.4	6.4	3.0	3.1	6.0	2.1	4.0	5.8	3.9	7.4	3.8	7.8	8.9	3.9	7.1	1.7	4.8	3.4	4.0	3.3	2.0	4.1	5.1	3.9	2.1	4.0	11.6	2.4	NO				
Psph	287	CLUST3	HOST					TSS17369				5:130271433-130293129	11.3	11.4	4.8	4.5	5.2	12.0	7.6	11.9	6.4	7.1	8.9	4.2	9.8	9.9	6.2	13.1	6.3	12.4	14.2	6.0	20.3	3.2	18.6	6.3	7.1	4.8	4.9	14.1	21.3	6.9	4.4	5.5	21.3	2.4	NO				
Gnl3	288	CLUST3	HOST					TSS16780				14:31813011-31832275	21.6	14.1	23.3	14.0	17.1	17.3	11.5	17.1	13.3	13.2	22.9	15.1	18.6	19.0	13.2	20.1	16.4	22.3	19.5	11.6	17.4	4.0	11.2	7.6	15.3	15.5	18.2	18.9	25.4	17.4	6.8	12.3	27.0	2.5	NO				
Rnaseh2b	289	CLUST3	HOST					TSS17050				14:62950941-62991829	14.8	13.0	15.9	8.3	10.1	14.8	12.2	14.7	8.8	9.1	20.9	12.7	19.2	17.0	11.3	13.9	8.8	16.1	14.5	11.8	20.9	6.3	37.7	8.2	11.5	12.6	12.3	16.9	23.6	12.5	8.1	11.4	37.7	2.4	NO				
Tm2d1	290	CLUST3	HOST					TSS11580				4:98022060-98049956	17.8	20.9	18.3	11.3	21.5	28.0	27.7	21.0	16.9	10.5	37.9	25.6	20.1	30.4	15.7	33.1	18.4	28.7	22.9	10.7	34.7	9.3	53.8	19.7	29.1	23.7	18.1	25.6	33.7	28.6	13.0	18.5	53.8	2.4	NO				
2700097O09Rik	291	CLUST3	HOST					TSS26524				12:56146647-56181097	4.9	3.0	4.9	3.4	2.4	5.4	4.0	6.4	4.0	1.1	4.1	3.0	3.3	4.3	2.4	4.2	2.7	3.9	3.4	2.9	7.1	1.2	6.1	4.2	4.1	3.0	4.1	6.7	10.1	3.9	1.4	3.4	10.1	2.4	NO				
Rpl7l1	292	CLUST3	HOST					TSS11075				17:46910855-46919605	26.9	16.8	16.0	15.8	17.8	22.1	24.4	26.4	19.4	14.9	19.3	9.4	16.2	31.4	16.2	33.3	18.9	28.5	21.5	18.4	24.6	5.9	14.9	19.0	26.7	15.7	17.8	30.3	35.4	36.3	15.9	25.9	35.4	2.4	NO				
1810009A15Rik	293	CLUST3	HOST					TSS3355				19:8963392-8965230	38.4	30.2	27.3	26.7	26.8	36.1	35.1	43.6	33.4	21.9	31.7	23.4	23.9	59.5	24.2	47.6	26.7	36.9	37.4	27.3	49.9	11.9	54.2	34.6	37.3	30.7	30.0	54.6	67.1	50.8	22.0	40.7	67.1	2.4	NO				
1810035L17Rik	294	CLUST3	HOST					TSS7360				12:88769026-88813249	104.9	105.3	129.4	77.5	91.7	132.1	165.7	140.8	90.6	68.4	157.0	80.4	121.6	217.6	82.5	144.2	79.3	141.5	119.7	81.8	159.9	40.4	165.4	115.5	162.6	107.7	105.9	180.8	204.1	130.7	62.8	108.4	217.6	2.4	NO				
Ccdc115	295	CLUST3	HOST					TSS13297				1:34493514-34496517	44.0	34.8	28.9	24.3	21.9	47.1	36.6	34.8	31.6	27.8	47.6	12.5	28.2	26.6	30.1	56.2	34.2	46.2	35.0	28.5	32.4	9.8	33.8	32.8	46.7	41.2	31.4	39.2	54.2	38.6	27.7	44.9	56.2	2.4	NO				
Mrpl11	296	CLUST3	HOST					TSS19711				19:4962305-4966995	9.5	11.0	8.8	7.3	9.4	14.6	10.1	12.4	12.6	7.3	9.9	6.6	8.9	15.3	10.6	20.0	10.9	12.1	13.8	7.5	14.9	3.0	16.6	10.4	10.1	10.2	8.5	15.3	18.1	12.1	6.0	9.6	20.0	2.4	NO				
Nme1	297	CLUST3	HOST					TSS11159				11:93820238-93829835	57.4	60.1	41.2	33.7	37.5	82.1	29.3	74.5	64.3	44.5	43.0	27.0	48.4	62.0	55.0	83.5	59.0	45.4	95.8	43.3	77.9	17.4	81.7	36.8	31.2	37.1	42.7	72.4	88.6	85.1	28.9	47.4	95.8	2.4	NO				
Suclg1	298	CLUST3	HOST					TSS15643				6:73198498-73226901	42.1	32.6	25.5	23.0	25.9	45.7	39.7	37.9	34.7	26.0	34.7	14.1	28.1	49.9	33.6	57.3	37.0	38.1	39.0	31.4	33.3	10.1	27.2	32.3	46.7	30.0	26.8	44.7	52.4	57.9	36.0	50.9	57.3	2.4	NO				
1110059E24Rik	299	CLUST3	HOST					TSS6624				19:21671802-21727281	17.6	21.5	18.5	9.8	13.3	38.1	25.4	21.5	16.8	16.7	37.6	13.8	18.1	27.5	19.0	32.5	19.7	24.2	21.2	12.5	27.2	6.4	33.2	14.3	22.3	22.0	18.3	23.5	36.9	19.6	11.3	15.7	38.1	2.4	NO				
Mipep	300	CLUST3	HOST					TSS26402				14:61403402-61522450	10.3	12.3	8.9	7.8	13.4	16.0	8.4	13.8	14.4	5.8	11.2	3.9	10.5	12.9	8.1	15.7	10.0	9.0	13.9	6.0	15.5	3.2	20.5	8.9	10.4	12.7	11.9	16.3	21.0	11.7	5.3	8.5	21.0	2.4	NO				
Gm6415	301	CLUST3	HOST					TSS27203				7:88259684-88315302	48.2	44.5	44.5	57.8	38.3	54.4	50.6	74.4	45.7	34.9	56.7	37.2	47.4	82.9	42.1	66.5	48.1	57.8	49.3	32.6	61.7	17.2	94.6	41.1	41.7	38.2	34.4	69.5	85.9	68.5	27.1	41.5	94.6	2.4	NO				
Mettl5	302	CLUST3	HOST					TSS10287				2:69699618-69723661	9.4	12.0	15.4	8.5	13.7	15.9	10.5	11.3	13.3	6.8	19.7	12.8	13.2	15.0	12.9	22.4	14.4	13.1	16.0	7.5	16.5	3.6	23.1	9.8	11.9	15.3	14.1	17.0	18.9	14.4	8.1	11.1	23.1	2.4	NO				
Unc50	303	CLUST3	HOST					TSS1977				1:37487016-37495969	34.0	26.8	21.2	26.6	26.6	32.2	43.7	28.2	23.0	21.8	31.2	17.2	22.8	37.0	28.4	52.2	27.5	43.3	22.8	23.6	33.8	9.2	30.0	34.9	43.4	26.7	21.5	37.0	45.4	46.2	26.1	40.1	52.2	2.4	NO				
Coq2	304	CLUST3	HOST					TSS8333				5:101083744-101103275	18.8	20.4	21.2	15.3	18.3	24.6	24.1	24.0	16.5	15.9	21.5	18.0	21.0	30.1	23.7	32.5	21.0	26.0	19.5	18.4	35.9	8.4	48.1	21.5	21.8	14.9	16.4	26.9	36.6	19.4	12.9	19.7	48.1	2.4	NO				
LOC100503745	305	CLUST3	HOST					TSS18739				18:45229324-45244315	38.1	26.8	33.0	26.3	23.6	31.2	53.0	34.7	22.0	14.5	79.9	32.0	17.9	65.8	19.9	49.4	36.4	38.2	35.8	16.1	38.9	15.9	54.2	22.9	51.2	27.0	24.4	43.5	51.1	62.1	20.3	29.6	79.9	2.4	NO				
2810004N23Rik	306	CLUST3	HOST					TSS27132				8:127363254-127386929	14.2	9.1	8.5	8.6	8.1	10.2	8.9	13.0	9.0	8.4	9.1	4.5	7.9	12.4	6.5	9.7	8.1	10.8	10.7	8.6	14.4	2.3	10.2	5.1	8.5	7.4	6.4	12.8	16.3	11.8	6.0	9.8	16.3	2.4	NO				
Zranb2	307	CLUST3	HOST					TSS5312				3:157197360-157211303	37.4	25.9	25.7	28.6	27.8	30.1	33.4	39.6	27.2	25.7	31.1	30.1	26.2	47.0	25.2	36.4	24.8	45.1	31.2	26.1	57.4	12.3	55.4	21.2	35.6	24.0	27.5	53.6	68.0	35.4	13.9	20.4	68.0	2.4	NO				
Acn9	308	CLUST3	HOST					TSS8496				6:6906017-6989220	8.4	10.2	12.3	5.9	9.1	11.0	8.6	10.5	7.4	3.8	12.5	7.5	8.8	11.3	9.4	15.6	9.0	11.4	12.3	4.2	11.0	3.2	20.6	5.3	9.2	12.4	7.8	9.7	15.2	15.8	7.1	9.3	20.6	2.4	NO				
Ece2	309	CLUST3	HOST					"TSS17147,TSS25061"				16:20611673-20645988	13.9	8.0	8.6	8.3	8.9	8.8	6.7	9.8	6.0	6.7	9.2	2.0	6.9	12.2	4.7	9.9	4.7	6.9	7.4	4.3	8.5	1.9	12.1	4.8	6.4	6.8	5.7	12.3	13.8	11.2	4.9	9.3	14.0	2.4	NO				
Rwdd4a	310	CLUST3	HOST					TSS1980				8:48618998-48638191	10.9	6.5	5.6	7.9	5.6	6.5	10.8	9.2	5.5	7.9	7.8	6.4	5.6	16.3	8.0	7.5	6.5	12.0	7.2	8.3	10.6	2.3	7.9	7.1	8.2	5.1	5.2	10.5	10.7	10.0	4.6	7.1	16.3	2.4	NO				
LOC100504481	311	CLUST3	HOST					TSS15216				12:109952240-109972017	40.3	72.6	83.0	31.5	68.0	85.2	52.3	85.4	79.4	39.2	128.3	64.7	24.0	59.3	61.2	102.2	67.0	59.4	86.2	40.6	98.9	30.3	127.5	59.9	43.9	75.9	54.9	96.7	78.5	35.2	33.8	35.3	128.3	2.4	NO				
Tmem29	312	CLUST3	HOST					"TSS12855,TSS6843,TSS9386"				X:146821243-146893702	4.2	4.0	4.1	4.3	3.2	6.2	4.3	3.5	3.5	2.7	6.0	2.1	4.0	4.2	3.4	5.4	3.1	4.8	4.6	3.1	4.3	1.1	10.1	2.7	4.9	2.2	3.3	5.3	6.4	4.2	1.4	3.7	10.1	2.4	NO				
Nhp2l1	313	CLUST3	HOST					TSS16770				15:81871774-81878028	60.3	44.8	32.3	42.2	42.7	48.8	39.9	56.1	37.4	34.2	48.3	39.6	47.2	58.5	44.3	56.5	39.7	54.4	56.5	34.4	61.2	13.5	54.3	31.7	43.7	38.9	31.6	57.2	74.1	59.7	25.3	48.5	74.1	2.4	NO				
2810407C02Rik	314	CLUST3	HOST					TSS7636				3:58380579-58397466	69.0	52.6	60.2	52.2	54.0	71.8	86.6	81.7	60.6	52.9	83.6	90.4	61.9	127.0	63.1	103.7	64.7	91.9	60.4	57.0	100.9	28.5	151.5	66.8	86.6	54.3	60.5	96.6	108.2	79.9	33.8	54.2	151.5	2.4	NO				
Pole2	315	CLUST3	HOST					TSS21681				12:70302765-70329177	9.5	4.6	4.4	4.4	6.3	6.6	4.4	6.4	4.5	3.6	6.2	2.9	4.7	7.2	2.7	5.8	3.5	7.8	4.7	3.8	9.7	1.2	8.7	6.6	4.9	3.0	5.4	9.0	10.6	7.4	3.4	5.7	10.6	2.4	NO				
Tmem49	316	CLUST3	HOST					TSS27053				11:86397366-86497324	32.2	48.2	40.6	24.0	31.9	85.4	88.8	57.5	79.9	34.5	62.8	52.7	36.5	63.1	53.6	79.4	51.3	52.9	46.3	32.0	60.4	16.4	52.9	57.3	80.3	40.9	40.0	65.7	79.0	64.3	33.9	40.3	88.8	2.4	NO				
4930455C21Rik	317	CLUST3	HOST					TSS15606				16:38497924-38522747	9.1	10.7	9.4	9.3	10.1	12.4	11.4	11.7	8.4	7.4	10.5	5.9	9.7	16.1	9.7	16.2	9.9	10.5	11.7	8.4	14.9	3.2	20.8	13.2	8.9	7.5	7.5	13.1	17.0	10.8	6.4	8.8	20.8	2.4	NO				
Nudt1	318	CLUST3	HOST					TSS25494				5:140807875-140814089	17.9	15.4	12.9	14.6	11.9	16.2	12.3	19.2	10.8	12.3	10.6	9.6	13.8	19.5	11.5	15.1	9.9	15.6	16.9	15.7	32.8	5.6	27.3	9.8	10.7	9.7	10.0	14.1	21.2	9.4	8.5	13.6	32.8	2.4	NO				
Ndufa12	319	CLUST3	HOST					TSS898				10:93661753-93683693	34.9	39.0	26.1	35.1	28.4	44.2	30.2	65.1	31.1	26.9	44.3	20.3	34.1	72.9	31.8	41.6	28.4	37.0	44.4	28.8	54.9	14.3	69.0	27.2	32.6	27.5	27.9	62.9	77.8	61.3	20.3	37.3	77.8	2.4	NO				
2210016F16Rik	320	CLUST3	HOST					TSS27553				13:58481406-58486586	13.2	7.2	6.0	10.0	10.0	7.6	10.0	11.9	8.8	7.8	5.5	3.8	6.0	16.0	6.1	9.4	7.3	9.4	10.6	9.1	12.0	2.3	12.5	8.3	10.4	6.1	7.6	11.9	12.6	13.7	7.0	12.1	16.0	2.4	NO				
Rrp9	321	CLUST3	HOST					TSS18108				9:106379639-106387746	8.3	4.3	5.1	6.0	6.9	4.7	6.0	6.6	3.7	4.9	3.2	3.1	4.6	10.1	4.6	7.0	4.8	9.2	6.8	5.1	7.3	1.2	3.9	4.2	8.2	3.6	4.4	7.0	8.2	10.1	5.1	8.9	10.1	2.4	NO				
Coq3	322	CLUST3	HOST					TSS4470				4:21806821-21839273	4.2	4.2	3.7	2.9	4.0	5.0	5.2	5.4	4.6	3.3	5.3	2.1	4.2	7.2	3.9	9.0	3.8	6.0	5.2	2.8	6.1	0.9	7.4	3.8	5.2	3.1	3.6	5.7	8.3	6.4	3.2	4.4	9.0	2.4	NO				
Fdx1	323	CLUST3	HOST					TSS22646				9:51751411-51771638	10.8	12.7	14.3	10.7	10.3	15.7	13.5	12.5	10.0	6.6	14.4	11.9	15.8	12.9	12.1	16.7	8.9	16.8	16.8	9.1	16.9	4.5	27.4	10.8	12.7	10.9	9.3	10.5	13.9	11.8	8.8	14.1	27.4	2.4	NO				
1110054O05Rik	324	CLUST3	HOST					TSS25382				4:59782513-59796727	12.0	9.3	6.5	7.4	7.1	7.5	14.4	12.1	6.1	7.5	9.8	12.0	9.2	15.2	9.5	9.5	7.7	17.6	10.2	9.4	20.8	3.4	21.5	6.5	12.6	5.3	5.2	11.2	12.5	10.7	4.6	8.4	21.5	2.4	NO				
Mesdc2	325	CLUST3	HOST					TSS18189				7:91040509-91050042	21.8	26.9	13.7	22.4	19.0	28.2	22.7	29.0	16.9	16.4	19.3	13.8	18.2	31.2	22.3	34.1	21.0	27.1	25.1	15.7	33.8	7.2	41.1	17.2	20.5	15.9	12.5	27.1	32.9	24.6	13.9	21.0	41.1	2.4	NO				
Gm13251	326	CLUST3	HOST					TSS17872				4:145728598-145749009	5.3	5.0	3.9	3.3	4.5	6.1	8.1	7.6	5.1	3.7	7.3	1.7	3.3	10.9	4.2	6.0	4.6	8.2	4.6	5.2	7.0	1.4	4.7	5.5	10.4	3.9	4.6	11.0	11.4	8.5	4.9	6.9	11.4	2.4	NO				
Fam151b	327	CLUST3	HOST					TSS20210				13:93219574-93253986	5.9	8.2	5.1	5.7	5.5	10.2	6.4	8.9	7.4	4.4	6.5	2.2	6.6	5.9	5.8	11.8	6.0	7.4	7.8	4.8	9.1	1.8	5.9	5.8	6.9	7.2	5.8	8.8	13.5	8.7	5.0	8.2	13.5	2.4	NO				
Cct3	328	CLUST3	HOST					TSS9558				3:88101056-88125688	79.6	55.2	67.5	48.3	49.4	65.6	52.9	74.5	57.6	51.5	54.3	48.5	51.8	90.8	52.3	97.0	54.3	75.5	81.9	52.6	91.3	20.6	70.2	41.4	48.4	52.2	43.7	88.6	109.0	73.5	33.5	55.1	109.0	2.4	NO				
Tmx1	329	CLUST3	HOST					TSS12269				12:71554140-71568611	64.7	51.2	29.8	42.1	47.6	57.8	59.5	61.7	44.8	44.1	65.1	37.2	42.9	71.6	45.8	59.9	44.1	53.6	47.0	47.2	77.7	17.7	91.1	57.1	60.4	38.7	44.8	81.5	94.2	67.2	37.9	55.9	94.2	2.3	NO				
9430038I01Rik	330	CLUST3	HOST					TSS3682				7:144567251-144602439	7.2	6.8	7.3	3.4	5.7	9.9	10.8	6.9	7.7	3.5	7.9	3.1	7.6	6.0	5.2	11.7	5.5	10.3	7.3	4.4	7.5	1.5	7.6	7.5	11.3	6.6	6.4	7.9	9.6	10.3	6.0	8.6	11.7	2.3	NO				
Uba2	331	CLUST3	HOST					TSS7667				7:34925715-34953548	41.4	30.2	25.8	22.3	27.3	39.4	29.0	40.0	29.2	23.9	34.7	20.3	28.1	41.8	26.5	47.0	29.3	32.2	33.2	30.9	52.6	10.8	32.6	33.5	31.1	28.2	28.6	45.3	58.9	45.0	25.3	43.4	58.9	2.3	NO				
Phpt1	332	CLUST3	HOST					TSS17571				2:25428950-25430391	29.2	38.9	27.0	26.9	27.1	52.3	26.9	37.8	45.4	31.0	40.8	17.5	38.3	37.5	39.2	52.7	34.2	29.6	53.3	26.4	69.3	13.6	72.8	27.3	22.0	39.7	28.0	50.1	66.3	28.1	19.7	33.4	72.8	2.3	NO				
Mett5d1	333	CLUST3	HOST					TSS18460				2:108932456-109118447	3.6	6.5	2.7	2.3	4.0	5.9	3.0	4.2	4.7	2.8	7.0	4.2	5.5	4.5	4.5	5.3	4.8	4.7	6.4	4.5	8.5	2.0	13.9	2.2	3.3	4.1	3.6	4.3	4.7	3.7	1.8	2.6	13.9	2.3	NO				
Ppp1r8	334	CLUST3	HOST					TSS10305				4:132382839-132399084	17.3	11.5	5.8	11.8	9.8	13.1	14.3	16.1	8.0	10.8	10.2	7.4	10.0	18.8	10.5	16.1	9.0	16.7	13.5	12.9	24.7	4.1	12.7	12.0	12.5	6.1	7.2	16.8	22.6	15.2	8.7	13.8	24.7	2.3	NO				
Tal1	335	CLUST3	HOST					TSS6497				4:114732131-114744360	15.5	10.1	9.4	10.7	14.9	10.2	10.8	13.1	8.5	9.2	6.0	9.2	5.9	15.8	8.7	9.2	7.2	15.1	8.7	6.4	17.2	2.8	18.0	11.4	9.1	6.3	5.6	11.8	12.1	6.2	3.7	6.6	18.0	2.3	NO				
Sip1	336	CLUST3	HOST					TSS13401				12:60114379-60128975	6.9	8.3	6.5	3.3	5.0	7.8	6.6	6.3	5.7	4.7	11.8	4.5	8.7	7.9	6.2	11.1	6.2	9.7	7.0	4.4	12.2	2.1	10.5	5.6	7.8	7.2	5.6	9.4	14.4	7.1	4.5	6.9	14.4	2.3	NO				
Gm2436	337	CLUST3	HOST					TSS6996				12:56225514-56255905	3.9	5.4	8.0	4.1	6.9	7.5	8.6	6.4	6.9	3.0	10.3	6.9	7.0	6.8	4.0	9.0	6.1	7.0	6.9	4.7	6.9	1.8	13.0	5.6	7.2	8.1	6.6	6.3	10.3	4.8	2.9	4.5	13.0	2.3	NO				
Ccnh	338	CLUST3	HOST					TSS7220				13:85329081-85353328	9.7	8.2	6.1	6.9	8.0	10.1	7.9	10.8	7.8	6.9	9.7	4.1	6.1	10.2	7.0	12.1	6.8	9.9	9.5	6.8	9.6	2.4	5.7	6.5	10.5	5.7	6.8	11.3	16.1	16.8	6.5	11.6	16.1	2.3	NO				
2310011J03Rik	339	CLUST3	HOST					TSS9466				10:79764564-79783293	30.5	27.2	22.1	23.0	22.4	34.1	31.5	25.1	24.2	20.6	23.8	12.7	17.7	25.1	22.4	41.2	21.8	36.8	27.7	19.7	27.7	7.4	24.9	32.6	38.7	22.3	21.7	29.4	33.8	28.6	20.3	33.1	41.2	2.3	NO				
Sumo2	340	CLUST3	HOST					TSS8754				11:115384422-115397544	52.0	29.7	35.7	31.8	43.1	35.7	47.6	45.6	32.3	34.3	49.7	63.8	40.7	57.2	29.7	33.1	29.7	62.3	40.1	30.0	69.7	17.1	89.7	33.1	48.2	34.7	38.8	48.5	58.8	44.7	12.7	19.2	89.7	2.3	NO				
N6amt2	341	CLUST3	HOST					TSS13741				14:58168434-58190406	19.1	11.5	6.7	10.5	10.6	11.4	14.0	14.0	13.2	9.9	8.2	4.5	8.3	14.8	8.6	17.2	10.2	14.5	15.5	12.3	12.9	3.2	11.0	10.2	14.0	7.4	9.1	16.5	20.1	21.7	9.9	21.5	20.9	2.4	NO				
AW209491	342	CLUST3	HOST					"TSS22651,TSS25822"				13:14722511-14730469	6.1	5.7	5.0	4.8	5.1	7.1	5.9	7.1	4.1	3.4	6.4	3.5	6.3	6.6	5.1	10.4	6.2	8.1	6.9	4.9	7.9	1.3	8.5	3.9	6.3	4.5	4.3	7.9	10.5	7.7	4.0	6.8	10.5	2.3	NO				
1190007I07Rik	343	CLUST3	HOST					TSS24119				10:82082595-82085973	6.8	9.4	5.9	5.0	7.8	11.7	9.0	7.7	6.8	4.8	10.2	5.6	9.0	10.5	5.9	11.4	5.9	10.7	12.6	3.2	14.3	2.5	15.4	6.1	11.8	6.7	4.7	11.2	16.6	9.3	4.0	8.7	16.6	2.3	NO				
Tgds	344	CLUST3	HOST					TSS17438				14:118511132-118531987	7.2	4.6	4.3	4.9	4.7	7.7	8.1	7.2	5.0	4.3	6.9	3.2	4.5	9.0	5.2	13.6	6.3	8.7	5.4	5.3	9.7	1.9	5.7	9.4	8.8	6.5	5.9	9.1	11.0	8.6	6.3	10.1	13.6	2.3	NO				
Mrpl15	345	CLUST3	HOST					TSS22510				1:4763278-4775807	14.0	16.2	13.3	10.3	11.7	20.9	10.3	15.5	12.0	9.7	16.1	6.4	12.6	14.9	12.1	21.0	12.0	14.1	16.5	9.5	16.6	3.7	16.6	10.3	10.9	12.4	10.3	16.7	22.7	13.1	6.8	12.1	22.7	2.3	NO				
A130010J15Rik	346	CLUST3	HOST					"TSS10268,TSS3798"				1:194999662-195027740	2.6	3.0	2.8	3.1	2.8	3.1	2.8	2.7	2.0	2.0	2.1	2.3	1.7	3.0	2.0	4.3	2.2	3.2	3.0	3.2	6.8	1.0	8.8	2.1	2.4	2.0	1.8	3.3	4.2	2.6	1.1	2.2	8.8	2.3	NO				
Hexb	347	CLUST3	HOST					TSS6951				13:97907891-97968312	263.3	165.3	106.5	57.2	90.3	140.0	167.1	131.1	99.7	85.8	242.1	93.5	201.0	141.9	169.4	139.4	136.1	158.6	133.0	84.7	116.3	47.8	153.4	105.4	142.7	141.7	175.0	107.4	128.0	221.8	103.9	157.3	263.3	2.4	NO				
Tmem188	348	CLUST3	HOST					TSS27231				8:90642657-90659096	21.1	14.7	11.0	13.5	14.0	17.9	27.0	19.0	15.9	11.5	24.9	12.3	14.0	22.5	13.6	22.0	13.7	24.9	14.0	12.7	20.1	4.6	19.3	15.3	25.6	14.2	16.0	19.1	21.6	22.5	11.4	19.1	27.0	2.3	NO				
Slc35d2	349	CLUST3	HOST					TSS6245				13:64197617-64230638	5.5	5.5	3.8	7.0	6.9	6.5	9.7	7.8	5.9	4.5	6.1	3.4	5.5	6.2	4.6	8.3	4.7	8.5	4.9	5.0	8.9	1.9	6.6	7.5	9.8	4.8	6.4	10.6	13.3	6.7	4.6	5.7	13.3	2.3	NO				
1110012L19Rik	350	CLUST3	HOST					TSS8988				X:67639087-67642591	9.7	15.0	7.8	9.0	11.5	17.8	12.7	12.1	13.7	6.1	12.8	7.6	9.4	11.1	8.2	17.2	10.6	14.1	12.5	5.9	17.6	2.8	14.2	10.1	13.8	11.4	10.9	12.0	16.5	11.9	9.7	10.7	17.8	2.3	NO				
Gm5616	351	CLUST3	HOST					TSS25181				9:48258500-48259059	43.2	35.4	26.9	23.9	33.5	38.8	28.1	41.7	27.5	29.5	38.9	30.1	35.5	49.1	26.0	38.9	29.7	39.5	45.6	27.1	49.7	10.6	54.8	26.4	32.8	24.8	27.5	41.3	56.6	49.9	17.1	28.0	56.6	2.3	NO				
Gm12247	352	CLUST3	HOST					TSS17679				11:57877312-57932096	1.8	3.1	3.1	2.6	1.9	4.3	2.3	4.3	2.1	1.5	4.7	2.4	3.2	3.0	2.0	4.4	1.3	4.0	3.6	1.4	5.4	0.6	4.0	2.2	3.1	1.1	2.6	3.9	7.0	2.7	1.1	2.5	7.0	2.3	NO				
Gm10333	353	CLUST3	HOST					TSS14416				19:53662640-53663557	51.9	37.9	32.4	33.7	34.9	44.1	34.1	52.0	28.9	36.8	42.9	41.8	35.0	56.6	35.5	53.3	32.3	50.6	52.9	37.6	64.9	13.1	54.0	21.0	38.9	27.0	31.5	56.1	68.6	64.1	18.2	36.8	68.6	2.3	NO				
Sec22a	354	CLUST3	HOST					TSS1753				16:35311216-35364004	5.2	4.9	4.2	5.7	5.6	5.3	6.4	5.8	4.3	2.9	4.9	3.2	4.2	6.3	3.9	7.7	4.0	7.7	3.6	3.6	8.9	1.6	10.9	5.2	7.6	4.8	4.5	8.0	11.7	6.7	3.5	5.6	11.7	2.3	NO				
Dbt	355	CLUST3	HOST					TSS16158				3:116215996-116252899	4.6	3.5	2.3	3.2	2.2	4.6	5.8	5.3	2.6	3.1	4.8	2.1	3.6	6.3	2.6	3.6	2.9	6.0	2.4	4.2	3.9	0.9	3.7	2.9	8.6	2.7	3.8	4.3	6.3	4.8	3.1	4.4	8.6	2.3	NO				
Rabepk	356	CLUST3	HOST					TSS27298				2:34634185-34655311	8.5	15.9	7.5	10.7	10.8	16.5	11.2	13.3	12.3	7.2	12.4	5.5	12.5	11.5	10.6	17.4	9.6	12.1	14.9	6.2	16.6	3.3	19.2	12.5	11.0	10.8	9.8	14.8	20.0	8.3	6.1	7.7	20.0	2.3	NO				
Rwdd1	357	CLUST3	HOST					TSS11826				10:33716360-33739422	45.2	41.2	47.3	27.6	33.3	41.9	29.5	54.9	25.9	30.2	43.1	58.0	49.9	53.4	42.3	47.1	33.4	60.2	57.4	27.1	62.2	18.5	95.4	22.6	20.7	42.1	21.5	41.5	50.3	24.5	14.6	20.7	95.4	2.3	NO				
1700034H14Rik	358	CLUST3	HOST					TSS19512				18:85104416-85150784	10.4	8.5	10.0	5.4	6.7	11.4	8.7	9.7	8.0	4.7	14.4	6.2	9.4	7.7	8.5	13.6	7.6	11.0	11.0	7.8	14.1	2.1	12.2	5.4	9.3	10.2	7.4	10.6	13.9	9.6	5.6	8.7	14.4	2.3	NO				
LOC100504309	359	CLUST3	HOST					TSS15622				4:40206638-40217261	24.0	24.2	19.0	17.2	21.3	28.3	26.7	21.0	18.4	12.9	24.6	15.0	18.8	20.4	22.7	26.7	14.9	28.3	26.3	11.3	32.8	6.5	36.1	26.7	31.3	19.1	15.4	19.6	25.7	24.4	14.7	27.9	36.1	2.3	NO				
Sac3d1	360	CLUST3	HOST					TSS21546				19:6116003-6118586	14.6	9.5	6.1	7.6	7.2	5.2	11.2	9.6	7.6	6.9	5.3	10.5	7.9	7.1	7.9	7.9	5.4	16.2	9.3	6.3	13.1	2.5	10.9	7.1	10.3	4.8	4.7	9.9	9.4	10.3	4.6	7.2	16.2	2.3	NO				
Polr3k	361	CLUST3	HOST					TSS16182				2:181599064-181605535	16.6	11.0	5.8	13.2	8.2	15.4	15.5	18.6	8.1	9.0	11.3	6.6	8.4	14.6	8.5	13.0	9.1	16.5	9.7	9.5	22.8	4.1	14.9	8.1	14.8	6.6	6.1	18.6	24.3	15.3	7.5	11.2	24.3	2.3	NO				
Haus2	362	CLUST3	HOST					TSS9619				2:120429973-120446556	9.7	9.2	7.8	6.3	7.9	13.3	9.1	9.7	8.8	6.2	12.1	5.1	8.3	10.1	8.4	15.9	8.7	11.5	10.9	7.5	12.3	2.4	11.4	7.8	9.0	7.4	8.7	11.6	15.6	10.7	6.1	9.4	15.9	2.3	NO				
Nif3l1	363	CLUST3	HOST					TSS11003				1:58504477-58519120	6.7	6.5	5.0	5.5	6.6	8.7	8.0	6.3	5.5	4.9	5.3	3.4	4.6	8.6	5.3	9.2	5.2	9.2	6.2	4.7	8.8	1.5	6.6	5.9	8.6	4.6	5.1	8.7	11.5	8.5	4.5	7.8	11.5	2.3	NO				
BC003267	364	CLUST3	HOST					TSS6293				8:4613169-4630231	4.1	6.7	5.7	4.0	5.5	7.7	6.9	5.6	5.3	3.5	11.5	2.6	6.9	7.2	6.8	12.5	7.8	7.9	6.5	3.7	6.5	1.7	6.4	5.2	8.2	7.6	6.5	6.5	8.2	5.9	4.9	6.7	12.5	2.3	NO				
Fam45a	365	CLUST3	HOST					TSS10560				19:60887472-60912135	16.9	9.4	9.9	7.2	9.0	13.3	17.3	18.0	9.7	8.2	19.5	7.7	10.5	16.2	10.5	14.3	10.9	16.5	9.2	10.9	14.0	3.4	12.3	9.3	16.4	10.1	10.5	17.2	20.9	25.2	8.7	16.4	20.9	2.3	NO				
Exosc5	366	CLUST3	HOST					TSS5281				7:26444171-26453051	25.1	22.9	17.7	12.4	18.5	29.0	15.7	25.9	21.7	12.1	22.3	14.7	15.6	22.0	16.7	36.5	20.7	23.5	32.0	14.3	29.2	6.7	26.1	15.0	23.0	18.2	16.7	26.6	36.4	29.1	15.8	23.3	36.5	2.3	NO				
Dnajc24	367	CLUST3	HOST					TSS26068				2:105806873-105843706	10.4	12.2	8.1	10.2	11.9	14.6	10.8	10.3	13.6	8.3	12.7	3.4	10.0	11.7	8.6	17.8	9.2	12.0	15.1	7.2	14.4	2.8	16.1	7.8	13.4	12.6	11.2	14.0	16.1	10.9	7.8	10.9	17.8	2.3	NO				
2310009A05Rik	368	CLUST3	HOST					TSS19030				9:72887521-72890582	19.7	17.9	11.6	9.2	15.5	25.2	21.8	21.2	17.5	7.6	25.4	7.9	14.7	27.0	13.3	22.9	17.0	20.4	26.1	8.9	27.7	6.4	35.3	12.9	24.0	15.2	15.3	22.9	25.8	26.2	10.7	16.2	35.3	2.3	NO				
Mdm2	369	CLUST3	HOST					TSS18207				10:117125960-117147772	24.9	20.5	38.4	20.5	29.9	29.0	33.9	29.8	31.9	20.8	38.9	20.4	30.1	57.6	27.6	34.5	29.1	23.3	21.2	29.3	37.9	11.0	27.0	53.9	26.7	37.9	45.9	47.4	50.3	29.9	17.0	35.1	57.6	2.3	NO				
Psmd6	370	CLUST3	HOST					TSS25652				14:14944698-14953418	47.3	24.0	22.0	21.4	17.6	28.1	36.1	37.0	22.9	26.4	26.4	18.9	22.1	57.4	24.1	47.0	32.9	38.1	33.7	36.4	42.0	10.9	33.2	29.4	34.1	17.6	19.9	44.7	50.4	58.0	26.2	52.8	57.4	2.3	NO				
Gtpbp8	371	CLUST3	HOST					TSS22416				16:44738456-44746476	7.7	9.6	6.1	4.1	7.1	17.1	13.2	10.2	9.7	5.2	16.1	7.2	7.2	15.5	8.6	19.4	9.7	13.4	9.4	7.9	13.0	3.2	9.4	9.1	15.9	6.7	8.2	10.8	15.9	16.8	7.6	13.1	19.4	2.3	NO				
Ly96	372	CLUST3	HOST					TSS9199				1:16678536-16699686	13.5	17.4	12.8	12.9	14.9	20.0	29.2	15.9	19.3	10.3	21.5	19.0	11.8	25.6	14.1	16.5	17.7	21.8	15.6	12.9	25.8	5.2	24.5	18.4	21.8	19.4	16.3	19.9	19.9	29.2	9.3	13.6	29.2	2.3	NO				
2310003L22Rik	373	CLUST3	HOST					TSS26588				2:139996381-140030988	3.5	3.7	2.4	1.9	2.9	5.0	3.3	4.2	2.7	1.5	4.1	1.7	3.7	7.3	3.3	7.1	3.4	4.1	4.8	2.4	6.4	0.7	7.2	2.7	4.3	2.7	2.7	6.6	7.4	5.1	2.3	3.2	7.4	2.3	NO				
Nipsnap1	374	CLUST3	HOST					TSS11733				11:4774005-4794203	5.9	7.5	5.9	5.2	5.6	8.4	6.0	9.5	6.9	4.6	6.7	3.4	6.8	8.6	4.9	7.3	4.0	5.8	7.2	4.4	11.3	2.1	14.1	5.2	6.8	6.1	6.0	8.0	11.0	6.8	3.7	7.7	14.1	2.3	NO				
Dut	375	CLUST3	HOST					"TSS11222,TSS19785"				2:125072983-125084785	20.2	24.7	15.3	17.0	17.2	33.7	10.9	14.0	10.6	15.5	21.1	9.1	25.7	10.3	12.0	20.1	13.6	21.5	25.4	13.7	26.2	6.1	27.6	11.4	9.2	13.3	11.9	13.5	21.2	6.4	6.0	13.7	33.7	2.3	NO				
Ccnc	376	CLUST3	HOST					TSS5647				4:21654849-21677693	14.1	8.4	9.9	7.2	7.7	13.3	16.2	13.0	10.1	8.4	12.2	11.0	8.0	18.8	10.1	22.3	13.3	16.4	11.2	9.6	12.9	3.8	8.8	12.0	17.4	9.6	11.5	18.7	20.7	23.0	9.1	15.6	22.3	2.3	NO				
Pex7	377	CLUST3	HOST					TSS26157				10:19579895-19627480	11.5	9.4	7.3	8.7	7.7	12.2	13.8	8.9	9.5	6.4	11.0	5.3	8.1	12.8	8.0	16.0	8.4	11.3	10.2	8.2	17.9	2.9	14.9	9.3	11.9	8.2	8.7	14.4	17.9	15.6	10.4	16.9	17.9	2.3	NO				
Pfdn4	378	CLUST3	HOST					"TSS1885,TSS9016"				2:170308464-170344567	15.2	8.9	12.5	9.1	9.9	8.7	13.2	15.1	8.6	8.2	14.8	7.4	10.5	20.8	8.3	11.4	8.9	16.0	13.2	10.0	21.2	3.6	16.3	9.7	15.0	14.1	9.6	15.8	18.7	16.4	5.1	9.6	21.2	2.3	NO				
Actl6a	379	CLUST3	HOST					TSS10700				3:32607467-32625893	15.2	9.9	10.9	6.9	8.3	11.2	12.3	10.6	8.8	8.0	12.2	6.3	12.7	22.6	10.1	20.6	12.7	13.2	12.9	11.3	11.9	3.9	8.8	12.6	13.4	10.3	12.3	15.3	17.9	23.3	12.7	20.1	22.6	2.3	NO				
Memo1	380	CLUST3	HOST					TSS6500				17:74600039-74694203	32.4	19.7	29.5	11.1	18.4	26.4	25.1	27.2	16.9	17.3	36.1	17.4	28.0	34.3	16.8	37.8	22.3	32.0	27.8	19.4	32.7	7.8	35.8	15.4	24.0	25.0	29.1	31.8	41.6	43.6	14.4	27.1	41.6	2.3	NO				
Glmn	381	CLUST3	HOST					"TSS11746,TSS27075"				5:107963729-108090857	6.0	5.7	5.8	3.2	5.7	7.5	7.8	6.4	5.4	3.1	9.8	4.6	6.7	7.4	4.6	8.7	5.1	8.7	5.3	4.3	8.1	1.7	9.7	3.6	8.4	6.6	6.0	8.8	12.0	8.3	3.9	6.2	12.0	2.3	NO				
Thyn1	382	CLUST3	HOST					TSS11955				9:26807261-26837679	33.7	34.1	25.4	19.4	22.0	43.0	27.4	37.4	27.6	21.3	38.8	17.8	30.5	43.4	29.4	49.6	28.2	40.6	40.7	19.8	41.7	10.9	46.5	20.2	35.6	25.4	21.0	44.4	56.7	43.4	17.7	28.7	56.7	2.3	NO				
Tk1	383	CLUST3	HOST					TSS6845				11:117676832-117701222	41.8	33.2	24.6	18.1	27.3	39.5	21.3	18.7	20.0	19.2	42.2	8.4	31.6	17.8	26.0	38.8	22.6	24.3	26.1	25.5	31.3	7.9	25.6	12.3	23.7	26.2	27.6	19.7	37.8	11.7	29.6	38.1	48.2	2.5	NO				
Phb	384	CLUST3	HOST					TSS1290				11:95528270-95542087	18.3	15.9	17.8	13.0	17.1	22.5	11.9	19.2	17.6	10.9	15.8	8.6	10.6	18.1	13.2	24.6	14.7	15.9	21.4	12.3	19.2	5.2	19.6	11.4	15.4	13.4	11.9	21.5	29.1	24.2	12.7	19.6	31.5	2.4	NO				
Them4	385	CLUST3	HOST					TSS4752				3:94114053-94136454	2.7	2.9	1.0	1.3	1.5	3.2	2.6	4.1	2.1	1.2	2.3	0.8	1.7	3.7	1.2	2.5	1.5	2.8	2.2	1.1	4.8	0.4	3.6	1.7	3.2	2.4	1.6	4.2	5.6	4.0	1.4	2.3	5.6	2.3	NO				
Fbxl3	386	CLUST3	HOST					TSS21627				14:103479455-103498726	17.5	17.7	25.8	20.5	26.8	22.6	24.1	20.0	15.8	9.9	31.4	12.8	15.5	22.9	20.0	21.5	14.3	21.4	11.4	13.7	28.8	6.2	23.8	22.4	30.4	26.4	26.7	31.0	33.6	16.0	12.0	14.5	40.6	2.5	NO				
Arf2	387	CLUST3	HOST					TSS14403				11:103828184-103846650	39.2	46.3	54.1	54.7	40.3	92.1	62.6	57.5	42.8	37.8	82.8	32.8	45.6	42.9	54.5	76.0	57.0	94.0	62.4	43.2	37.1	18.7	49.5	56.5	79.9	72.3	50.7	43.4	57.4	26.4	18.5	28.1	94.0	2.3	NO				
Cyp20a1	388	CLUST3	HOST					TSS6684				1:60400215-60444231	16.6	12.3	8.6	14.4	14.4	17.4	11.0	16.1	14.0	7.6	11.6	3.9	10.5	11.4	9.0	14.5	9.7	11.9	11.5	11.0	15.2	3.9	10.7	9.9	12.8	11.0	10.5	18.1	22.5	14.2	9.0	15.2	22.5	2.3	NO				
Tmx3	389	CLUST3	HOST					TSS22410				18:90679545-90712659	33.6	24.1	18.6	22.8	32.5	27.6	35.8	38.5	27.4	20.7	32.1	14.7	21.5	40.7	22.9	26.0	26.4	38.3	21.2	24.5	46.9	10.5	41.3	29.0	36.8	25.2	26.4	45.7	54.7	38.2	17.5	23.5	54.7	2.3	NO				
Slc25a20	390	CLUST3	HOST					TSS25911				9:108564428-108586972	9.8	15.5	10.7	9.5	11.7	18.0	21.0	15.3	23.5	9.8	11.9	4.8	9.2	21.2	12.7	20.0	12.7	12.9	15.6	9.7	21.1	4.1	16.4	20.6	18.1	13.5	12.9	16.3	21.8	21.6	10.0	18.9	23.5	2.3	NO				
Ptpla	391	CLUST3	HOST					TSS20278				2:13948457-13977662	12.7	10.6	6.1	5.2	4.8	11.3	6.0	8.7	8.4	6.8	9.6	5.4	10.8	6.7	6.4	9.1	8.8	9.3	12.7	6.6	14.4	2.7	16.6	7.7	5.2	6.8	7.2	9.2	8.4	6.4	3.1	4.0	16.6	2.3	NO				
2610524H06Rik	392	CLUST3	HOST					TSS88				5:115271945-115273477	12.3	12.8	5.8	8.0	7.6	16.4	15.1	10.2	10.4	6.6	13.9	6.1	11.5	9.1	9.6	16.6	12.4	12.8	11.2	10.3	12.0	2.7	14.2	9.4	16.3	6.4	8.5	10.9	14.5	13.2	11.6	16.6	16.6	2.3	NO				
Nudt7	393	CLUST3	HOST					TSS158				8:116657478-116676205	6.8	4.9	5.5	3.9	3.7	7.0	10.1	7.2	5.7	3.5	6.7	2.8	4.4	9.8	3.6	9.0	4.0	9.1	6.0	4.3	10.0	2.0	8.9	5.9	10.0	5.1	4.1	9.1	13.4	9.7	5.6	9.3	13.4	2.3	NO				
Rps15a	394	CLUST3	HOST					TSS3618				7:125247887-125259661	22.7	39.2	47.6	25.1	23.4	38.4	25.1	28.1	27.5	14.4	47.3	21.8	38.7	30.1	29.5	40.8	22.6	37.4	31.1	17.4	46.6	11.6	59.2	25.8	26.7	37.6	37.1	31.2	46.0	22.8	14.4	27.8	59.2	2.3	NO				
Hn1l	395	CLUST3	HOST					TSS16806				17:25079414-25097568	41.0	22.2	16.1	27.8	27.8	23.8	24.9	36.4	17.7	23.8	22.3	16.6	21.9	30.8	18.4	23.4	18.6	33.1	27.1	24.4	43.7	9.9	30.8	19.5	22.4	14.1	17.8	43.3	50.9	20.8	9.5	16.4	50.9	2.3	NO				
Yars2	396	CLUST3	HOST					TSS3912				16:16303074-16309721	12.4	6.3	10.4	6.7	8.6	6.1	7.8	8.2	6.2	6.1	7.8	8.7	7.0	11.3	5.7	9.9	5.3	11.4	9.2	5.7	13.9	2.5	15.8	5.6	7.2	7.2	5.3	11.1	11.0	9.3	3.1	6.3	16.6	2.3	NO				
Riok2	397	CLUST3	HOST					TSS22267				17:17511295-17531863	6.4	4.2	3.4	3.3	4.1	4.7	7.2	5.2	4.7	2.6	5.0	2.2	3.6	6.3	4.0	5.9	4.1	7.6	4.1	4.4	7.2	1.2	3.3	3.6	7.1	3.7	4.1	7.1	9.4	7.8	3.4	5.9	9.4	2.3	NO				
B3galtl	398	CLUST3	HOST					TSS20880				5:150480831-150565174	2.1	1.8	0.4	1.0	0.9	2.1	1.6	1.4	1.3	1.6	1.6	1.0	2.0	1.9	1.1	1.4	1.2	2.1	2.2	1.6	2.1	0.7	5.7	2.0	1.1	1.2	0.8	1.7	1.6	1.8	0.8	1.3	5.7	2.3	NO				
Pcca	399	CLUST3	HOST					TSS23939				14:122933549-123289166	12.1	19.6	8.6	11.0	12.9	22.6	11.8	18.5	16.6	9.0	14.2	8.6	10.8	20.4	16.0	22.9	18.1	13.4	18.5	10.0	16.8	4.8	26.6	10.3	11.1	10.4	10.7	17.3	19.0	21.6	9.6	12.7	26.6	2.2	NO				
Dtwd1	400	CLUST3	HOST					TSS25919				2:125977876-125991013	5.9	8.2	6.5	3.6	7.4	8.0	7.8	6.0	5.6	4.4	7.8	3.5	8.1	8.2	5.2	11.1	5.5	10.3	7.6	3.2	7.4	2.2	14.2	7.2	8.5	8.9	6.9	8.6	11.4	6.1	3.3	6.0	14.2	2.2	NO				
Aimp2	401	CLUST3	HOST					TSS18565				5:144632730-144670708	28.8	18.6	30.2	20.7	24.4	21.4	15.2	20.5	23.9	17.8	20.2	14.2	18.3	20.6	17.5	28.2	16.9	22.1	32.6	15.4	33.1	6.6	30.9	22.3	15.3	26.9	19.9	26.4	34.9	22.2	11.0	18.3	34.9	2.2	NO				
Maoa	402	CLUST3	HOST					TSS23218				X:16196823-16264938	2.6	5.4	1.7	2.7	2.8	4.5	2.3	5.2	4.4	2.3	2.8	1.0	2.6	3.7	3.1	4.1	3.8	2.6	3.9	2.1	5.6	0.8	5.3	2.2	2.7	2.1	2.2	5.4	7.5	7.3	2.2	3.3	7.5	2.2	NO				
Mrpl39	403	CLUST3	HOST					TSS20655				16:84718525-84735426	31.4	21.7	27.1	32.3	32.2	34.9	34.1	35.8	33.8	23.6	36.3	19.9	34.7	43.9	27.2	21.4	20.4	34.3	35.5	24.4	37.3	10.6	44.2	28.5	32.4	31.6	27.2	40.9	53.6	23.4	14.3	17.1	53.6	2.2	NO				
Hmgn2	404	CLUST3	HOST					TSS20886				4:133520653-133523906	141.2	99.2	44.0	30.1	76.5	116.0	106.4	116.3	80.7	62.0	102.7	70.7	80.5	134.9	68.9	104.3	74.6	105.7	112.8	66.9	140.5	29.0	119.4	70.4	91.0	61.2	65.9	139.5	135.7	79.5	50.9	81.7	141.2	2.2	NO				
Twistnb	405	CLUST3	HOST					TSS1553				12:34114488-34124245	11.0	9.1	9.7	7.7	6.4	8.0	11.1	8.6	5.8	5.7	8.5	3.6	9.1	9.7	7.8	12.2	6.7	12.6	7.5	7.7	11.8	1.9	8.4	5.4	10.3	8.5	7.0	8.4	10.1	8.9	6.0	9.6	12.6	2.2	NO				
Bccip	406	CLUST3	HOST					TSS5221				7:140901015-140968486	18.4	13.5	7.9	12.0	10.5	16.8	17.4	16.7	12.3	15.5	13.8	8.2	11.3	30.9	15.2	21.7	17.2	17.9	18.5	17.9	16.4	5.8	9.7	15.0	17.7	8.5	8.9	17.0	20.1	31.9	14.4	25.4	30.9	2.2	NO				
Pop4	407	CLUST3	HOST					TSS25805				7:39047838-39056367	44.6	29.0	11.8	9.8	13.1	37.9	27.1	33.8	21.8	22.8	30.1	18.0	20.6	27.0	15.8	31.5	19.1	38.2	29.6	19.6	31.7	7.3	32.5	28.0	27.3	21.0	15.2	30.1	26.4	20.1	12.3	20.7	44.6	2.5	NO				
Fam118b	408	CLUST3	HOST					"TSS13978,TSS17107"				9:35018787-35075365	5.7	4.5	4.5	4.2	4.9	5.2	7.1	6.2	5.1	4.2	4.1	2.4	3.0	8.6	4.2	7.6	4.9	6.6	4.6	4.3	7.8	1.4	5.3	6.0	6.2	4.1	4.0	7.1	10.1	10.3	4.9	8.2	10.1	2.2	NO				
Snx6	409	CLUST3	HOST					TSS26097				12:55847343-55896649	76.8	71.5	32.8	35.7	49.5	137.7	68.7	115.2	78.5	58.2	76.9	42.4	49.6	92.3	50.7	85.6	73.5	86.2	96.5	67.4	64.0	28.7	60.8	68.7	81.3	62.3	48.8	97.2	92.3	81.5	35.1	47.1	137.7	2.2	NO				
Wdr75	410	CLUST3	HOST					TSS6827				1:45852345-45880458	8.6	3.6	4.8	5.2	4.7	2.7	6.1	6.3	3.6	4.1	4.2	4.5	3.8	10.3	4.0	6.3	3.5	9.4	5.2	4.2	8.8	1.4	5.5	2.8	5.7	2.6	3.1	6.6	9.0	7.2	2.1	4.7	10.3	2.2	NO				
Gpn1	411	CLUST3	HOST					TSS10118				5:31797133-31814000	13.0	10.1	7.7	9.6	10.4	10.6	11.0	10.9	7.3	8.2	8.8	6.3	7.5	14.0	8.8	15.7	8.3	14.5	12.4	8.3	15.1	2.8	6.9	7.0	13.5	6.1	5.7	11.8	16.6	13.5	7.3	14.5	16.6	2.2	NO				
Med6	412	CLUST3	HOST					TSS11604				12:82674550-82695945	13.7	10.0	12.7	8.6	10.5	15.2	19.1	14.6	12.1	8.4	17.6	9.1	11.5	21.1	10.7	23.3	11.5	19.9	13.0	12.3	19.0	5.2	15.3	15.9	21.1	14.9	15.6	23.0	28.1	17.9	7.9	15.1	28.1	2.2	NO				
Gm6222	413	CLUST3	HOST					TSS16797				X:100892752-101017327	23.4	38.0	43.2	17.7	29.5	37.1	23.3	32.0	32.1	18.8	33.3	24.7	37.9	39.8	24.4	49.6	31.0	29.9	55.5	26.1	36.3	13.7	67.8	32.4	27.2	37.4	30.9	31.9	37.0	31.6	20.9	23.1	67.8	2.2	NO				
Nedd1	414	CLUST3	HOST					TSS22578				10:92147489-92185163	11.4	8.8	5.5	5.5	6.7	9.8	10.3	8.6	7.0	5.8	11.1	3.8	8.6	8.5	7.2	10.5	6.1	10.2	7.1	7.4	13.2	2.2	9.0	5.2	9.8	6.3	6.4	10.6	14.0	8.6	5.4	8.0	14.0	2.2	NO				
Pigh	415	CLUST3	HOST					TSS15560				12:80130149-80190657	6.6	6.6	2.6	4.6	4.5	8.6	7.9	6.1	5.6	3.3	6.0	2.3	4.2	6.4	3.8	5.7	3.9	5.7	4.8	4.7	6.5	1.6	3.1	5.0	11.1	3.8	4.5	7.8	9.0	6.4	4.8	6.4	11.1	2.2	NO				
Fam195a	416	CLUST3	HOST					TSS17824				17:25975782-26005683	9.9	6.8	5.6	2.0	4.8	6.2	5.0	8.2	6.8	3.9	7.0	6.1	5.9	6.5	7.7	12.9	8.8	10.6	11.7	2.3	6.6	2.0	7.0	4.3	7.0	5.5	3.2	8.0	10.9	11.2	4.7	6.0	17.4	2.6	NO				
Fkbp4	417	CLUST3	HOST					TSS22916				6:128380124-128388649	45.0	38.1	32.5	30.9	35.8	35.6	20.6	48.5	30.3	26.4	25.8	22.9	30.8	43.9	32.7	37.2	31.1	33.5	46.8	28.3	54.0	12.5	45.7	25.2	23.3	23.1	20.4	47.1	61.8	44.2	20.1	30.4	61.8	2.2	NO				
Pik3c2a	418	CLUST3	HOST					TSS24570				7:123480789-123586972	7.7	5.0	4.4	5.0	6.9	6.2	8.8	6.3	7.2	4.9	8.5	3.6	5.8	5.2	5.3	5.2	5.8	8.8	3.4	5.4	4.9	1.8	4.4	4.8	11.9	5.7	8.0	8.3	8.1	8.5	3.9	4.3	11.9	2.2	NO				
2610528E23Rik	419	CLUST3	HOST					TSS2277				16:57302112-57606980	3.6	5.7	1.6	1.6	2.8	6.0	2.6	3.4	3.4	2.0	5.5	3.2	4.4	4.0	2.7	4.8	3.3	2.3	5.1	2.6	5.7	1.1	4.0	2.2	3.2	3.1	3.8	6.3	8.7	4.2	2.4	4.4	8.7	2.2	NO				
Agpat5	420	CLUST3	HOST					TSS21442				8:18846278-18884413	18.7	13.3	13.7	17.5	16.3	15.3	12.5	16.3	16.0	12.3	13.7	8.1	13.0	16.5	12.5	17.1	13.6	13.7	15.2	13.3	17.8	4.7	12.9	21.0	12.1	12.7	15.9	22.4	25.3	13.9	8.2	13.9	25.3	2.2	NO				
D10627	421	CLUST3	HOST					TSS7139				8:71732944-71754438	3.8	4.3	4.1	3.3	4.6	5.1	4.4	5.4	3.8	2.9	5.6	2.3	4.7	6.7	3.0	6.8	3.7	4.9	4.5	3.0	7.6	1.1	6.1	2.8	4.6	3.5	3.3	5.9	8.7	3.9	2.4	3.0	8.7	2.2	NO				
Chordc1	422	CLUST3	HOST					TSS5277				9:18096710-18118444	15.7	8.3	9.4	6.5	6.9	10.7	9.7	13.8	10.5	7.9	12.9	8.4	9.1	24.7	9.7	16.2	11.6	13.3	10.3	12.7	15.5	4.5	7.4	10.2	11.1	10.1	10.4	15.3	19.4	23.0	8.3	13.7	24.7	2.2	NO				
Atg4a	423	CLUST3	HOST					"TSS18389,TSS26466"				X:137491455-137529979	9.3	9.7	7.5	6.9	9.5	13.0	11.0	10.2	10.4	6.1	13.9	5.8	8.8	12.3	7.9	16.9	8.6	10.9	8.6	7.1	13.5	3.6	15.9	10.6	15.2	7.9	10.7	16.4	20.4	15.2	9.2	13.7	20.4	2.2	NO				
Wdr43	424	CLUST3	HOST					TSS3002				17:71965554-72008371	11.5	6.7	7.0	12.4	9.3	6.0	10.9	8.5	5.9	8.4	7.5	8.1	8.5	15.5	7.1	8.4	6.5	14.0	8.6	8.7	9.7	2.6	5.5	7.8	12.3	6.3	6.8	10.9	11.7	9.5	3.9	7.6	15.5	2.2	NO				
Fam82b	425	CLUST3	HOST					TSS14340				4:19502213-19534079	3.9	5.8	5.9	3.0	3.7	7.3	6.1	4.4	4.6	2.4	7.8	2.0	4.6	5.4	5.0	11.4	5.9	5.9	5.0	3.6	5.4	1.7	4.9	4.6	8.3	6.2	4.7	6.6	9.1	9.0	6.8	8.5	11.4	2.2	NO				
Eif5a	426	CLUST3	HOST					"TSS12106,TSS14438,TSS17296,TSS20305,TSS3839,TSS8356"				11:69730213-69735460	549.4	526.6	349.9	352.5	444.6	642.8	347.0	618.5	525.2	382.8	391.5	280.6	396.5	559.6	441.8	664.2	529.9	495.7	750.6	360.8	578.5	168.5	662.3	404.2	375.1	393.8	372.9	672.9	783.2	576.3	197.9	351.3	783.2	2.2	NO				
Mocs2	427	CLUST3	HOST					TSS9203				13:115608444-115619628	21.6	23.8	20.2	16.5	15.9	31.3	30.2	31.0	19.8	17.2	27.8	16.4	20.8	45.2	22.1	34.0	21.7	30.4	23.7	21.1	30.6	9.0	34.9	28.3	29.2	19.2	17.5	30.5	34.8	31.7	15.5	25.3	45.2	2.2	NO				
Ttc27	428	CLUST3	HOST					TSS14525				17:75117089-75262910	7.6	7.5	4.7	2.6	3.5	8.0	3.9	6.7	4.8	4.3	6.7	3.3	6.4	10.3	5.3	7.2	4.8	6.8	9.4	4.7	6.0	1.4	4.3	3.4	4.6	4.2	4.7	5.5	7.6	6.0	3.7	6.0	10.3	2.2	NO				
B9d2	429	CLUST3	HOST					TSS14382				7:26466176-26471577	24.5	29.3	15.9	13.7	10.8	29.6	18.2	21.3	18.8	11.2	18.8	11.0	18.2	18.6	18.6	35.9	19.0	26.2	24.9	16.8	23.8	7.0	30.5	21.0	19.4	20.2	12.9	19.5	21.9	13.1	14.8	20.1	35.9	2.2	NO				
2410004B18Rik	430	CLUST3	HOST					TSS11739				3:145600995-145607239	8.4	4.2	6.1	2.5	3.6	6.4	8.2	6.4	3.6	3.5	7.0	1.5	3.9	9.1	4.6	9.2	4.7	7.7	4.8	5.3	7.1	1.2	3.7	5.4	9.1	4.2	4.5	6.5	8.0	11.0	5.4	11.1	9.2	2.2	NO				
Rnft1	431	CLUST3	HOST					TSS21971				11:86298158-86312509	14.6	10.8	8.9	8.0	8.1	14.5	18.9	15.6	13.1	11.6	14.1	10.1	9.6	19.7	11.0	19.6	11.1	22.5	10.5	13.0	22.5	4.2	12.4	13.8	16.3	9.8	10.6	18.3	23.2	16.8	9.8	14.4	23.2	2.2	NO				
Fli1	432	CLUST3	HOST					TSS15625				9:32229792-32348953	19.1	16.6	11.3	7.1	12.0	22.6	17.0	22.0	13.9	11.3	30.6	11.6	17.3	23.7	19.4	15.3	22.2	16.9	13.9	15.4	13.9	5.9	16.3	12.5	16.6	13.9	12.8	14.4	14.3	24.0	15.8	22.3	30.6	2.2	NO				
Gpr180	433	CLUST3	HOST					TSS4				14:118536348-118563454	5.7	4.8	3.7	6.3	6.9	6.2	6.6	6.6	6.1	5.3	4.1	3.0	3.9	6.9	4.4	10.2	6.4	8.6	5.1	4.3	7.5	1.8	5.7	12.0	8.4	5.5	5.2	8.3	9.1	9.5	4.0	7.7	12.0	2.2	NO				
Gstt2	434	CLUST3	HOST					TSS16343				10:75294589-75297626	6.4	12.7	7.8	8.2	8.7	15.0	8.2	7.5	13.0	5.7	11.3	5.4	7.6	5.7	7.1	14.8	6.9	8.6	12.4	5.0	11.4	3.6	19.9	8.3	10.0	11.9	5.3	10.5	11.7	6.5	5.2	7.5	19.9	2.2	NO				
Fam108b	435	CLUST3	HOST					TSS26166				19:21727798-21760127	17.3	18.3	16.2	11.8	15.5	31.5	27.9	23.2	14.9	18.0	29.4	22.4	16.5	22.1	13.9	19.9	16.4	28.0	20.0	13.1	29.6	7.5	37.8	13.1	26.0	19.4	18.3	23.6	27.9	17.0	6.9	11.4	37.8	2.2	NO				
Taf1b	436	CLUST3	HOST					TSS22688				12:25183445-25243436	5.7	6.8	6.6	3.9	4.8	7.2	8.1	5.2	6.2	2.9	11.0	2.7	7.1	8.1	4.8	9.4	5.7	7.2	6.3	3.7	8.2	1.6	4.7	4.9	9.4	8.2	7.6	7.4	8.0	7.9	5.1	7.1	11.0	2.2	NO				
Psmc4	437	CLUST3	HOST					TSS26612				7:28826720-28835111	54.5	35.9	34.4	35.6	41.6	42.7	46.6	51.2	40.6	32.7	33.1	24.7	28.1	66.5	37.3	62.6	43.0	52.1	50.5	37.4	57.8	13.7	36.5	44.8	48.8	37.5	33.9	60.0	56.0	64.4	29.0	53.6	66.5	2.2	NO				
Taz	438	CLUST3	HOST					TSS19473				X:71528035-71535490	22.5	19.8	14.7	15.0	16.6	26.6	35.8	20.0	24.1	14.7	22.0	18.5	16.1	22.2	21.6	29.2	17.9	34.3	18.1	16.3	25.4	8.5	18.3	23.0	42.5	18.3	17.3	29.7	37.1	26.7	17.4	27.2	42.5	2.2	NO				
BC029214	439	CLUST3	HOST					TSS23195				2:25315007-25316614	4.0	5.8	2.2	3.9	4.4	6.8	6.9	5.0	4.7	3.8	4.7	3.9	5.5	4.6	4.7	4.5	3.3	6.4	6.5	3.6	5.4	1.1	4.9	4.8	8.7	4.9	4.8	4.4	5.7	5.3	3.9	5.5	8.7	2.2	NO				
Cd320	440	CLUST3	HOST					TSS17340				17:33980035-33986719	6.6	5.3	2.7	3.1	4.1	5.8	4.2	6.6	3.2	2.1	2.8	2.3	2.8	7.4	3.4	3.3	3.0	4.7	5.7	2.8	9.6	1.3	9.5	3.0	2.5	2.2	1.8	6.5	7.4	3.7	1.9	3.1	9.6	2.2	NO				
Bpnt1	441	CLUST3	HOST					TSS15834				1:187156037-187181648	7.4	4.1	2.8	3.8	4.1	5.1	5.8	6.0	3.6	3.6	4.2	3.2	3.9	10.6	4.6	6.5	4.9	7.0	5.8	5.4	6.1	1.5	2.9	4.5	5.8	2.8	3.2	5.5	6.8	10.5	5.0	7.8	10.6	2.2	NO				
LOC100502742	442	CLUST3	HOST					"TSS16665,TSS16666"				16:33379939-33380824	1.7	1.9	1.2	1.0	1.3	1.2	2.6	1.6	1.8	1.5	2.5	2.1	1.8	1.6	0.4	2.4	1.1	2.0	1.9	1.0	3.5	0.7	5.4	1.1	2.4	1.4	1.1	2.0	2.8	2.2	1.1	1.6	5.4	2.2	NO				
Slc25a33	443	CLUST3	HOST					TSS25490				4:149118144-149148376	4.7	3.2	4.9	1.5	2.1	2.1	2.6	4.5	1.9	2.1	3.6	2.6	3.6	5.0	2.8	6.3	3.2	5.2	4.8	1.9	5.7	0.8	4.5	1.9	2.8	3.2	3.0	7.2	7.2	4.1	1.2	2.6	7.2	2.2	NO				
Psmg2	444	CLUST3	HOST					TSS8779				18:67801252-67813816	24.3	16.5	11.7	9.6	11.8	17.8	13.3	22.7	11.9	12.6	19.7	15.7	16.4	18.1	13.0	15.7	11.2	18.5	17.7	13.2	27.5	5.3	20.4	8.2	15.1	8.9	12.0	17.3	23.7	15.7	7.9	14.4	27.5	2.2	NO				
Tceal8	445	CLUST3	HOST					TSS12843				X:132703522-132706790	16.9	23.1	10.4	11.7	13.5	27.0	17.9	24.4	20.0	12.2	18.7	15.3	14.4	26.1	11.7	18.4	18.4	20.6	24.9	14.3	22.2	7.6	37.9	12.1	17.6	14.2	13.8	19.6	21.2	22.7	7.7	14.0	37.9	2.2	NO				
Psmc3ip	446	CLUST3	HOST					TSS15252				11:100948603-100956715	4.9	3.9	1.6	2.0	2.2	3.8	2.9	3.8	2.2	3.4	3.3	1.1	2.9	4.5	2.9	5.2	3.0	3.0	3.9	4.0	5.7	0.8	3.6	1.5	2.5	1.4	2.5	5.2	7.0	3.7	3.6	5.7	7.0	2.2	NO				
Fam175a	447	CLUST3	HOST					TSS17468				5:101233820-101249954	3.4	2.3	1.4	1.2	1.1	2.4	2.1	2.6	1.8	1.7	3.8	1.1	2.5	3.0	1.9	2.3	2.0	3.4	1.8	2.4	5.7	0.6	2.1	1.5	2.6	1.8	2.4	3.5	6.3	2.7	1.8	2.8	6.3	2.2	NO				
Cd53	448	CLUST3	HOST					TSS14974				3:106561778-106593067	303.5	374.9	296.5	269.5	319.0	522.2	442.6	584.8	313.7	283.4	556.4	374.6	396.2	610.6	466.6	566.4	449.8	567.9	444.3	264.8	614.6	143.9	653.5	366.1	413.2	360.3	357.9	517.1	629.1	453.7	175.8	250.3	653.5	2.2	NO				
Anapc10	449	CLUST3	HOST					TSS15695				8:82235718-82301220	4.3	2.1	2.6	2.3	1.8	2.9	4.7	3.7	2.6	2.0	3.8	2.7	2.0	4.7	2.2	3.4	1.7	5.3	2.7	2.3	4.0	0.5	4.4	2.5	5.2	2.6	2.2	4.5	5.9	4.7	1.3	3.4	5.9	2.2	NO				
Prim2	450	CLUST3	HOST					TSS13288				1:33510655-33726603	8.6	8.0	3.6	3.5	4.1	11.5	6.0	6.8	6.9	4.3	8.0	1.8	5.8	7.7	5.5	10.3	5.9	6.0	7.9	7.6	7.2	2.7	3.8	6.3	6.6	4.7	6.0	7.8	11.2	10.4	6.9	12.2	11.5	2.2	NO				
Ccng1	451	CLUST3	HOST					TSS10805				11:40562053-40568788	34.9	47.8	30.1	27.2	37.1	64.9	53.9	61.2	42.0	28.9	68.6	26.6	54.2	78.7	50.0	71.1	53.0	49.3	42.6	32.7	49.6	16.7	42.7	53.0	59.6	42.2	42.7	66.0	75.7	84.2	44.8	70.7	78.7	2.2	NO				
Ppcs	452	CLUST3	HOST					TSS17949				4:119091137-119095025	7.4	5.5	2.9	4.4	5.2	5.5	7.7	5.8	5.1	3.6	4.1	2.5	3.6	7.4	4.4	9.1	3.5	9.4	4.6	3.5	10.6	1.6	9.6	4.7	10.0	3.3	3.4	10.0	9.4	7.1	4.7	7.2	10.6	2.2	NO				
Gm4943	453	CLUST3	HOST					TSS7823				16:22053576-22054008	9.8	7.1	8.9	4.3	6.0	10.9	9.0	7.6	10.4	4.4	5.1	5.9	6.8	7.8	8.1	10.4	6.4	7.9	12.3	6.1	9.7	2.0	9.4	6.6	7.8	11.9	6.4	8.6	11.4	12.8	6.5	9.0	12.3	2.2	NO				
2410002F23Rik	454	CLUST3	HOST					TSS25439				7:51502091-51507689	7.9	3.3	3.6	4.7	3.4	2.7	6.2	6.3	2.0	3.2	4.6	1.7	4.0	5.8	2.5	3.4	2.6	7.9	3.2	3.4	5.6	1.0	2.8	2.7	8.1	2.4	3.1	5.0	6.5	4.2	2.5	5.9	8.1	2.2	NO				
Fastkd2	455	CLUST3	HOST					TSS14770				1:63777198-63799959	5.5	4.7	4.5	2.7	4.1	6.7	5.3	5.5	3.8	2.7	6.5	2.7	3.7	8.0	3.8	9.7	4.9	6.5	5.1	3.7	7.7	1.4	4.9	2.9	5.3	3.1	4.4	7.5	9.8	7.7	3.6	6.1	9.8	2.2	NO				
Gm5165	456	CLUST3	HOST					TSS22077				17:17316385-17406679	2.5	6.2	4.3	3.4	4.5	6.4	4.2	3.8	4.8	2.5	8.2	2.6	5.5	4.0	4.3	7.1	4.8	3.5	4.8	3.7	5.6	1.0	4.9	4.0	4.5	5.7	4.8	4.8	5.2	3.0	3.4	4.1	8.2	2.2	NO				
Mrpl3	457	CLUST3	HOST					TSS3871				9:104955597-104979806	15.7	9.5	9.9	6.5	9.4	18.2	17.8	19.4	10.4	8.3	14.4	8.0	11.7	26.5	11.6	22.8	12.5	19.2	13.9	10.1	11.1	5.1	11.4	14.1	21.8	10.7	11.6	20.9	25.5	33.4	13.6	20.5	26.5	2.2	NO				
Erlin1	458	CLUST3	HOST					"TSS12894,TSS15838,TSS3535"				19:44109432-44144275	18.2	11.1	13.6	12.9	9.7	14.5	21.2	15.2	9.8	14.7	19.7	16.6	18.4	23.9	12.9	15.4	12.2	20.5	11.9	16.2	22.1	7.9	38.8	15.1	19.2	12.1	12.6	16.4	17.5	17.8	9.9	13.7	38.8	2.2	NO				
Ptges2	459	CLUST3	HOST					TSS20638				2:32251409-32258260	6.6	7.3	4.4	5.6	5.2	8.0	6.4	7.5	6.4	5.0	5.8	3.4	6.7	8.6	5.9	11.3	6.3	8.2	8.1	4.2	6.3	1.8	6.9	5.4	7.8	5.0	5.3	7.7	9.2	10.4	5.4	9.5	11.3	2.2	NO				
Rab7l1	460	CLUST3	HOST					TSS26976				1:133763853-133769464	11.4	11.6	9.6	11.0	9.3	14.4	19.6	12.8	11.8	9.7	13.6	5.8	11.3	20.4	10.1	22.1	11.6	16.8	12.4	12.0	13.6	5.2	13.0	18.1	26.7	14.3	13.4	17.0	19.5	21.4	12.7	16.6	26.7	2.2	NO				
Nubp2	461	CLUST3	HOST					TSS15921				17:25019555-25023295	29.4	20.7	14.1	15.6	14.6	24.1	28.2	23.0	16.8	16.3	17.6	11.2	14.6	31.2	20.0	30.3	17.1	31.1	25.1	18.9	23.8	6.2	13.7	24.6	30.7	14.7	12.8	24.2	28.2	32.7	17.0	29.5	31.2	2.2	NO				
6720489N17Rik	462	CLUST3	HOST					TSS15522				13:62704374-62725545	1.9	2.5	1.2	2.2	1.8	2.1	2.0	2.8	1.0	1.7	3.0	1.4	2.6	2.5	1.1	1.7	1.3	2.5	2.5	1.6	6.9	0.9	7.2	0.8	1.9	1.1	1.5	2.6	3.5	1.3	1.1	1.6	7.2	2.2	NO				
Arl6	463	CLUST3	HOST					TSS23254				16:59613146-59639165	3.7	3.7	2.8	2.7	3.4	4.7	7.6	4.8	4.1	2.7	3.9	1.5	2.5	6.3	2.3	5.0	2.5	4.5	3.6	2.9	7.6	0.9	6.8	4.8	6.9	4.2	3.4	6.6	6.2	6.7	4.1	5.2	7.6	2.2	NO				
Mina	464	CLUST3	HOST					TSS4007				16:59471600-59555578	8.3	4.5	4.3	2.9	3.2	4.5	7.8	6.7	3.3	4.6	5.1	3.5	4.4	12.6	4.3	6.2	4.3	9.3	4.8	5.7	8.0	2.0	4.6	5.1	8.7	3.3	3.5	7.8	7.9	11.3	3.7	6.5	12.6	2.2	NO				
1810013D10Rik	465	CLUST3	HOST					TSS25062				5:53658344-53669779	26.5	29.8	26.9	18.1	23.1	36.3	42.7	30.4	25.2	16.6	33.0	19.1	26.4	31.0	21.9	46.6	25.5	43.7	29.9	19.8	46.4	9.6	41.0	30.8	40.6	31.9	29.9	33.9	39.1	31.5	18.8	37.1	46.6	2.2	NO				
Tbpl1	466	CLUST3	HOST					TSS3195				10:22364816-22451253	11.3	19.4	10.8	7.7	7.6	16.2	12.9	13.7	12.2	9.7	23.3	8.9	22.1	11.9	15.6	13.5	12.7	12.6	13.0	9.5	16.3	4.4	18.8	9.3	13.2	10.5	11.9	13.7	16.9	13.4	8.8	11.2	23.3	2.2	NO				
Hsdl2	467	CLUST3	HOST					TSS8746				4:59594434-59631566	7.8	7.9	4.6	4.5	5.9	7.9	8.4	8.3	6.4	5.2	9.4	8.5	8.2	16.3	8.3	9.0	7.9	8.4	7.0	7.4	9.9	3.0	16.7	6.6	7.6	6.8	6.1	8.1	10.2	11.1	5.2	6.9	16.7	2.2	NO				
Styx	468	CLUST3	HOST					TSS16382				14:45949498-46008471	8.4	3.8	5.1	5.0	6.7	4.6	7.0	7.2	4.6	4.7	7.0	5.5	4.3	7.7	5.0	5.8	4.6	8.6	4.4	5.0	11.0	1.8	8.7	3.0	7.0	3.9	4.3	8.9	11.3	7.5	3.8	6.4	11.3	2.2	NO				
Hmgn1	469	CLUST3	HOST					TSS6807				16:96343194-96349332	140.7	118.3	76.4	75.5	90.7	130.0	101.8	164.4	92.2	80.5	115.1	73.6	114.0	153.5	99.4	127.4	109.0	140.4	144.1	85.3	175.1	40.5	157.3	65.3	103.6	96.0	97.9	141.2	184.1	128.0	54.5	90.8	184.1	2.2	NO				
Fam69a	470	CLUST3	HOST					TSS14771				5:108329546-108416096	18.1	31.3	15.3	25.1	31.4	28.8	25.9	30.2	27.3	14.4	22.4	12.8	14.6	26.4	21.1	22.9	17.8	29.7	24.0	14.6	24.5	7.4	34.2	26.9	32.4	26.7	25.9	36.6	32.0	13.4	7.9	11.7	36.6	2.2	NO				
Rpp14	471	CLUST3	HOST					TSS19556				14:8912826-8924360	8.2	7.3	7.4	5.9	6.1	7.7	6.3	7.1	4.8	4.7	7.9	3.0	5.9	8.8	6.2	10.0	5.8	9.3	7.6	5.2	8.9	1.5	7.3	4.6	7.7	5.3	5.3	8.0	10.1	8.2	4.1	9.0	10.1	2.2	NO				
6720457D02Rik	472	CLUST3	HOST					TSS12940				13:62618156-62659959	2.6	3.1	1.7	2.1	2.5	2.9	2.6	3.0	2.2	1.7	3.6	1.9	2.8	3.4	1.6	3.6	1.6	2.4	2.2	2.1	5.7	0.5	3.5	1.1	2.1	1.5	1.7	2.4	3.5	1.5	1.0	1.9	5.9	2.2	NO				
Vps26a	473	CLUST3	HOST					"TSS21705,TSS24609"				10:61917590-61949553	59.8	39.5	44.6	48.1	50.4	65.0	73.3	71.3	83.5	48.9	65.4	42.8	43.9	83.6	41.5	66.7	45.8	55.2	51.5	46.7	81.4	19.0	64.6	39.3	58.3	53.6	53.2	77.5	88.0	73.4	33.0	50.7	88.0	2.2	NO				
Ndufa11	474	CLUST3	HOST					TSS15756				17:56857184-56863671	8.7	10.6	9.7	6.1	8.2	13.7	9.7	9.8	10.0	6.9	10.1	4.8	8.2	11.7	9.9	17.7	10.0	9.5	14.2	7.1	11.6	3.2	13.9	8.5	8.6	8.7	7.9	13.2	15.4	14.1	6.3	12.0	17.7	2.2	NO				
Exosc8	475	CLUST3	HOST					TSS26656				3:54532600-54539286	27.3	16.6	14.2	13.8	14.0	17.8	17.9	17.9	12.9	13.1	18.8	12.2	15.4	21.9	15.6	20.0	11.5	23.3	17.4	18.2	25.5	6.1	14.9	12.7	18.3	10.8	14.9	20.7	30.5	22.1	8.4	18.1	30.5	2.2	NO				
1110004E09Rik	476	CLUST3	HOST					TSS27272				16:90926055-90935094	9.4	12.5	6.4	5.5	7.1	9.2	7.4	9.5	8.4	7.6	7.5	5.0	9.7	9.5	9.7	14.4	10.2	11.2	14.2	6.5	9.8	2.5	8.6	4.5	6.8	9.4	6.0	9.8	12.5	10.1	5.7	7.1	14.4	2.1	NO				
BC003266	477	CLUST3	HOST					TSS194				4:126921027-126925053	25.9	26.9	15.1	21.9	17.1	33.3	31.3	30.3	26.7	18.0	22.0	11.4	16.5	29.1	25.2	44.4	28.3	31.0	28.1	23.8	28.6	9.2	29.0	27.6	33.5	19.3	16.3	29.3	35.0	42.0	28.1	39.1	44.4	2.1	NO				
Dusp12	478	CLUST3	HOST					TSS19090				1:172804318-172815671	5.2	3.6	2.0	1.2	1.5	3.1	3.8	2.1	2.1	2.3	5.2	1.2	4.5	7.7	4.1	8.6	3.4	5.7	3.7	3.3	3.7	1.2	2.7	3.0	6.1	2.8	1.6	4.5	6.8	9.2	4.7	8.3	8.6	2.2	NO				
Tsfm	479	CLUST3	HOST					TSS4881				10:126459387-126467870	13.5	7.3	5.8	6.3	7.1	7.8	9.4	8.8	7.4	7.7	6.5	5.3	7.5	11.6	8.0	9.2	8.9	11.2	11.7	9.8	11.3	1.9	8.4	7.4	10.5	5.1	6.4	9.8	10.4	10.5	6.5	8.5	13.5	2.3	NO				
Nat2	480	CLUST3	HOST					"TSS11897,TSS24376"				8:70018773-70026479	6.3	6.5	3.7	4.1	5.4	8.6	10.3	6.3	5.8	2.9	8.2	1.8	5.6	8.7	4.6	9.9	5.2	9.2	6.5	3.6	6.9	1.7	7.9	9.3	10.9	7.1	5.7	7.6	8.3	7.4	5.1	5.3	10.9	2.1	NO				
Magohb	481	CLUST3	HOST					TSS14380				6:131234406-131243262	8.1	3.6	3.0	4.6	3.9	4.2	6.4	6.4	3.3	2.8	5.7	3.5	4.2	11.0	3.8	4.8	4.7	6.6	6.0	3.8	8.9	1.7	6.7	3.0	6.8	4.6	5.4	8.3	7.3	7.6	2.3	3.6	13.2	2.4	NO				
Zfp808	482	CLUST3	HOST					TSS12803				13:62231249-62275296	1.8	1.8	1.2	1.8	1.7	1.5	2.4	2.4	1.1	1.6	2.3	1.5	1.4	2.7	0.9	1.4	0.9	2.1	1.5	1.6	5.7	0.5	3.3	0.8	1.9	0.7	1.5	2.4	3.0	1.1	0.4	1.4	5.7	2.1	NO				
2610001J05Rik	483	CLUST3	HOST					TSS4812				6:13819073-13821483	31.4	38.9	28.4	50.8	54.3	41.3	43.4	35.3	41.3	30.0	32.1	21.9	28.5	43.7	38.7	41.6	30.3	41.6	38.7	36.0	56.6	12.1	56.5	39.5	54.5	32.7	36.1	44.9	55.0	58.1	25.1	48.3	56.6	2.1	NO				
Zfand1	484	CLUST3	HOST					TSS21624				3:10339955-10351301	5.3	6.1	6.0	3.0	4.1	7.6	7.6	7.4	5.2	2.9	8.3	2.7	6.0	6.3	5.2	10.0	4.4	6.5	5.7	5.5	10.6	1.8	9.6	5.6	7.9	7.1	4.5	6.2	11.2	5.6	7.3	9.0	11.2	2.1	NO				
Eif1ad	485	CLUST3	HOST					TSS16324				19:5366812-5371511	21.0	17.6	10.7	16.0	13.7	14.6	14.9	20.1	10.1	15.2	15.1	11.3	15.1	17.6	14.9	15.7	12.9	18.2	16.7	16.1	24.5	6.0	16.4	12.0	14.5	10.3	9.3	19.6	29.7	14.2	9.6	14.3	29.7	2.1	NO				
1700123O20Rik	486	CLUST3	HOST					TSS6946				14:55260997-55309579	14.5	9.4	9.0	11.0	7.9	12.9	19.6	14.9	9.3	10.4	13.4	9.2	8.9	17.4	7.5	17.3	8.8	17.3	10.8	9.9	20.7	4.6	23.7	12.5	16.4	9.4	9.9	19.9	23.1	16.0	6.7	11.4	23.7	2.1	NO				
Naa25	487	CLUST3	HOST					TSS2124				5:121847990-121890122	12.2	8.3	6.3	9.2	8.9	7.8	11.3	10.6	8.0	8.9	10.8	7.6	9.6	16.8	7.2	6.4	6.5	14.2	9.5	7.6	8.1	3.1	8.5	11.9	13.9	9.0	8.5	13.5	13.7	7.9	2.4	3.7	16.8	2.1	NO				
Dhodh	488	CLUST3	HOST					TSS2799				8:112117147-112132573	5.2	4.3	1.6	3.4	3.6	5.0	3.7	5.9	2.7	3.4	3.0	1.7	2.6	5.9	2.2	5.6	3.7	5.3	4.6	2.6	5.4	1.2	4.7	3.8	4.4	2.4	2.8	5.6	8.6	5.6	2.1	4.3	8.6	2.1	NO				
Zfp191	489	CLUST3	HOST					TSS11823				18:24170767-24179272	8.9	9.5	4.2	3.8	6.8	13.5	11.9	8.4	9.2	6.2	11.9	4.8	7.6	13.4	9.4	15.9	11.2	11.4	8.8	7.5	12.5	2.9	7.4	8.8	11.3	7.4	7.5	10.2	11.6	10.5	6.3	11.3	15.9	2.1	NO				
Slc35b3	490	CLUST3	HOST					"TSS10847,TSS26557"				13:39024008-39052744	6.8	7.4	5.4	6.3	8.1	8.6	7.7	8.3	5.8	4.1	6.9	4.8	4.8	9.3	6.4	11.3	8.1	8.4	6.4	5.4	9.5	1.8	7.4	8.1	8.8	7.1	6.3	9.0	10.5	10.7	6.6	11.0	11.3	2.1	NO				
Retsat	491	CLUST3	HOST					TSS14906				6:72548621-72557482	13.6	13.0	3.0	6.8	7.9	10.9	7.3	16.1	9.3	6.0	7.8	3.2	8.0	11.5	8.7	6.6	8.5	9.7	12.3	8.3	13.0	2.9	7.6	6.9	9.3	4.0	4.7	12.5	13.8	11.7	5.0	8.2	16.1	2.1	NO				
Pafah1b2	492	CLUST3	HOST					TSS18835				9:45773393-45792954	29.7	23.2	13.6	21.9	20.6	26.0	33.9	29.4	20.9	20.8	26.6	21.5	22.4	41.8	23.6	30.0	23.0	40.8	23.3	23.6	33.0	8.8	37.2	27.5	29.6	17.9	17.6	33.2	37.7	28.3	14.4	22.3	41.8	2.1	NO				
D16H22S680E	493	CLUST3	HOST					TSS13155				16:18300917-18344025	7.4	7.4	2.9	4.8	3.9	9.6	8.5	6.8	7.1	4.8	7.9	1.8	5.4	8.0	6.3	11.0	6.9	8.3	7.5	6.2	8.2	1.7	4.5	7.1	9.7	5.2	6.0	8.4	10.1	13.4	8.1	11.8	11.0	2.1	NO				
Timm17a	494	CLUST3	HOST					TSS7594				1:137198111-137210314	23.9	18.1	22.6	18.1	22.3	22.1	22.6	25.4	18.9	21.5	24.1	21.5	20.7	30.4	19.0	34.2	18.3	26.6	28.6	18.0	28.9	7.6	32.2	17.1	25.0	26.6	19.3	34.8	36.5	32.9	13.9	26.1	36.5	2.1	NO				
Rfc5	495	CLUST3	HOST					TSS7056				5:117829153-117839032	16.6	19.1	6.1	5.9	8.6	23.2	11.1	12.3	11.5	10.5	16.9	4.6	12.9	9.5	12.2	15.8	9.8	14.7	17.3	11.6	16.4	5.8	10.1	11.4	11.0	8.1	8.2	10.4	14.0	8.0	8.1	14.0	23.2	2.1	NO				
Arl4a	496	CLUST3	HOST					"TSS2640,TSS6434"				12:40759877-40764574	3.0	4.1	3.7	4.8	5.0	4.6	4.8	4.2	6.0	3.0	3.5	2.0	3.0	4.6	3.7	6.8	4.7	4.6	3.2	3.0	5.7	1.0	3.3	4.4	4.4	3.9	4.1	5.6	7.5	4.8	3.1	5.0	7.5	2.1	NO				
2700007P21Rik	497	CLUST3	HOST					"TSS13514,TSS7247"				2:106802685-106814554	9.9	9.7	6.2	5.9	7.1	10.4	11.8	10.5	7.8	6.4	15.6	6.1	14.6	10.4	8.4	7.3	7.7	12.4	9.4	7.3	12.6	2.8	12.6	5.7	11.1	6.1	8.9	12.4	13.7	7.1	4.1	5.2	15.6	2.1	NO				
Rg9mtd1	498	CLUST3	HOST					TSS3402				16:56033832-56037887	9.9	10.4	10.8	6.6	10.3	10.9	8.2	12.4	7.3	6.1	12.7	15.4	12.8	11.8	8.6	13.9	10.0	13.2	12.6	8.9	11.6	4.3	22.0	7.9	10.0	14.4	11.0	9.9	12.1	11.1	5.3	8.9	22.0	2.1	NO				
Apitd1	499	CLUST3	HOST					TSS16995				4:148502457-148511709	3.4	2.9	1.2	1.7	1.4	2.9	2.4	2.7	1.9	2.2	2.8	1.4	2.1	2.0	2.3	3.3	1.3	2.9	2.7	2.2	6.5	1.4	3.4	1.4	2.4	0.7	1.4	2.6	3.6	2.8	3.0	5.4	6.5	2.1	NO				
Rars2	500	CLUST3	HOST					TSS20557				4:34562206-34607416	9.1	4.2	4.5	3.0	3.7	5.5	7.9	7.5	5.5	4.5	6.2	3.4	4.1	10.3	4.8	8.5	5.8	9.6	5.0	6.8	9.2	2.0	4.0	4.1	8.8	5.2	4.2	9.5	11.9	14.1	5.3	8.5	11.9	2.1	NO				
Acy1	501	CLUST3	HOST					TSS20023				9:106335326-106340567	9.7	8.7	4.0	4.9	7.6	8.1	3.2	7.4	6.5	3.8	4.9	2.7	5.0	5.9	3.7	4.9	5.5	8.8	12.1	4.6	7.1	2.1	7.0	2.0	3.6	5.2	3.2	6.1	7.4	1.4	0.7	0.8	12.1	2.1	NO				
Fdx1l	502	CLUST3	HOST					TSS1264				9:20871963-20877958	18.7	22.6	16.1	17.9	21.8	23.5	16.1	20.8	20.4	16.8	18.5	10.0	19.6	18.4	17.8	25.1	18.5	18.0	29.4	14.3	25.2	6.5	25.0	15.7	17.4	19.5	11.0	23.1	31.5	28.5	18.1	23.3	31.5	2.1	NO				
Manea	503	CLUST3	HOST					TSS6558				4:26251652-26273799	7.8	10.5	2.6	7.4	10.7	9.7	11.6	10.7	9.2	6.7	10.7	3.8	7.8	8.6	8.5	6.8	8.9	11.7	6.8	6.5	9.3	2.5	8.2	6.0	14.3	5.6	6.2	12.0	11.4	11.9	5.9	6.0	14.3	2.1	NO				
Tmem85	504	CLUST3	HOST					TSS24361				2:112106470-112208184	45.0	37.3	33.4	33.3	36.2	51.4	46.1	48.4	39.7	35.7	39.4	38.5	30.1	62.8	37.9	67.7	37.9	46.3	53.4	34.1	49.0	14.9	59.0	43.4	45.1	34.4	32.6	55.3	66.8	66.1	26.7	43.9	85.9	2.4	NO				
Bbs5	505	CLUST3	HOST					TSS18284				2:69485311-69505626	5.2	3.8	2.9	1.9	2.9	4.6	4.9	3.6	4.3	3.9	5.5	1.7	3.2	5.5	2.8	5.4	3.5	5.5	4.5	3.3	5.3	1.0	4.0	4.4	4.9	3.4	4.6	7.5	6.3	5.0	2.3	4.1	7.5	2.1	NO				
LOC433064	506	CLUST3	HOST					TSS27848				17:9614804-9622259	11.3	10.9	6.1	4.2	8.0	14.3	7.5	10.2	10.2	7.1	13.4	5.2	10.0	13.0	7.6	18.3	10.7	8.0	12.5	11.7	14.7	3.9	7.3	12.1	9.7	7.3	11.0	14.4	20.0	7.2	11.6	13.3	20.0	2.1	NO				
Dusp22	507	CLUST3	HOST					"TSS15630,TSS5315"				13:30751964-30803094	19.6	24.7	21.4	17.1	16.9	27.1	29.4	20.3	12.1	18.0	34.3	24.7	27.0	29.8	26.3	25.6	17.2	29.7	23.0	18.0	28.0	9.7	45.3	12.8	26.4	20.6	14.7	17.5	21.2	20.9	19.1	23.9	45.3	2.1	NO				
Npepl1	508	CLUST3	HOST					TSS4280				2:173935851-173948203	23.1	12.2	7.2	10.3	12.8	11.4	15.0	17.9	10.8	10.0	10.0	7.1	10.1	17.9	11.8	10.1	13.1	17.4	14.8	14.0	17.2	3.9	12.0	12.0	16.6	8.0	7.7	17.5	20.0	23.0	12.0	17.7	23.1	2.3	NO				
Tfpi	509	CLUST3	HOST					"TSS26865,TSS4590,TSS6104"				2:84273016-84316932	16.9	17.4	8.4	9.2	13.4	20.8	12.0	16.8	16.3	11.6	15.8	9.5	14.4	18.3	14.4	22.4	15.7	14.8	20.5	10.6	20.4	6.1	29.4	8.1	13.7	13.1	10.4	18.9	23.9	18.5	8.2	11.4	29.4	2.1	NO				
2010111I01Rik	510	CLUST3	HOST					TSS5497				13:63116293-63400964	5.7	5.9	6.2	3.1	2.8	6.3	8.8	10.6	3.9	5.4	6.7	4.4	4.6	12.4	4.9	6.9	5.5	7.9	4.5	4.8	5.5	2.1	7.2	6.7	8.7	5.0	6.8	9.1	10.8	12.6	5.0	10.4	12.4	2.1	NO				
Irak1bp1	511	CLUST3	HOST					TSS27284				9:82723412-82741295	2.0	2.7	2.7	0.6	1.6	2.2	2.2	2.0	1.7	0.8	4.5	1.6	4.7	2.9	2.6	2.8	1.8	3.0	2.8	1.0	3.7	1.0	5.7	0.8	2.0	1.9	1.8	1.8	2.9	2.2	1.0	2.2	5.7	2.1	NO				
Gm2446	512	CLUST3	HOST					TSS17434				12:56300578-56330969	4.5	5.2	6.8	2.5	5.8	6.8	5.8	5.7	4.4	2.9	7.3	5.5	6.3	6.3	3.9	9.2	6.0	5.4	6.9	3.9	6.2	1.6	10.2	5.1	6.7	7.0	5.6	6.3	7.6	4.6	2.7	3.5	10.2	2.1	NO				
Phf6	513	CLUST3	HOST					TSS9633				X:50265442-50310120	9.7	9.8	6.5	7.3	7.8	8.1	14.0	11.6	7.3	7.9	11.5	8.8	8.9	20.1	6.9	7.3	6.2	14.5	6.2	7.8	12.8	3.9	11.4	7.8	10.1	6.7	7.4	10.6	10.9	7.4	3.4	4.5	20.1	2.1	NO				
Ftsj2	514	CLUST3	HOST					TSS9205				5:140803627-140807852	4.4	3.8	2.6	2.7	3.3	4.2	4.6	5.3	3.1	2.6	2.8	1.3	2.4	5.9	3.9	8.0	4.0	5.0	4.3	4.2	6.3	1.1	4.6	6.5	4.8	2.5	2.0	5.2	6.3	4.6	4.4	7.1	8.0	2.1	NO				
Cyb561d2	515	CLUST3	HOST					TSS27313				9:107441341-107444196	5.8	5.0	3.6	4.6	3.9	10.1	6.5	5.9	6.8	5.3	4.9	2.5	4.3	7.5	4.2	9.3	4.6	6.3	6.5	4.7	6.0	1.6	5.8	7.8	6.5	5.6	4.5	8.6	7.8	8.7	6.0	9.3	10.1	2.1	NO				
Dus1l	516	CLUST3	HOST					TSS4695				11:120650515-120657709	11.1	6.7	5.8	5.6	5.7	7.6	10.3	9.6	6.4	6.7	6.5	3.4	5.8	11.6	6.1	11.1	5.7	12.7	8.3	8.9	9.2	2.6	3.5	7.7	11.7	6.8	6.5	11.3	14.3	11.0	7.3	13.8	14.3	2.1	NO				
1700029I01Rik	517	CLUST3	HOST					TSS7994				4:145371430-145421881	5.7	7.3	6.1	5.8	7.6	9.9	9.9	10.8	7.2	5.5	8.4	3.4	5.4	14.2	6.1	9.8	7.5	8.3	6.2	6.0	9.2	2.6	6.7	8.7	11.3	6.1	7.0	14.4	14.2	12.1	5.4	8.6	14.4	2.1	NO				
4930579G24Rik	518	CLUST3	HOST					TSS18092				3:79433000-79436742	10.6	7.0	6.6	8.3	8.1	6.6	6.1	6.4	4.4	5.2	7.1	2.1	4.6	5.8	6.0	7.1	4.8	8.3	5.8	8.7	12.1	2.6	8.8	5.3	6.0	3.3	5.3	5.7	9.3	5.7	5.6	7.8	12.6	2.1	NO				
Hrsp12	519	CLUST3	HOST					TSS13673				15:34413776-34425001	11.9	11.6	8.3	8.0	7.1	12.8	10.3	13.5	11.1	7.6	11.9	5.4	9.7	11.6	8.1	11.5	9.2	11.2	14.5	10.5	18.4	4.5	22.6	6.5	11.3	7.8	6.7	12.1	17.3	8.3	8.0	12.0	22.6	2.1	NO				
Rpp38	520	CLUST3	HOST					TSS16047				2:3246220-3249900	5.7	4.7	9.0	5.6	10.3	5.6	6.8	6.1	4.9	3.6	6.1	5.1	5.4	7.2	3.0	6.7	4.6	6.7	6.0	4.5	9.4	1.7	6.6	3.8	6.4	6.8	6.2	7.4	8.8	7.1	2.5	4.1	10.3	2.1	NO				
Tubd1	521	CLUST3	HOST					TSS16456				11:86358509-86380862	3.1	2.8	1.5	1.0	1.4	3.7	2.5	2.9	3.0	2.3	3.5	0.6	2.4	4.7	2.9	5.9	2.9	2.8	2.2	3.1	3.1	1.0	1.5	3.1	2.9	1.4	1.9	3.7	3.8	4.1	4.0	5.3	5.9	2.1	NO				
Mrpl22	522	CLUST3	HOST					TSS24715				11:57985155-57993082	9.5	10.6	11.0	8.9	7.8	15.0	14.0	12.4	11.1	10.3	15.2	5.9	10.8	18.2	11.3	19.8	9.7	16.9	13.5	8.6	16.4	4.3	15.0	12.6	15.7	11.1	11.4	18.2	21.6	16.9	8.5	11.8	21.6	2.1	NO				
Psmg1	523	CLUST3	HOST					TSS5802				16:96201541-96212510	22.7	19.1	12.0	10.6	11.1	22.7	15.7	17.3	12.8	11.4	19.1	7.7	16.6	19.4	15.1	23.3	16.2	17.7	22.8	12.2	18.8	4.7	15.9	10.0	15.1	15.3	11.9	19.0	22.1	17.8	12.8	17.3	23.3	2.1	NO				
Pusl1	524	CLUST3	HOST					TSS14944				4:155243675-155265871	6.9	4.9	3.1	4.1	3.6	6.7	4.4	7.4	6.4	4.9	5.6	2.2	4.4	6.0	4.7	7.3	4.2	5.2	7.5	3.9	6.7	1.6	4.2	4.8	5.7	5.1	4.6	9.2	9.9	10.4	5.1	7.5	9.9	2.1	NO				
100043387	525	CLUST3	HOST					TSS2785				2:176493061-176506522	3.4	6.0	5.5	3.0	3.4	4.6	3.7	4.0	6.3	3.0	4.1	3.1	2.5	3.4	2.9	7.6	3.4	3.6	3.9	2.7	6.5	1.0	5.8	3.4	5.5	4.6	4.0	5.7	7.2	4.0	2.5	3.2	7.6	2.1	NO				
Nup43	526	CLUST3	HOST					TSS13859				10:7387301-7398684	10.9	10.3	7.7	6.4	6.8	11.5	6.2	9.9	5.0	8.0	12.5	6.5	8.5	8.0	5.7	9.8	6.4	8.0	9.1	8.1	13.2	3.2	10.1	3.7	6.9	5.7	6.2	11.2	16.9	7.3	4.2	8.0	16.9	2.1	NO				
Trmt6	527	CLUST3	HOST					TSS10702				2:132629950-132641790	11.8	8.2	5.8	7.3	6.6	8.3	14.1	9.4	7.6	7.2	7.2	5.9	6.6	13.2	7.8	12.9	7.0	15.5	9.8	9.7	16.0	3.0	7.8	6.7	12.8	5.2	6.3	11.5	15.8	11.0	5.5	11.5	16.0	2.1	NO				
Spata24	528	CLUST3	HOST					TSS8678				18:35816342-35821840	8.1	12.4	7.0	8.8	9.6	13.0	8.1	6.1	9.0	5.3	9.8	2.9	6.8	5.6	6.9	12.3	6.0	5.5	7.0	6.5	10.7	2.4	10.3	4.4	7.8	7.4	7.5	11.7	13.5	4.5	6.1	7.8	13.5	2.1	NO				
Gm5265	529	CLUST3	HOST					TSS9681				1:171383658-171384000	7.2	8.9	7.8	3.7	8.4	11.8	10.1	9.1	6.6	5.2	18.5	19.0	7.4	8.8	6.4	10.7	9.5	11.2	8.9	4.7	10.2	5.4	17.8	7.6	12.8	7.6	5.1	8.3	10.6	10.1	4.4	4.7	19.0	2.1	NO				
Prpf38a	530	CLUST3	HOST					TSS22318				4:108237471-108251941	21.4	19.9	16.7	16.4	15.2	25.8	27.7	20.0	16.2	18.3	23.6	12.5	17.4	40.3	18.5	27.8	15.4	26.8	21.4	17.8	25.3	8.7	17.5	20.7	27.8	15.5	15.1	25.4	29.5	18.4	10.0	16.8	40.3	2.1	NO				
Eif2b3	531	CLUST3	HOST					TSS6332				4:116692012-116759457	7.5	3.5	3.2	5.8	4.0	4.1	4.5	6.3	3.3	3.8	3.7	2.4	3.2	9.0	3.7	6.1	4.2	5.7	5.2	4.5	5.9	1.4	3.9	2.7	5.1	3.4	3.4	8.0	8.3	8.2	2.5	5.7	9.0	2.1	NO				
Crnkl1	532	CLUST3	HOST					TSS23947				2:145743217-145760436	7.9	5.1	4.8	5.1	4.9	6.3	9.2	6.1	5.6	4.9	5.9	5.1	5.4	12.5	6.0	8.1	5.7	9.7	6.0	6.3	8.3	2.2	6.6	7.5	9.0	5.3	6.0	7.8	7.7	9.2	3.6	6.8	12.5	2.1	NO				
2610028A01Rik	533	CLUST3	HOST					TSS27175				14:64479148-64538696	3.2	2.1	1.8	2.4	2.4	1.3	2.4	2.7	1.8	2.5	2.0	1.4	1.5	5.5	2.3	3.4	2.5	3.9	3.1	2.2	3.0	0.5	1.4	2.2	2.8	1.9	0.9	3.0	3.7	4.7	1.5	2.9	5.5	2.1	NO				
Caml	534	CLUST3	HOST					TSS16137				13:55724365-55733777	15.2	12.2	9.4	10.1	11.1	16.9	19.2	14.0	11.8	10.1	15.7	9.0	10.0	21.5	10.8	17.9	12.1	19.2	11.2	11.7	15.4	4.3	14.0	13.8	20.6	10.9	10.8	16.3	19.3	21.2	11.0	23.8	21.5	2.1	NO				
Crls1	535	CLUST3	HOST					"TSS19298,TSS26482"				2:132672401-132692509	18.7	11.6	10.9	7.7	7.9	14.6	14.9	16.5	7.8	9.3	17.9	13.4	13.7	15.1	11.9	21.2	11.6	17.2	12.7	10.7	19.2	4.4	13.1	8.4	17.0	11.8	11.4	17.1	21.7	17.8	10.4	14.9	21.7	2.1	NO				
Mrps22	536	CLUST3	HOST					TSS6208				9:98489148-98502098	13.2	9.7	7.7	7.0	7.1	10.6	11.5	15.1	7.8	6.5	12.0	6.7	7.8	16.8	5.6	13.1	8.2	13.7	10.6	11.0	13.6	3.7	9.1	8.7	11.6	7.4	8.6	14.9	18.8	15.9	5.3	9.8	18.8	2.1	NO				
Nudt22	537	CLUST3	HOST					TSS10199				19:7067508-7070527	5.3	7.1	4.9	3.1	3.3	8.8	8.1	5.5	6.4	3.9	6.2	4.2	5.7	7.4	5.0	8.3	6.3	9.1	6.0	3.7	5.6	1.4	5.0	4.1	8.5	5.4	4.5	6.1	8.3	10.6	4.6	6.0	11.3	2.4	NO				
Tsen15	538	CLUST3	HOST					TSS6064				1:154217864-154233812	6.9	8.1	4.9	4.0	4.0	9.6	7.3	6.9	5.4	5.2	9.4	4.0	6.8	7.8	6.1	10.9	5.8	10.0	8.1	3.9	10.7	2.1	12.1	5.2	7.9	4.6	4.9	7.0	8.7	7.6	4.5	7.9	12.1	2.1	NO				
Zfp672	539	CLUST3	HOST					TSS13872				11:58128615-58136848	4.0	5.1	6.5	6.1	4.6	6.5	4.7	7.6	4.9	3.9	9.1	6.6	6.3	6.0	3.9	5.3	3.5	7.3	6.1	3.6	8.8	2.3	13.1	5.6	5.4	9.2	4.7	9.6	10.2	5.1	2.5	5.2	13.1	2.1	NO				
Nt5dc1	540	CLUST3	HOST					TSS1603				10:34023417-34138334	9.0	7.2	5.6	3.9	6.8	9.0	10.7	10.8	7.8	4.8	9.9	5.1	7.7	14.2	7.3	10.4	6.9	12.7	8.0	5.9	11.8	2.6	9.8	7.5	12.6	7.2	6.7	12.5	12.1	11.8	4.8	8.1	14.2	2.1	NO				
N6amt1	541	CLUST3	HOST					TSS18243				16:87354429-87368894	6.8	4.3	3.4	3.4	3.9	5.0	6.5	4.3	4.1	3.6	5.5	2.7	3.6	5.5	3.4	6.8	5.4	7.3	3.9	4.5	6.6	1.1	5.0	2.9	7.1	3.5	3.8	6.1	7.9	7.5	4.7	6.5	7.9	2.1	NO				
Rnf138	542	CLUST3	HOST					TSS16272				18:21144838-21186724	6.6	6.7	6.3	3.7	5.8	8.7	9.8	6.8	6.4	3.8	12.3	5.9	8.3	9.8	6.9	12.5	6.4	10.4	6.8	4.9	9.5	2.2	6.9	5.5	10.4	7.3	6.4	7.4	11.5	7.8	4.8	8.4	12.5	2.1	NO				
Wdr74	543	CLUST3	HOST					TSS339				19:8810328-8815114	9.6	7.4	6.7	5.2	6.0	7.3	8.6	9.7	5.6	6.9	7.0	7.8	8.1	13.3	8.3	10.9	9.6	13.3	11.1	7.4	10.0	2.5	5.8	7.8	9.2	4.9	5.9	9.8	13.8	13.2	7.1	12.1	13.8	2.1	NO				
Zfyve19	544	CLUST3	HOST					TSS24560				2:118998235-119042786	6.6	6.3	4.1	3.3	4.5	8.8	7.8	7.2	5.2	3.9	8.6	2.5	6.7	7.9	6.5	10.3	6.2	7.5	5.8	4.5	6.0	1.7	3.7	5.7	8.4	6.3	4.9	6.4	8.0	9.2	6.4	9.1	10.3	2.1	NO				
Mtg1	545	CLUST3	HOST					TSS18576				7:147323462-147340558	8.9	7.1	4.4	6.3	5.4	7.0	6.2	8.1	7.8	4.3	6.3	4.9	6.3	8.7	6.8	8.2	5.8	8.3	8.8	6.1	11.5	2.0	10.4	5.2	6.2	6.2	5.2	8.0	10.3	8.0	4.1	6.1	11.5	2.1	NO				
Ptcd3	546	CLUST3	HOST					TSS20267				6:71830631-71858756	6.3	3.7	3.9	2.3	2.6	4.8	4.9	5.2	3.1	2.3	4.9	2.0	3.6	7.0	3.5	6.3	3.5	5.3	3.5	4.3	5.0	1.1	2.5	3.6	6.0	3.1	3.7	5.4	8.0	8.1	4.1	8.7	8.0	2.1	NO				
Rnaseh2a	547	CLUST3	HOST					TSS4613				8:87480508-87489910	10.6	22.4	8.6	10.2	11.1	21.5	11.1	14.4	15.1	10.8	13.6	7.1	12.7	13.8	15.3	19.6	11.7	11.4	19.8	10.7	18.9	4.6	16.8	10.4	9.3	7.2	9.9	12.6	18.8	10.6	9.7	13.6	22.4	2.1	NO				
Exosc1	548	CLUST3	HOST					TSS25714				19:41997469-42007804	8.2	3.6	2.4	4.3	4.0	3.6	3.8	6.7	2.4	3.6	4.5	1.9	4.3	9.8	4.2	6.6	5.0	7.8	6.8	4.8	5.2	1.6	2.5	2.9	5.6	3.1	2.9	7.5	8.7	9.3	3.6	7.4	9.8	2.1	NO				
E2f6	549	CLUST3	HOST					TSS7945				12:16817770-16833558	12.8	8.9	6.1	7.1	6.2	9.4	7.7	10.4	5.5	6.8	9.8	6.0	8.6	8.5	7.5	11.1	6.1	11.8	9.0	6.7	12.3	2.9	8.7	5.5	8.2	6.1	6.8	12.1	15.1	9.1	6.5	11.2	15.1	2.1	NO				
Wbscr22	550	CLUST3	HOST					TSS24365				5:135528826-135539980	22.3	11.6	9.2	8.7	9.2	12.3	15.9	19.8	10.7	11.6	12.7	10.2	9.5	22.5	10.8	15.1	13.7	19.3	16.3	12.2	15.6	4.6	13.1	10.9	16.5	9.9	10.2	18.6	21.1	24.3	7.8	13.2	22.5	2.1	NO				
Gnb4	551	CLUST3	HOST					TSS20941				3:32482449-32515457	8.3	5.5	3.5	5.7	4.5	8.2	10.9	8.1	5.7	5.5	5.6	3.8	5.7	13.9	4.2	6.2	3.7	9.0	6.2	6.2	8.9	2.7	9.7	14.4	7.2	5.9	6.1	8.7	9.4	6.5	3.2	6.2	14.4	2.1	NO				
Gm4459	552	CLUST3	HOST					TSS21404				7:146786849-146869716	37.3	25.5	28.9	10.4	24.4	34.0	26.4	30.2	23.3	18.6	33.4	17.4	28.3	36.8	23.4	34.7	26.6	39.4	37.3	15.6	30.4	9.0	40.6	19.9	28.4	26.3	24.8	30.4	32.3	45.5	14.0	22.3	40.6	2.1	NO				
Mfsd8	553	CLUST3	HOST					TSS16385				3:40622093-40650776	4.1	4.7	3.1	2.4	3.4	5.8	6.6	4.4	4.4	3.1	6.2	2.1	3.9	6.2	4.7	8.7	5.4	5.8	3.9	3.4	4.2	1.3	3.8	5.7	7.6	3.8	3.8	5.6	5.9	6.5	4.5	5.6	8.7	2.1	NO				
Ankrd49	554	CLUST3	HOST					TSS25010				9:14584641-14587408	11.8	5.0	7.2	6.5	7.1	7.9	10.7	9.1	4.8	5.5	7.8	5.1	6.0	12.9	6.9	12.0	4.8	12.5	5.7	8.7	12.6	2.8	8.7	6.0	11.1	5.5	6.4	13.0	14.7	11.5	5.5	10.2	14.7	2.1	NO				
Pdk1	555	CLUST3	HOST					TSS16454				2:71711328-71741915	58.0	45.7	30.2	36.2	36.9	49.9	46.0	59.4	43.7	38.5	50.5	25.9	42.8	36.3	42.5	50.3	42.9	49.6	40.6	53.6	73.6	18.0	59.7	54.4	48.3	39.3	40.4	59.0	78.2	58.5	35.5	56.1	78.2	2.1	NO				
Ttc32	556	CLUST3	HOST					TSS4196				12:9036802-9043200	4.2	4.1	2.6	1.9	3.8	3.4	2.8	3.9	3.1	2.0	4.6	2.1	3.1	4.6	3.1	7.5	2.9	4.0	4.1	3.7	2.6	1.0	4.6	3.4	5.3	2.7	3.0	4.2	6.4	7.4	3.8	4.8	7.5	2.1	NO				
Stk16	557	CLUST3	HOST					TSS14005				1:75207403-75215828	6.6	4.7	3.1	3.2	3.1	4.6	6.1	5.0	3.6	3.7	4.9	2.5	2.8	6.5	4.0	8.4	4.4	6.3	4.1	4.3	6.7	1.3	4.2	5.3	6.9	4.0	3.7	6.7	8.3	8.6	5.5	7.7	8.4	2.1	NO				
Exosc3	558	CLUST3	HOST					TSS10227				4:45329500-45333475	13.8	10.4	5.9	10.3	7.9	12.4	15.4	14.4	11.6	8.9	11.2	3.8	9.1	16.9	9.9	16.6	13.0	16.9	9.7	12.8	16.2	3.7	12.4	14.6	18.5	8.6	8.7	13.3	16.0	19.8	9.5	17.0	18.5	2.1	NO				
Kdelc1	559	CLUST3	HOST					TSS9531				1:44163390-44175618	11.5	10.5	7.6	9.5	9.3	10.5	9.0	9.3	8.1	8.7	9.4	5.0	7.8	8.4	9.3	10.6	8.6	10.0	9.4	7.7	12.6	2.6	10.3	4.9	8.5	5.4	5.3	10.2	14.1	9.6	5.4	7.6	14.1	2.1	NO				
Ndufa5	560	CLUST3	HOST					TSS4482				6:24468665-24477687	50.1	42.1	26.6	26.0	28.5	41.7	41.0	52.1	32.0	29.6	44.3	22.2	29.4	63.2	33.5	46.1	31.6	41.4	44.8	36.9	56.8	15.1	51.9	28.1	45.2	25.2	24.4	55.7	65.7	62.9	28.1	49.2	65.7	2.1	NO				
Ptpn22	561	CLUST3	HOST					TSS14874				3:103664214-103716170	14.4	14.0	8.9	8.6	9.9	11.9	28.7	19.2	11.7	9.7	20.6	12.0	11.2	18.9	18.0	9.6	10.5	26.7	13.7	11.2	20.3	6.2	13.2	9.9	24.3	8.4	11.5	12.5	20.6	12.4	7.7	11.1	28.7	2.1	NO				
Rwdd2a	562	CLUST3	HOST					"TSS101,TSS1021"				9:86465594-86468506	2.3	2.9	1.8	3.3	3.6	2.7	3.7	3.9	2.9	2.2	2.8	2.0	1.9	3.3	2.3	4.8	2.5	3.3	2.8	2.2	5.0	1.0	3.7	5.1	5.2	3.2	2.2	5.3	7.4	5.8	3.7	6.9	7.4	2.1	NO				
Sat2	563	CLUST3	HOST					TSS10722				11:69435610-69437371	1.8	2.1	0.9	1.8	1.5	2.7	2.6	1.9	1.8	1.1	1.7	1.3	2.1	1.7	1.3	4.8	1.9	3.1	2.7	2.0	3.7	1.0	5.8	0.6	2.7	1.3	1.8	1.7	3.0	1.4	0.6	1.7	7.2	2.3	NO				
Ogg1	564	CLUST3	HOST					TSS3664				6:113276969-113293916	5.8	6.7	3.7	2.7	3.6	6.3	6.8	6.5	4.8	3.1	7.8	2.9	5.1	5.6	5.3	8.8	5.4	6.0	5.3	3.8	6.7	1.4	3.7	4.3	8.5	3.5	4.3	6.4	8.7	10.1	6.0	6.7	8.8	2.0	NO				
Zcchc10	565	CLUST3	HOST					TSS3625				11:53138190-53146803	6.3	7.5	4.2	4.9	4.8	9.0	7.0	6.0	5.8	4.2	10.6	4.9	8.9	9.5	7.3	6.1	7.6	7.7	10.1	5.1	6.6	1.8	6.7	2.8	7.0	6.1	6.4	6.6	8.0	7.2	3.2	4.5	10.6	2.0	NO				
BC023882	566	CLUST3	HOST					TSS14758				5:34349846-34512097	7.1	6.6	4.1	2.0	3.6	6.9	6.5	5.3	4.7	4.8	11.3	4.6	7.7	6.0	6.3	6.9	5.6	6.6	5.9	6.7	7.1	3.3	5.7	3.2	6.2	4.9	6.1	5.7	7.6	7.1	4.9	7.1	11.3	2.0	NO				
AI987944	567	CLUST3	HOST					TSS23082				7:48629141-48648630	10.1	6.9	6.7	9.4	14.8	9.5	14.5	9.1	6.4	5.7	9.8	8.4	6.0	14.7	6.5	8.5	6.1	12.4	5.5	6.1	14.2	2.8	10.3	6.4	13.2	5.8	5.1	13.2	14.0	8.4	5.0	6.8	15.4	2.1	NO				
Bod1	568	CLUST3	HOST					TSS2389				11:31565149-31571862	8.6	5.6	5.9	5.9	5.7	8.6	9.5	7.4	6.1	5.6	5.9	5.1	6.5	9.6	8.0	15.1	8.4	10.5	8.6	6.9	9.0	2.9	7.6	9.1	10.4	5.9	6.3	7.9	10.0	10.9	8.1	9.5	15.2	2.0	NO				
LOC547150	569	CLUST3	HOST					TSS6011				8:19863863-19893010	17.9	25.9	18.3	24.5	20.8	21.3	33.4	31.9	15.6	20.0	42.9	20.5	31.6	28.8	19.7	16.7	17.9	28.1	13.3	19.1	34.6	9.7	29.8	22.6	38.6	22.5	22.8	29.0	31.6	14.8	10.3	15.2	42.9	2.0	NO				
Polr3h	570	CLUST3	HOST					TSS24502				15:81702892-81756643	3.9	3.3	1.8	1.9	2.3	3.4	3.3	3.0	2.3	3.2	2.5	1.8	1.8	2.9	3.0	5.8	2.3	4.1	4.4	2.6	3.0	0.6	1.3	2.4	3.7	1.2	1.6	2.9	3.8	3.2	2.9	4.9	5.8	2.0	NO				
Dnajc9	571	CLUST3	HOST					TSS24886				14:21203859-21208132	26.9	30.0	11.6	12.0	12.7	32.9	16.8	27.7	17.4	21.4	31.7	10.6	25.7	24.9	19.7	30.5	21.0	22.2	27.1	22.2	33.5	10.0	44.0	16.1	17.0	13.9	19.7	20.4	30.7	17.3	16.9	21.9	44.0	2.0	NO				
Ptges3	572	CLUST3	HOST					TSS14135				10:127496037-127514310	78.3	47.6	64.2	53.2	67.7	52.7	53.6	66.5	52.4	51.4	72.8	98.7	60.9	93.6	49.0	53.9	48.9	73.6	68.8	45.5	91.3	24.3	92.5	46.3	48.9	62.2	62.5	89.3	102.8	53.3	19.2	28.6	106.3	2.1	NO				
Metapl1	573	CLUST3	HOST					TSS17000				2:71291394-71365976	4.9	7.0	5.2	4.9	3.8	7.0	6.9	7.7	5.6	2.6	8.1	3.6	7.4	7.5	5.1	4.9	4.5	7.5	5.7	4.1	10.2	2.5	11.7	4.3	8.0	5.7	5.9	8.8	13.6	7.4	4.5	6.4	13.6	2.0	NO				
Eif1a	574	CLUST3	HOST					TSS18313				18:46757357-46769879	43.3	27.9	31.2	40.2	33.5	38.1	37.2	38.7	38.5	27.3	45.2	32.3	30.3	48.6	29.6	41.8	32.4	48.2	28.5	34.9	40.0	13.8	48.0	30.5	42.8	29.3	31.7	54.0	59.8	52.6	20.6	30.8	59.8	2.0	NO				
Orc6l	575	CLUST3	HOST					TSS12844				8:87823530-87832178	14.1	13.8	10.2	8.5	9.1	18.5	9.9	13.0	9.0	9.7	18.7	5.8	15.9	8.2	9.8	15.9	8.4	13.0	13.9	10.5	18.7	4.0	16.8	7.4	10.4	8.7	11.2	13.8	19.5	9.0	7.8	11.4	19.5	2.0	NO				
Trim13	576	CLUST3	HOST	TRIM13				"TSS13381,TSS1928"				14:62217062-62301210	2.7	1.8	2.2	2.7	3.0	3.0	3.4	3.6	2.4	1.9	3.3	3.0	1.6	3.8	2.0	3.5	2.2	3.1	2.8	2.9	4.8	0.8	4.0	2.6	2.9	2.2	3.7	4.8	6.3	4.0	1.7	4.2	6.3	2.0	NO				
BC018101	577	CLUST3	HOST					TSS4200				17:17201066-17226595	1.5	5.0	3.2	2.5	3.8	4.7	2.6	3.3	2.9	1.6	5.5	1.9	4.0	2.5	3.3	4.8	2.6	2.3	2.8	2.1	3.2	0.6	3.1	3.2	3.2	3.1	3.1	3.3	3.6	2.2	2.1	2.2	5.5	2.0	NO				
Oma1	578	CLUST3	HOST					TSS19255				4:102986450-103039033	8.5	7.6	5.5	6.5	7.5	9.9	7.8	8.6	8.5	6.9	7.0	2.6	6.0	12.0	7.8	10.5	8.9	9.9	8.3	8.5	10.1	2.6	7.5	9.9	8.2	5.3	8.1	9.4	13.6	16.2	6.4	10.1	13.6	2.0	NO				
Ppid	579	CLUST3	HOST					TSS14848				3:79395310-79407572	8.2	5.5	5.8	6.1	4.9	5.3	4.6	8.6	4.2	6.1	7.1	7.6	7.0	10.5	6.0	5.7	5.6	7.5	6.4	6.8	10.2	2.7	9.8	5.7	5.9	4.4	4.3	12.0	14.0	8.0	3.8	7.3	14.0	2.0	NO				
Aasdhppt	580	CLUST3	HOST					TSS2585				9:4294792-4309494	7.4	9.0	6.4	5.4	5.4	7.4	6.5	6.8	5.4	5.0	9.5	7.6	7.9	9.7	9.2	10.6	7.1	9.0	8.3	5.6	10.6	3.2	15.8	4.4	6.1	5.4	4.2	6.7	8.9	7.7	4.0	6.4	15.8	2.0	NO				
Gm5148	581	CLUST3	HOST					TSS26805				3:37613111-37623282	3.2	2.5	3.7	2.6	3.5	3.4	1.6	4.6	3.5	2.8	2.3	3.1	2.6	4.6	2.8	4.7	3.4	3.1	5.8	2.2	4.8	0.9	6.7	2.9	2.3	3.1	3.0	4.6	4.4	2.4	1.3	2.8	6.7	2.0	NO				
5830433M19Rik	582	CLUST3	HOST					TSS17935				4:94166769-94223487	6.1	4.5	3.8	3.8	4.5	5.0	7.0	4.4	4.7	3.5	5.6	3.9	4.0	7.7	4.3	6.8	5.1	7.5	4.6	5.4	8.5	1.3	6.0	5.3	6.2	3.2	4.3	6.4	7.3	6.2	3.4	5.7	8.7	2.0	NO				
Wdr36	583	CLUST3	HOST					TSS211				18:32996878-33026074	18.9	11.3	13.7	9.8	10.0	12.0	12.2	16.3	7.9	10.0	16.3	16.2	15.2	21.4	13.1	15.4	11.9	20.0	13.4	12.4	21.7	6.4	29.0	9.4	13.2	10.2	8.4	14.9	19.5	20.1	8.4	13.8	29.0	2.0	NO				
Trub2	584	CLUST3	HOST					TSS25386				2:29631630-29643191	7.0	5.0	4.4	5.4	4.6	7.2	8.7	8.0	4.9	4.5	5.6	2.9	4.8	8.8	4.3	11.5	3.8	10.7	6.1	5.1	9.9	2.1	6.8	6.3	9.8	4.6	5.0	9.0	11.0	7.9	4.0	7.4	11.5	2.0	NO				
Mrps11	585	CLUST3	HOST					TSS17486				7:85928016-85937874	13.9	10.3	8.1	8.7	9.1	12.0	13.2	11.1	9.9	8.8	8.5	5.0	7.4	15.6	9.5	15.1	8.2	12.3	12.5	7.9	12.0	3.4	11.5	13.3	14.0	8.4	8.1	12.4	16.8	14.8	8.8	13.0	16.8	2.0	NO				
Rrp8	586	CLUST3	HOST					TSS12676				7:112880722-112885014	11.7	11.3	4.2	7.2	7.1	7.8	11.7	11.1	7.6	8.0	7.2	5.7	8.1	10.5	7.5	8.2	6.9	13.6	9.9	7.9	12.8	2.6	8.8	7.9	9.2	5.2	5.3	11.2	11.0	7.2	3.1	6.6	13.6	2.0	NO				
E2f5	587	CLUST3	HOST	E2F5				TSS23987				3:14578670-14611256	4.0	3.5	5.0	2.9	4.0	4.6	6.5	4.2	5.4	2.7	6.3	3.5	4.8	7.6	3.7	6.0	4.5	5.8	3.2	2.9	5.5	1.1	7.0	4.7	6.0	5.0	5.3	6.5	4.9	8.3	3.2	6.4	7.6	2.0	NO				
Ei24	588	CLUST3	HOST					TSS9707				9:36586739-36604653	32.7	29.4	16.6	27.6	26.5	31.6	38.9	47.0	25.2	26.5	26.6	23.5	25.3	51.7	28.3	33.2	28.5	38.9	27.1	28.2	47.3	12.1	39.0	29.1	44.1	19.4	22.5	45.6	49.7	48.9	19.5	35.8	51.7	2.0	NO				
Ptrh2	589	CLUST3	HOST					"TSS14577,TSS23169"				11:86497484-86505959	6.3	7.9	6.1	6.0	5.4	11.4	8.8	7.2	7.2	6.0	6.4	4.2	5.0	8.5	7.4	10.5	5.6	8.4	7.6	6.5	10.1	2.1	7.2	7.7	7.4	5.4	4.4	7.9	10.7	6.2	5.7	7.7	11.4	2.0	NO				
1110034B05Rik	590	CLUST3	HOST					TSS900				1:57445087-57472802	3.6	3.1	3.2	1.4	2.1	3.1	4.6	3.7	2.4	2.5	5.1	2.4	3.4	5.6	2.6	6.6	2.0	5.0	2.2	2.7	5.4	0.9	4.2	4.3	5.9	3.0	2.4	5.2	6.4	4.3	2.0	4.7	6.6	2.0	NO				
Rfc4	591	CLUST3	HOST					TSS12054				16:23107551-23127803	14.3	14.8	9.8	5.3	6.4	16.4	9.1	9.3	9.3	8.4	23.8	7.0	12.7	8.3	10.3	16.3	8.5	11.4	13.3	11.5	18.0	5.2	12.7	6.8	9.2	8.4	11.5	9.5	13.6	10.5	8.9	14.7	23.8	2.0	NO				
BC088983	592	CLUST3	HOST					TSS13508				8:59010318-59029363	6.1	8.6	5.1	2.9	4.1	9.0	5.6	4.7	6.2	3.7	10.1	2.9	8.4	5.4	8.1	10.7	6.4	6.3	6.2	5.1	9.2	1.9	7.9	3.3	5.2	4.2	5.9	6.2	8.1	6.2	6.8	7.3	10.7	2.0	NO				
Vwa5a	593	CLUST3	HOST					TSS20410				9:38525852-38550922	91.3	89.6	81.9	55.3	90.3	129.2	146.9	124.3	79.4	89.5	130.7	115.1	83.8	134.0	94.4	86.1	82.5	115.4	92.3	71.6	133.5	43.1	175.9	92.1	114.4	98.0	82.4	84.1	96.5	107.3	50.1	72.7	175.9	2.1	NO				
Cox5a	594	CLUST3	HOST					TSS21828				9:57369038-57380234	265.4	208.4	176.2	116.3	181.8	268.1	244.5	262.3	191.9	140.0	277.3	190.5	196.4	321.8	184.0	239.9	191.2	300.3	282.5	133.0	239.6	89.7	362.8	184.5	239.8	183.5	176.8	261.9	267.4	270.5	82.9	132.9	362.8	2.0	NO				
5730494M16Rik	595	CLUST3	HOST					"TSS1384,TSS14318"				18:24867945-25327378	4.6	7.0	1.4	2.3	2.8	7.9	3.6	7.7	2.7	3.0	4.1	2.4	3.7	5.6	3.2	5.1	4.3	6.5	6.6	2.6	4.6	2.1	8.8	2.5	2.9	3.0	2.1	4.6	4.7	5.2	2.1	3.8	8.8	2.0	NO				
Fxn	596	CLUST3	HOST					TSS2870				19:24335942-24355076	3.6	3.6	2.5	2.2	3.3	2.0	2.8	2.7	1.0	2.1	3.1	1.4	3.6	4.0	2.7	3.9	1.2	4.0	2.6	2.6	6.1	1.2	7.1	2.0	2.4	2.3	2.1	3.1	2.9	2.2	1.2	3.0	7.1	2.0	NO				
Abhd11	597	CLUST3	HOST					"TSS13195,TSS15329,TSS23925"				5:135485021-135489027	13.4	11.4	11.3	14.2	13.0	10.6	12.3	12.0	10.7	9.4	10.1	6.2	9.2	12.3	6.7	10.8	9.7	13.8	13.3	8.2	11.2	3.6	17.3	11.6	13.5	12.0	10.1	12.4	14.6	13.6	5.2	8.2	17.3	2.0	NO				
Fam58b	598	CLUST3	HOST					TSS3275				11:78564007-78565231	17.3	15.9	10.3	13.6	15.6	16.5	19.1	16.5	10.2	9.2	15.3	12.3	14.9	18.3	15.2	22.8	12.9	22.0	17.1	12.1	22.0	4.9	21.6	14.9	19.8	11.7	11.7	15.0	18.3	21.5	10.9	22.3	22.8	2.0	NO				
Rnf139	599	CLUST3	HOST					TSS2888				15:58720783-58765285	8.4	8.7	5.4	7.7	9.7	10.8	14.5	8.0	9.2	8.1	10.3	8.7	9.3	16.1	9.4	12.3	10.2	14.5	7.8	7.6	9.1	3.4	7.6	13.5	16.6	8.0	8.9	12.1	11.6	11.2	6.2	9.7	16.6	2.0	NO				
Naa50	600	CLUST3	HOST					TSS27080				16:44139921-44163477	58.9	51.2	30.4	36.9	39.2	51.9	51.2	68.4	39.4	50.0	62.5	44.5	47.0	67.0	50.6	35.0	40.3	55.8	47.0	44.4	59.3	16.4	54.8	22.8	41.3	32.5	39.9	53.2	56.5	43.4	19.3	26.9	77.1	2.2	NO				
Orc2l	601	CLUST3	HOST					"TSS15454,TSS20525"				1:58519614-58561763	7.5	3.2	3.2	4.1	4.3	3.4	6.1	4.7	3.0	3.8	4.7	3.7	4.9	9.6	3.3	5.1	3.4	7.7	3.9	4.0	8.3	1.7	6.0	2.6	6.6	2.4	3.2	7.2	7.8	8.3	2.9	5.3	9.6	2.0	NO				
1110059G10Rik	602	CLUST3	HOST					TSS26059				9:122854206-122860118	5.3	5.1	3.7	4.1	4.1	5.9	8.4	6.3	4.5	3.8	7.4	4.0	4.1	8.2	4.7	6.0	4.5	8.0	4.6	3.6	7.1	1.6	6.5	4.8	9.4	4.6	4.2	6.6	8.1	7.8	2.9	5.2	9.4	2.0	NO				
Coq6	603	CLUST3	HOST					TSS4531				12:85702917-85714746	7.9	9.3	5.5	5.0	5.1	10.3	7.3	8.4	7.3	4.2	8.3	3.8	7.4	7.2	5.3	8.8	7.5	7.6	7.9	5.6	9.5	2.0	8.7	4.8	7.4	7.9	6.0	7.2	10.9	7.2	5.0	6.9	10.9	2.0	NO				
Taco1	604	CLUST3	HOST					TSS13627				11:105927420-105934926	7.8	7.0	5.7	6.7	6.4	9.3	8.9	8.9	7.7	6.0	7.0	4.5	6.9	10.9	7.0	11.1	8.9	10.5	9.5	5.6	10.6	2.0	8.6	6.5	9.3	5.3	5.4	9.5	10.4	9.6	4.7	7.7	11.1	2.0	NO				
Mycbp	605	CLUST3	HOST					TSS12230				4:123582255-123589493	8.5	4.4	3.8	4.5	5.5	6.4	6.7	8.3	4.9	6.2	6.4	4.6	4.0	7.1	5.0	10.3	6.1	9.3	5.1	6.0	8.6	2.2	10.4	4.9	7.2	6.0	4.9	8.3	11.6	8.3	2.8	5.0	11.6	2.0	NO				
BC002059	606	CLUST3	HOST					TSS12862				17:17088522-17181901	2.0	4.1	2.2	2.1	3.0	3.9	3.2	3.1	2.6	1.8	4.9	1.3	3.5	2.6	3.3	6.0	3.8	3.2	3.2	2.1	3.3	0.8	2.5	2.1	3.8	2.7	3.4	2.7	4.1	2.1	2.1	3.0	6.0	2.0	NO				
Rexo2	607	CLUST3	HOST					TSS807				9:48276618-48288716	58.3	37.7	33.6	40.1	38.9	41.6	34.4	42.1	44.7	40.6	35.5	37.7	26.3	47.5	34.2	68.5	45.3	40.3	55.6	39.4	62.5	18.5	70.0	27.5	39.9	31.6	35.9	59.0	76.4	84.9	34.7	54.5	117.4	2.6	NO				
Tbl3	608	CLUST3	HOST					TSS13568				17:24837597-24844598	11.3	10.4	6.7	9.2	10.1	10.3	8.0	11.5	10.5	6.8	8.2	4.0	8.7	15.1	9.0	15.4	9.8	11.9	14.6	7.8	12.1	3.1	10.2	7.9	10.6	8.5	8.5	11.7	14.9	15.3	6.7	10.3	15.4	2.0	NO				
1700025K23Rik	609	CLUST3	HOST					TSS6412				10:38838613-38853701	3.9	5.7	3.8	4.4	4.3	6.2	6.8	3.2	4.1	3.2	5.0	3.2	4.9	3.6	4.2	6.5	4.2	3.8	5.3	2.7	7.7	2.4	12.5	2.9	5.9	4.9	4.3	5.8	7.1	2.0	2.3	3.9	14.7	2.2	NO				
E130303B06Rik	610	CLUST3	HOST					TSS666				8:108227551-108232068	7.0	4.9	5.4	5.8	4.9	3.4	6.3	4.4	5.0	4.4	4.8	4.2	4.7	5.3	3.2	3.4	3.5	6.0	5.8	4.7	8.3	1.4	7.4	5.3	5.1	4.1	4.9	7.1	6.9	3.9	2.5	3.1	10.1	2.2	NO				
Diablo	611	CLUST3	HOST					TSS8336				5:123960468-123974173	16.0	12.2	8.7	12.4	11.4	13.2	14.3	18.5	11.1	9.5	10.2	7.8	10.9	18.3	9.2	12.3	8.0	15.1	13.6	10.7	19.9	4.3	18.8	11.4	13.0	10.0	11.5	17.6	19.0	14.0	6.5	11.7	19.9	2.0	NO				
Timm50	612	CLUST3	HOST					TSS25092				7:29090844-29097065	41.0	38.3	27.1	20.0	27.7	40.6	26.3	38.8	26.9	27.6	36.3	23.4	36.1	36.3	30.1	44.2	32.6	36.5	48.2	25.1	49.7	11.8	37.4	20.3	24.4	23.7	28.2	34.8	38.4	34.4	19.3	31.3	49.7	2.0	NO				
Dhrs4	613	CLUST3	HOST					TSS20050				14:56097594-56109177	12.2	13.5	7.0	10.8	8.4	13.9	9.8	11.4	12.0	12.7	8.7	8.6	9.8	15.7	9.6	13.3	9.6	10.0	15.8	12.6	17.9	5.5	24.6	11.0	8.6	7.7	7.9	11.6	14.8	10.5	7.3	12.3	24.6	2.0	NO				
1810014B01Rik	614	CLUST3	HOST					TSS16399				10:86148271-86152699	2.9	3.1	0.6	1.2	1.3	4.1	3.0	4.3	2.6	1.3	3.2	1.5	1.7	3.2	2.9	2.4	1.7	3.0	2.1	1.4	5.4	0.7	3.0	1.2	4.0	0.6	0.9	3.2	5.2	2.4	1.3	2.4	5.4	2.0	NO				
Mrto4	615	CLUST3	HOST					TSS7490				4:138903359-138908213	8.8	11.2	11.9	8.9	10.7	11.8	6.0	12.7	10.4	9.7	8.5	4.4	11.6	9.7	10.6	18.5	10.3	9.2	16.9	9.4	14.8	4.3	10.6	6.8	6.8	9.2	9.7	15.8	20.0	12.9	7.7	13.2	20.0	2.0	NO				
Chaf1b	616	CLUST3	HOST					TSS897				16:93884145-93906351	14.7	16.9	7.8	12.4	13.6	13.7	12.7	16.0	13.2	12.9	13.0	6.4	13.1	11.5	9.7	10.4	8.2	14.7	14.9	11.9	21.4	4.7	14.3	9.9	10.6	7.8	14.2	16.2	17.0	8.8	6.9	10.0	21.4	2.0	NO				
Gm9178	617	CLUST3	HOST					TSS7259				12:20423564-20424302	7.4	4.8	5.9	4.4	5.7	5.2	5.5	7.2	5.1	5.7	5.8	7.4	4.3	7.2	4.1	8.1	6.3	7.1	7.1	4.2	9.6	2.5	9.9	2.4	6.2	5.0	5.1	10.1	12.2	10.5	2.9	6.0	12.4	2.0	NO				
Pcna	618	CLUST3	HOST					TSS23669				2:132053894-132078916	235.3	292.7	246.2	205.9	181.1	302.0	197.9	342.8	197.2	251.1	303.2	145.5	214.6	310.5	284.3	406.9	309.4	266.2	312.0	229.3	328.7	124.1	383.9	281.9	150.0	184.8	278.1	300.0	491.9	403.8	131.2	266.8	491.9	2.0	NO				
Alg6	619	CLUST3	HOST					TSS12786				4:99382320-99430151	7.8	5.1	3.3	2.9	4.1	5.0	5.6	6.4	4.0	3.4	5.7	3.4	3.8	5.8	3.8	5.6	3.1	6.4	4.3	4.5	8.6	1.7	7.1	2.5	6.0	3.3	3.9	7.7	9.7	5.5	2.7	4.2	10.8	2.1	NO				
Zfp639	620	CLUST3	HOST					"TSS22807,TSS3443"				3:32409471-32419755	15.4	9.9	16.8	12.7	14.1	12.3	10.9	12.5	10.7	9.1	17.5	13.0	14.6	13.5	12.0	13.5	9.8	12.7	11.7	12.3	24.9	5.6	22.8	12.2	10.6	12.9	12.6	19.7	23.6	12.8	6.7	11.6	25.7	2.0	NO				
Ap4s1	621	CLUST3	HOST					TSS3715				12:52709527-52839926	8.1	6.0	3.8	2.3	3.6	7.8	8.2	8.0	6.5	4.8	7.1	4.4	5.3	11.7	5.2	9.3	6.3	6.9	7.1	4.4	6.4	2.3	7.3	4.1	8.4	3.9	4.0	9.4	11.9	11.4	4.8	7.6	11.9	2.0	NO				
Polr2k	622	CLUST3	HOST					TSS17212				15:36103771-36106767	4.6	4.6	6.9	3.7	4.6	9.8	7.2	6.3	5.7	5.1	7.1	5.0	4.2	9.7	3.5	12.5	4.6	6.9	7.3	4.8	8.1	2.7	13.3	5.6	7.9	5.3	6.6	7.7	13.5	4.8	2.8	5.9	13.5	2.0	NO				
Taf13	623	CLUST3	HOST					TSS6178				3:108374616-108384986	16.6	14.0	8.5	8.4	10.0	15.1	15.5	14.5	11.5	10.9	14.1	5.8	10.0	19.3	11.1	21.5	13.9	15.5	14.3	13.8	14.8	4.7	15.5	13.7	17.9	11.0	12.3	19.0	18.1	21.3	10.6	18.1	21.5	2.0	NO				
Nmd3	624	CLUST3	HOST					TSS6098				3:69525976-69552969	13.2	7.7	14.3	10.2	11.2	8.9	16.3	10.1	6.9	10.1	14.1	13.4	12.2	16.9	10.2	14.1	9.7	21.9	9.8	9.2	9.7	4.9	14.0	8.8	20.2	10.4	11.1	12.4	16.6	18.3	7.4	14.8	27.1	2.3	NO				
Ccdc137	625	CLUST3	HOST					TSS20249				11:120319442-120328914	5.6	3.6	3.2	3.8	3.1	5.4	3.0	5.0	4.6	3.6	2.6	2.0	2.4	3.4	2.6	4.3	2.8	3.4	4.4	3.6	6.3	1.5	2.4	6.0	4.0	2.9	4.3	6.9	8.6	2.3	1.7	3.0	8.6	2.0	NO				
LOC100504216	626	CLUST3	HOST					TSS3161				9:56798730-56919755	3.3	3.4	2.8	1.9	5.2	3.3	2.1	4.2	2.4	2.9	2.8	2.1	2.3	3.0	3.7	3.5	3.0	3.5	1.6	2.2	3.4	0.8	1.8	6.0	3.1	4.4	2.4	3.1	4.7	2.3	1.7	2.0	6.0	2.2	NO				
Mospd1	627	CLUST3	HOST					TSS16174				X:50698197-50723669	5.0	7.2	5.5	2.3	4.1	9.2	6.5	7.9	4.8	3.7	11.9	6.0	8.7	5.4	6.2	8.3	6.3	6.7	6.4	4.1	6.8	2.7	8.6	4.2	6.8	6.3	6.7	6.7	7.6	9.7	6.2	7.2	11.9	2.0	NO				
Tmem167	628	CLUST3	HOST					TSS22867				13:90229271-90254526	6.4	4.7	5.9	6.4	6.7	7.0	7.2	7.8	6.1	4.0	7.6	4.9	4.6	7.3	5.3	9.4	5.0	8.2	5.6	4.3	8.3	2.0	8.2	5.0	8.3	6.7	5.9	9.3	10.6	6.9	2.8	5.2	10.6	2.0	NO				
Mettl2	629	CLUST3	HOST					TSS10820				11:104987738-105002460	6.6	5.0	2.9	4.1	4.5	6.8	7.1	6.9	4.2	3.9	5.2	2.6	5.4	7.2	5.1	9.4	4.1	7.7	6.4	5.5	8.2	1.7	5.3	4.0	7.8	3.8	3.8	6.9	9.2	7.7	4.7	7.2	9.4	2.0	NO				
Tmed5	630	CLUST3	HOST					TSS22518				5:108550665-108561610	41.1	33.3	31.4	24.2	41.4	35.1	45.8	41.5	30.4	26.4	47.9	42.6	28.4	57.0	32.1	43.5	35.5	57.6	37.6	28.9	39.6	14.1	43.2	54.0	43.8	35.1	28.8	42.5	43.8	44.8	19.1	31.4	57.6	2.0	NO				
2010204K13Rik	631	CLUST3	HOST					"TSS7055,TSS9367"				X:6988942-7000114	4.1	4.4	3.3	3.5	4.0	4.7	2.2	4.5	4.3	1.5	2.7	1.1	3.3	2.9	1.8	5.8	3.1	4.3	6.6	1.9	4.4	0.9	2.6	4.9	3.6	2.9	2.1	6.2	4.9	2.4	0.6	1.7	6.6	2.0	NO				
Gpr172b	632	CLUST3	HOST					TSS22443				15:76369372-76372560	5.5	3.8	4.1	7.4	6.2	3.1	4.3	4.4	3.7	3.7	3.1	2.6	4.0	5.8	3.5	3.4	2.8	4.9	4.1	3.5	4.2	1.2	4.0	4.4	5.4	3.8	4.1	5.0	4.9	4.9	3.0	4.0	7.4	2.0	NO				
E130311K13Rik	633	CLUST3	HOST					TSS3671				3:63718617-63733307	5.7	5.0	4.3	3.5	5.7	4.4	6.5	5.3	3.3	3.9	4.6	5.9	5.9	8.1	4.3	5.7	3.4	8.2	5.9	5.8	12.4	2.4	11.5	3.5	7.9	4.3	3.1	6.4	6.3	3.8	1.6	4.2	12.4	2.0	NO				
Rad1	634	CLUST3	HOST					TSS18724				15:10415788-10423446	9.0	9.0	3.3	4.9	5.9	8.1	8.1	7.0	5.4	5.9	7.9	5.4	7.4	6.9	6.5	6.9	5.6	10.0	9.6	5.0	9.0	1.8	5.4	4.7	8.8	4.9	4.9	7.1	8.0	7.1	3.8	5.6	10.3	2.0	NO				
Smyd2	635	CLUST3	HOST	SMYD2				TSS21787				1:191704370-191746167	18.1	15.3	11.7	17.2	14.1	18.0	12.6	19.3	14.2	15.0	12.1	12.1	13.5	15.8	11.8	17.6	12.5	18.4	19.8	12.5	21.8	6.1	26.4	10.4	14.4	11.6	12.6	18.9	22.5	17.9	6.5	13.9	26.4	2.0	NO				
Rcn2	636	CLUST3	HOST					TSS21962				9:55889651-55906890	31.1	31.4	12.8	21.5	16.1	28.6	38.6	30.6	29.4	25.7	24.8	22.1	22.1	33.0	31.7	45.6	33.5	47.3	33.0	24.8	39.4	11.5	42.5	28.4	31.3	15.5	18.6	31.0	37.3	47.7	22.9	32.5	47.3	2.0	NO				
LOC100502640	5	CLUST4	HOST					"TSS19308,TSS2411"				7:52374249-52384105	59.7	125.4	206.8	99.3	91.4	133.4	54.9	97.0	118.3	57.4	175.3	63.5	167.8	70.0	93.4	182.0	106.5	88.5	143.5	73.4	139.2	26.2	346.1	74.3	67.3	215.8	133.5	93.1	127.6	52.1	60.2	51.4	346.1	3.7	NO				
Calcb	6	CLUST4	HOST					TSS25651				7:121862156-121866879	0.7	0.2	1.1	0.0	0.0	1.2	1.1	0.3	0.0	0.4	1.3	0.5	0.6	0.4	0.1	0.2	0.4	0.6	0.3	0.2	0.5	0.9	9.3	0.2	0.2	0.2	0.3	0.1	0.0	0.0	0.0	0.0	9.3	3.4	NO				
Gm5451	7	CLUST4	HOST					TSS21812				13:66975016-66975595	233.0	699.3	809.4	267.7	485.4	799.8	254.6	452.2	570.1	316.0	746.5	371.8	679.8	461.2	658.1	996.1	556.4	328.4	662.5	257.5	740.2	136.8	1415.5	524.5	283.7	781.8	567.8	478.1	709.9	280.5	336.2	382.7	1415.5	3.4	NO				
Cldnd1	8	CLUST4	HOST					TSS10908				16:58728156-58734350	45.2	28.3	30.7	38.2	30.3	36.0	35.5	38.5	37.7	28.2	66.8	55.4	55.3	46.7	37.5	39.4	29.0	37.7	40.4	27.5	84.3	13.9	141.8	28.0	28.1	36.6	34.1	33.5	40.7	27.2	11.3	16.3	141.8	3.3	NO				
Klk1b1	9	CLUST4	HOST					TSS27436				7:51222137-51226686	0.8	1.1	0.2	0.4	0.5	1.2	0.3	0.9	1.0	0.4	0.8	1.6	2.0	0.9	1.5	1.2	1.3	1.2	2.2	0.9	0.4	1.2	10.5	1.6	0.5	0.5	0.9	0.2	0.3	0.3	0.2	0.4	10.5	3.4	NO				
2410006H16Rik	10	CLUST4	HOST					TSS26494				11:62416378-62418308	94.3	224.7	269.4	99.6	140.0	196.9	135.5	116.3	163.5	84.6	341.3	112.5	245.8	89.7	161.6	241.8	139.2	171.6	162.4	82.9	195.5	36.2	241.1	185.2	175.9	255.6	172.3	120.5	192.5	53.1	111.7	112.0	341.3	3.2	NO				
Wbp5	11	CLUST4	HOST					TSS736				X:132779618-132781678	114.5	279.6	257.7	95.8	134.0	282.9	123.5	187.3	173.6	119.7	291.6	259.3	236.1	127.4	163.0	199.9	163.8	197.3	282.2	141.5	278.9	99.4	699.1	76.8	98.5	169.1	140.8	130.0	182.4	87.5	69.6	98.0	699.1	3.2	NO				
Gm10166	12	CLUST4	HOST					TSS1004				7:36902403-36903900	567.9	1343.2	1684.3	627.5	948.4	1565.4	706.7	890.9	1071.6	578.2	1574.2	732.6	1492.8	883.5	1119.0	1767.7	1073.3	922.8	1499.4	583.0	1364.8	259.8	2288.0	936.5	816.6	1520.2	1180.4	952.8	1366.4	723.1	665.0	830.2	2288.0	3.1	NO				
2010002N04Rik	13	CLUST4	HOST					TSS19074				18:60633844-60661637	75.5	41.6	110.9	45.9	80.2	39.1	58.0	51.8	59.7	50.0	103.0	96.7	85.9	102.0	70.4	71.5	51.7	65.3	62.5	51.6	141.2	26.2	236.6	79.5	30.9	100.5	74.6	52.1	70.3	28.5	11.3	22.6	236.6	3.1	NO				
Grpel2	14	CLUST4	HOST					TSS16237				18:61872077-61885985	4.4	5.4	7.3	2.6	4.5	5.6	4.1	4.7	4.6	4.2	6.9	12.8	11.3	5.1	6.5	6.8	4.9	5.7	7.9	4.5	9.1	2.2	26.8	2.4	4.0	4.5	4.1	4.0	5.3	4.2	2.5	3.6	26.8	3.1	NO				
Mettl11a	15	CLUST4	HOST					TSS15088				2:30663496-30678534	24.0	47.4	22.6	30.2	32.1	29.4	17.8	18.5	31.2	19.8	15.8	46.1	19.7	18.0	20.3	32.0	24.2	37.7	45.9	16.0	34.0	11.8	110.2	21.5	16.3	22.9	19.7	21.2	22.5	13.7	7.7	12.6	110.2	3.1	NO				
Gm6293	16	CLUST4	HOST					TSS6012				19:5406873-5424916	51.6	82.1	103.9	53.2	60.1	79.5	56.7	56.0	68.1	43.3	108.2	79.2	103.6	62.3	76.4	119.1	78.5	60.9	88.6	29.9	103.2	18.7	162.2	37.3	39.3	91.8	77.7	69.1	99.1	57.2	43.9	63.7	162.2	3.1	NO				
LOC100042049	17	CLUST4	HOST					TSS18605				5:21992306-22056149	65.7	62.7	96.8	18.7	47.0	85.4	44.7	34.5	62.9	37.2	161.8	97.4	63.1	34.6	56.8	117.1	51.8	50.8	77.4	32.4	49.6	25.3	161.1	29.5	42.7	72.7	42.4	42.9	50.8	61.7	29.3	50.0	161.8	3.0	NO				
Gm4604	18	CLUST4	HOST					TSS9713				6:108057021-108135576	424.4	957.4	1230.7	465.2	669.3	1063.6	415.3	707.1	787.6	494.6	1029.2	619.3	1026.5	705.2	862.3	1226.7	856.9	615.3	1122.2	447.8	963.8	240.4	1986.7	637.0	502.9	1135.8	783.7	725.0	974.5	489.3	464.1	564.0	1986.7	3.0	NO				
Ppp1cb	19	CLUST4	HOST					TSS5102				5:32761342-32796085	92.3	90.1	136.3	59.5	103.5	95.0	74.0	108.1	74.4	75.7	171.8	190.1	173.1	137.3	124.1	104.3	82.0	118.9	107.6	79.9	183.2	48.6	404.2	50.7	55.1	105.4	83.8	74.8	95.0	64.3	35.2	44.5	404.2	3.0	NO				
LOC100504654	20	CLUST4	HOST					TSS1237				13:112375856-112383860	683.1	1851.9	2206.2	1445.3	1256.0	2211.7	715.6	1332.4	1700.3	895.3	1989.0	818.1	1559.2	1528.2	1723.2	2767.9	1595.4	958.1	2170.2	806.1	1932.2	463.4	3784.5	1269.3	752.8	1945.8	1435.6	1399.2	2038.8	969.9	1010.3	1257.4	3784.5	3.0	NO				
Tpt1p	21	CLUST4	HOST					TSS16548				6:99827604-99828426	3167.8	5011.0	5936.2	3429.9	4101.1	5644.5	4510.8	4099.7	4988.8	3139.6	7236.6	4033.3	5479.0	3826.7	4538.8	6080.5	4882.7	4722.9	5331.8	2560.7	4664.0	1374.6	11182.5	4266.4	4614.3	6467.8	4897.2	4094.8	5111.5	4295.7	2320.5	3306.7	11182.5	3.0	NO				
Gm10713	22	CLUST4	HOST					TSS2944				14:40819507-40819843	31.2	69.0	81.0	45.0	59.8	70.9	40.0	47.8	64.8	33.3	106.6	98.0	64.5	56.7	73.7	61.3	68.7	45.3	66.4	37.6	65.6	19.6	162.6	40.5	39.4	76.8	55.4	49.3	55.7	40.7	25.0	26.4	162.6	3.0	NO				
Gm15450	23	CLUST4	HOST					TSS16376				3:37613111-37623282	1053.3	1758.9	1945.4	1245.5	1378.5	1782.2	1164.1	1487.4	1509.2	1009.4	1769.1	1032.9	1808.8	1485.9	1528.8	1707.8	1399.0	1236.6	1913.1	970.7	2039.0	491.8	3902.6	1464.4	1094.8	1976.7	1384.4	1343.6	1666.3	1084.6	723.8	1184.6	3902.6	3.0	NO				
Gm10260	24	CLUST4	HOST					TSS17098				13:98530041-98530578	670.0	1588.4	1810.0	1060.8	1024.4	1806.5	678.7	1176.4	1263.4	790.1	1759.8	1112.1	1302.3	1070.2	1373.0	2263.8	1323.8	997.8	1866.0	639.1	1696.8	403.8	3174.9	920.3	856.6	1586.4	1008.7	1222.5	1851.6	1011.3	677.4	780.7	4053.1	3.3	NO				
Gm11968	25	CLUST4	HOST					TSS10956				11:6005693-6100454	78.0	157.4	178.7	103.9	111.3	154.7	103.9	127.1	124.5	66.5	234.7	113.9	143.1	135.4	132.0	193.7	125.0	95.2	173.6	65.2	201.7	43.3	346.4	93.0	89.2	158.6	112.3	140.5	204.9	96.1	59.1	96.5	346.4	3.0	NO				
Gm10029	26	CLUST4	HOST					TSS15156				13:6661807-6662140	141.0	525.1	534.8	249.4	382.6	651.6	154.0	444.4	397.5	281.4	571.6	258.8	600.0	316.4	440.7	674.2	484.7	195.7	584.8	263.8	637.4	121.0	947.1	420.2	181.3	584.9	461.4	471.8	622.3	184.6	262.0	410.6	947.1	3.0	NO				
Gm13290	27	CLUST4	HOST					TSS26333				4:88409612-88420705	0.1	0.1	1.5	0.0	0.0	0.1	0.2	0.3	0.0	0.4	0.4	6.7	2.2	0.3	1.0	0.1	0.1	0.8	0.8	0.7	0.4	0.8	3.7	0.0	0.0	0.0	0.0	0.0	0.0	0.0	0.0	0.0	6.7	2.9	NO				
Gm11425	28	CLUST4	HOST					TSS21415				11:82841001-82841499	296.6	750.6	784.8	408.1	531.9	830.8	302.8	757.7	589.4	403.5	749.1	443.5	733.4	625.4	606.2	846.6	658.9	395.0	910.0	372.8	922.4	192.7	1470.6	539.6	326.2	801.1	567.9	703.1	828.5	355.3	341.7	452.9	1470.6	2.9	NO				
Tmem159	29	CLUST4	HOST					TSS12962				7:127245939-127264500	25.1	41.0	32.2	38.6	47.6	40.3	31.2	28.1	40.0	25.0	32.2	32.5	36.1	28.3	32.5	39.0	28.5	28.5	34.2	24.2	44.1	11.6	93.7	41.8	33.9	48.3	32.6	26.6	35.8	22.8	19.5	28.5	93.7	2.9	NO				
Gm6807	30	CLUST4	HOST					TSS2076				19:45438223-45607833	26.9	55.6	43.8	32.6	46.8	54.3	24.0	49.7	46.6	28.7	71.5	49.4	51.3	57.6	48.2	44.5	38.6	30.7	60.5	28.1	56.8	15.4	122.6	37.2	23.5	55.0	40.5	42.9	47.8	24.1	26.3	32.6	122.6	2.9	NO				
Gm10294	31	CLUST4	HOST					TSS20686				7:79793642-79794214	574.3	1367.7	1544.5	822.5	991.2	1541.0	747.6	760.2	1138.5	603.6	1394.7	640.3	1278.6	797.0	1308.3	1965.8	1046.9	927.8	1280.7	553.7	1195.9	261.1	1961.7	1056.9	882.6	1362.8	1012.5	774.8	1206.1	744.9	696.8	910.5	1965.8	2.9	NO				
Tspan13	32	CLUST4	HOST					TSS12607				12:36741141-36769065	7.5	29.8	26.4	31.8	28.5	20.4	17.8	19.3	22.9	16.4	28.6	32.7	24.5	24.4	31.2	27.2	28.8	12.7	20.6	15.9	30.3	10.1	62.7	23.5	14.7	30.3	22.4	11.8	13.7	29.3	14.3	20.7	62.7	2.9	NO				
Ngfrap1	33	CLUST4	HOST					TSS20462				X:132804791-132806517	52.0	108.0	96.6	65.1	54.5	98.0	48.6	75.7	59.3	47.6	103.5	102.8	100.6	63.2	55.8	74.6	65.0	63.9	101.9	62.7	112.0	44.1	214.3	27.9	40.6	70.1	62.8	55.4	76.3	54.1	35.5	53.5	214.3	2.9	NO				
Gm10136	34	CLUST4	HOST					TSS3242				19:29064983-29092059	55.8	137.1	156.3	81.9	106.5	161.4	61.6	133.5	119.1	71.5	171.4	123.4	114.1	135.7	99.4	138.8	115.9	88.4	155.5	71.8	181.3	40.1	304.3	99.0	70.5	155.7	107.6	122.9	169.0	77.7	49.8	94.3	304.3	2.9	NO				
Dmkn	35	CLUST4	HOST					"TSS2023,TSS21054"				7:31548774-31566085	0.3	0.0	1.0	1.5	1.0	0.0	0.0	0.6	1.2	0.7	0.4	0.3	0.0	0.4	0.2	0.6	0.3	0.3	0.0	0.2	0.1	0.3	6.4	1.1	0.4	1.5	0.9	0.6	0.2	0.0	0.0	0.2	6.4	2.9	NO				
Gm14059	36	CLUST4	HOST					TSS1306				2:122045728-122046141	93.6	376.6	491.0	250.4	296.1	434.9	103.8	206.0	335.9	198.9	306.0	221.6	304.4	261.0	311.0	510.0	332.7	115.3	356.1	170.4	354.0	101.5	693.9	290.1	136.3	401.5	294.2	251.8	354.8	165.1	186.9	289.2	693.9	2.9	NO				
Yme1l1	37	CLUST4	HOST					TSS23188				2:23012065-23054156	44.9	50.1	65.8	35.1	44.0	66.1	56.5	56.9	55.2	50.0	84.0	98.3	79.3	81.9	59.5	79.3	47.0	64.8	52.9	52.2	102.4	26.5	197.7	38.5	47.6	65.7	52.8	56.7	74.9	45.5	25.4	36.2	197.7	2.9	NO				
Gm15501	38	CLUST4	HOST					TSS2419				7:100327483-100328173	874.3	1188.9	1623.0	883.7	1226.2	1655.2	781.0	1121.7	1320.3	825.7	1498.1	1079.0	1450.3	1011.9	1281.0	1685.1	1236.2	1030.3	1688.9	661.6	1636.5	343.9	2487.2	849.5	798.6	1689.5	1074.7	1187.6	1342.1	929.5	590.6	731.0	2487.2	2.9	NO				
1110038B12Rik	39	CLUST4	HOST					"TSS26641,TSS26642"				17:35087179-35089416	62.9	71.8	67.8	38.8	61.3	55.9	51.2	51.4	48.1	29.8	93.0	93.4	90.4	66.7	58.9	49.1	43.4	75.3	74.6	31.8	66.3	20.6	154.0	51.5	57.7	71.6	41.9	54.2	60.8	46.6	23.4	34.3	154.0	2.8	NO				
Kpna4	40	CLUST4	HOST					TSS10783				3:68876142-68931014	46.6	56.8	57.9	29.0	35.0	78.0	40.7	55.3	36.8	36.9	101.9	59.1	76.2	46.7	46.7	46.8	44.1	62.3	57.1	17.2	30.6	13.5	79.3	27.0	41.0	68.5	64.4	35.0	27.6	33.4	13.9	14.5	101.9	2.8	NO				
Bex1	41	CLUST4	HOST					TSS21802				X:132748510-132750052	0.2	1.0	0.7	0.1	0.0	0.5	0.5	0.5	0.7	0.3	0.4	6.1	2.6	0.1	0.8	0.3	0.2	0.1	0.7	1.1	1.5	1.9	5.0	0.0	0.1	0.2	0.1	0.1	0.0	0.0	0.2	0.1	6.1	2.8	NO				
Atf4	42	CLUST4	HOST	ATF4				TSS4778				15:80085613-80087971	128.4	213.6	219.4	93.8	131.6	189.9	93.7	138.4	158.7	116.4	312.9	146.6	286.7	90.7	156.1	154.7	168.4	91.9	218.0	85.1	157.0	43.8	166.0	76.3	79.6	223.5	224.9	147.7	139.2	86.0	45.8	56.5	381.5	3.1	NO				
Uqcrh	43	CLUST4	HOST					TSS25035				4:115704374-115747675	182.7	410.4	496.7	186.2	307.0	483.1	242.4	242.0	389.4	195.7	436.3	222.5	349.4	288.8	362.5	647.9	379.6	282.0	463.4	192.9	357.3	94.2	665.3	338.1	255.5	512.2	342.5	298.9	417.0	300.5	264.2	356.5	665.3	2.8	NO				
Gm9457	44	CLUST4	HOST					TSS11816				8:4812816-4822699	18.6	14.0	23.9	8.1	12.4	21.1	17.5	13.1	13.0	11.0	23.2	41.9	12.1	16.1	17.4	26.1	16.4	22.2	21.5	8.7	22.9	11.2	62.3	9.9	25.3	17.2	14.7	16.8	22.2	16.7	8.8	12.2	62.3	2.8	NO				
Gm6988	45	CLUST4	HOST					TSS23295				12:111554192-111554577	172.0	539.6	553.1	229.2	373.7	664.1	168.3	386.9	431.3	283.4	434.4	236.4	597.6	265.5	449.6	632.1	417.8	226.3	560.4	270.6	573.7	104.2	732.8	311.9	174.3	571.7	472.8	416.2	561.0	227.3	214.9	328.0	732.8	2.8	NO				
Gm4963	46	CLUST4	HOST					TSS8612				5:138434274-138434659	141.0	356.2	318.2	169.5	220.4	468.7	134.8	258.8	300.8	176.7	314.1	161.6	343.9	208.6	330.9	379.7	247.4	194.5	309.1	150.9	363.6	79.1	558.1	238.0	139.3	314.8	278.7	272.4	374.6	181.3	139.4	242.0	558.1	2.8	NO				
Rps16	47	CLUST4	HOST					TSS18936				7:29135707-29137717	494.4	968.9	1004.5	516.6	753.7	1045.2	528.7	645.8	709.8	478.2	917.5	485.7	1028.2	625.0	867.0	1087.0	764.3	688.3	1044.1	413.0	993.9	227.0	1577.1	689.2	568.6	1109.7	876.5	615.5	950.3	529.2	355.6	679.4	1577.1	2.8	NO				
Gm8759	48	CLUST4	HOST					TSS7369				15:90594651-90595104	1261.7	2436.0	2705.7	1616.2	1852.5	2591.2	1525.8	1971.8	1937.1	1420.1	2479.5	1669.2	2378.3	1658.4	2312.5	2760.4	2081.1	1580.9	2422.6	1349.9	2550.4	614.3	4237.3	1837.5	1426.4	2668.2	2037.9	1729.0	2407.9	1663.1	868.2	1620.2	4237.3	2.8	NO				
Ptprg	49	CLUST4	HOST					TSS18087				14:12386066-13074553	0.0	0.0	0.2	0.3	0.0	0.0	0.0	0.0	0.0	0.9	0.1	5.8	0.1	0.0	0.1	0.1	0.1	0.1	0.1	0.4	0.0	1.2	0.1	0.1	0.1	0.4	0.5	0.0	0.0	0.5	0.0	0.0	5.8	2.8	NO				
Rpl5	50	CLUST4	HOST					TSS8991				7:121848716-121849731	907.2	1838.6	2079.1	1077.7	1403.4	1984.1	975.4	1282.4	1434.3	905.8	2099.6	981.2	1807.4	1186.9	1619.8	2388.8	1484.0	1172.4	1908.7	885.9	1928.6	440.3	3016.0	1216.9	1018.8	1869.7	1407.5	1336.2	1877.1	1019.6	807.9	1185.8	3016.0	2.8	NO				
Gm10335	51	CLUST4	HOST					TSS4160				10:14122390-14264842	745.2	734.0	552.5	454.5	991.0	748.0	475.5	642.6	605.4	428.2	777.9	549.3	705.5	981.3	676.6	561.0	575.1	528.5	811.9	404.4	1390.2	203.2	1126.8	831.1	492.3	675.9	536.8	531.1	1045.4	452.8	402.2	686.2	1390.2	2.8	NO				
Gm10154	52	CLUST4	HOST					TSS10161				4:83151017-83151442	488.4	1009.6	1512.3	550.8	783.9	1381.4	583.4	839.9	832.6	548.9	1117.0	667.5	1070.6	721.9	918.7	1550.7	947.0	686.5	1297.5	535.5	1247.0	286.8	1958.4	830.7	641.6	1224.4	913.0	882.9	1079.4	737.6	461.0	778.8	1958.4	2.8	NO				
Gm10362	53	CLUST4	HOST					TSS2204				15:73258746-73301789	89.5	230.7	261.5	102.1	160.4	255.5	118.9	160.4	169.2	104.5	249.2	109.3	230.4	123.8	185.7	304.6	182.1	145.3	232.8	95.9	231.6	44.3	299.8	157.0	136.7	244.5	184.5	166.5	228.9	121.6	116.4	142.8	304.6	2.8	NO				
Eef1b2	54	CLUST4	HOST					TSS24467				1:63223404-63227060	206.8	443.7	422.1	268.4	316.7	491.3	206.3	295.8	360.2	239.9	426.4	225.9	471.3	247.6	382.8	457.2	349.5	280.7	450.8	227.5	391.2	113.8	766.6	301.5	223.3	467.9	348.0	280.9	404.9	195.6	189.9	248.2	766.6	2.7	NO				
Mphosph10	55	CLUST4	HOST					TSS11601				7:71521426-71537122	10.3	6.1	17.0	11.3	10.8	6.8	11.0	6.8	7.3	9.9	13.3	11.1	10.8	15.0	8.5	12.7	8.6	14.3	9.1	9.1	16.4	2.8	24.7	6.3	7.9	10.9	11.2	11.3	14.3	11.1	4.3	8.0	24.7	2.7	NO				
Pold4	56	CLUST4	HOST					TSS9278				19:4231898-4233634	76.1	65.0	100.4	45.3	65.0	62.2	42.9	47.4	63.7	33.1	86.9	28.0	67.8	46.1	61.9	94.2	68.9	42.5	57.7	36.1	41.4	15.2	75.2	71.0	61.0	106.9	75.0	47.6	56.4	62.1	47.7	61.8	106.9	2.7	NO				
Snhg12	57	CLUST4	HOST					TSS13531				4:131864592-131866939	18.6	31.8	28.8	17.3	18.0	24.4	21.4	17.1	21.4	19.8	46.3	21.2	35.3	16.9	24.9	18.4	18.9	24.4	23.6	13.3	23.2	6.1	22.8	16.4	25.8	29.0	21.6	11.4	18.8	10.9	6.7	13.5	46.3	2.7	NO				
Polr1d	58	CLUST4	HOST					"TSS2456,TSS26285"				5:147889116-147922935	98.9	134.8	256.2	101.3	139.3	157.2	99.1	89.5	135.0	87.1	196.9	114.5	166.4	107.4	120.8	164.0	120.3	130.0	167.2	77.3	110.5	37.9	249.5	100.6	100.6	203.0	163.5	102.5	140.1	96.4	66.7	87.6	256.2	2.7	NO				
LOC100503854	59	CLUST4	HOST					TSS1884				8:3567997-3584776	221.5	497.2	510.5	392.2	369.0	552.1	226.3	378.4	408.4	310.8	463.9	232.8	505.8	358.8	446.2	433.3	368.3	240.2	465.9	258.7	503.4	138.7	918.1	428.8	225.1	501.8	376.2	324.4	423.9	208.6	192.5	333.6	918.1	2.7	NO				
Rps9	60	CLUST4	HOST					TSS17836				7:3655642-3658499	909.8	2359.8	2335.2	1066.0	1696.0	2348.8	1149.0	1303.6	2001.9	1016.5	2125.0	863.8	1999.2	1370.7	1847.0	2718.8	1857.5	1213.3	2407.0	857.4	1859.9	492.2	3230.1	2119.5	1317.7	2375.0	1767.9	1472.9	1993.5	1305.1	1220.0	1524.3	3230.1	2.7	NO				
Ccdc117	61	CLUST4	HOST					TSS17456				11:5428889-5442220	18.3	32.1	27.3	13.5	17.4	32.0	22.8	17.9	23.5	20.7	39.7	50.6	41.7	16.9	32.0	29.9	27.7	23.6	28.7	15.4	21.8	12.2	85.1	17.5	16.7	28.8	21.3	13.0	13.8	13.0	10.9	12.2	85.1	2.7	NO				
Fam162a	62	CLUST4	HOST					TSS7570				16:36043929-36071601	412.9	485.2	649.2	342.9	475.9	671.1	367.1	450.3	589.1	310.7	583.4	415.3	520.9	244.4	391.1	606.7	409.9	512.0	720.8	311.4	680.6	168.6	1107.9	589.3	346.1	641.6	545.2	591.2	731.7	166.2	151.0	196.6	1107.9	2.7	NO				
Rnf11	63	CLUST4	HOST					TSS10067				4:109125461-109149110	35.8	34.1	27.6	24.0	30.9	30.8	41.5	35.0	25.0	29.0	39.3	82.2	36.8	41.3	32.5	35.7	34.0	46.6	31.9	26.5	48.8	19.9	135.5	23.9	28.8	33.2	32.2	34.5	35.2	41.7	19.5	28.2	135.5	2.7	NO				
Gm9843	64	CLUST4	HOST					TSS1248				16:76403436-76403957	1578.5	3360.6	4214.0	1944.8	2597.4	3586.0	1881.7	1868.5	3103.6	1658.7	3248.9	1842.6	3080.0	1685.8	2861.3	4626.0	2979.0	2187.7	3774.1	1552.9	2555.9	771.4	5026.1	2881.7	2186.1	4021.1	2839.2	1893.7	2428.1	2043.6	1853.6	2516.6	5026.1	2.7	NO				
Gpc4	65	CLUST4	HOST					TSS27174				X:49406194-49518100	0.0	0.0	0.6	0.5	0.1	0.1	0.0	0.0	0.1	1.0	0.1	5.5	0.1	0.0	0.1	0.1	0.2	0.1	0.1	0.5	0.0	1.7	0.0	0.1	0.1	0.1	1.1	0.0	0.0	0.8	0.0	0.0	5.5	2.7	NO				
Me1	66	CLUST4	HOST					TSS6176				9:86474969-86595286	1.3	0.5	0.4	2.0	1.2	0.6	1.4	0.9	0.7	0.8	0.6	1.8	1.1	0.5	0.5	0.7	0.4	0.8	1.2	0.7	1.6	0.6	7.9	0.7	0.7	0.8	0.8	1.0	0.9	0.4	0.3	0.5	7.9	2.7	NO				
Spp1	67	CLUST4	HOST					TSS13563				5:104864136-104879477	2272.6	2636.3	4251.2	1635.1	2148.2	2242.4	2180.4	2566.9	2333.9	1723.6	3434.5	2281.4	2465.4	2031.2	3312.4	2991.2	3560.0	2277.3	2425.2	1584.5	1754.5	886.5	3802.8	2451.7	2512.1	3825.8	5722.0	1641.1	1786.0	5154.3	1148.6	2466.9	5722.0	2.7	NO				
Rap1a	68	CLUST4	HOST					TSS8772				3:105531199-105604254	84.0	83.2	179.4	42.6	78.4	113.8	88.2	99.1	100.3	64.1	209.6	96.0	106.6	91.5	89.7	127.3	90.6	127.3	107.0	61.2	100.6	31.7	199.6	88.5	106.0	150.6	153.5	107.2	139.9	94.1	41.4	63.3	209.6	2.7	NO				
Gm10073	69	CLUST4	HOST					TSS21453				8:109096819-109097360	1471.1	1635.6	1546.4	1280.5	1469.5	1766.7	1362.0	1996.0	1535.8	1069.4	2072.4	2113.6	1402.8	1997.5	1564.8	1898.8	1686.0	1903.1	2291.9	939.7	2548.5	678.2	4366.6	1412.4	1544.4	1740.6	1373.2	1604.1	1956.8	1735.7	673.5	1109.7	4366.6	2.7	NO				
Gm14166	70	CLUST4	HOST					TSS27419				2:152010979-152011441	390.9	668.3	731.6	404.1	610.6	876.3	455.4	532.9	545.3	370.7	718.3	381.0	797.6	469.1	629.3	767.1	609.6	498.6	899.7	303.2	735.8	154.9	997.7	381.7	443.4	844.7	567.1	518.4	683.6	433.9	238.2	356.9	997.7	2.7	NO				
Gm6252	71	CLUST4	HOST					TSS3149				19:9290334-9291995	61.3	217.7	197.2	116.2	181.5	261.1	73.5	145.2	191.9	115.2	217.3	119.7	183.2	132.7	221.1	294.6	205.8	93.1	235.6	106.8	217.6	52.0	336.5	161.9	80.8	191.8	145.0	144.1	187.0	87.3	108.3	136.6	336.5	2.7	NO				
Rps3	72	CLUST4	HOST					TSS3979				7:106626405-106632219	502.3	1238.5	1373.5	632.2	923.1	1436.0	540.9	765.4	1066.0	625.3	1181.7	595.3	1214.9	679.3	1076.5	1656.0	1023.7	743.0	1370.6	547.3	1109.1	311.2	1981.3	909.9	616.2	1325.3	1010.0	793.4	1174.9	619.2	624.1	732.0	2315.3	2.9	NO				
2410003K15Rik	73	CLUST4	HOST					TSS22812				6:49023793-49034716	22.5	33.6	43.7	25.7	32.9	42.1	28.3	28.4	31.4	17.8	44.7	29.4	39.1	28.7	25.2	54.2	27.2	32.1	43.1	15.3	38.1	9.7	66.4	27.2	28.4	45.1	38.1	31.3	39.5	26.1	18.9	21.0	66.4	2.7	NO				
S100a6	74	CLUST4	HOST					TSS18772				3:90416815-90418336	489.0	553.2	751.1	263.9	363.1	839.6	481.6	588.8	624.0	663.1	695.5	669.6	556.3	467.5	705.0	1663.6	1087.4	551.9	883.9	420.5	333.4	388.8	659.4	570.3	656.9	894.5	905.3	588.1	756.5	1725.2	523.1	884.8	5539.4	4.9	NO				
Prdx6	75	CLUST4	HOST					TSS23873				1:163170242-163181297	59.6	62.9	105.0	96.1	153.8	63.6	44.5	62.9	56.5	46.3	66.8	50.7	70.1	50.3	63.6	55.1	57.1	60.0	68.6	40.6	53.0	23.7	84.1	59.1	55.0	131.0	117.0	62.6	64.2	44.6	21.1	33.5	160.2	2.7	NO				
Fau	76	CLUST4	HOST					"TSS7245,TSS9588"				19:6057887-6059524	321.6	668.3	747.0	414.9	479.7	685.5	412.6	375.7	443.5	288.2	778.0	369.7	543.6	287.8	584.1	982.5	526.2	563.5	618.4	231.9	497.0	155.9	905.8	607.4	529.0	600.3	498.1	482.8	607.4	327.5	311.4	593.3	1009.6	2.7	NO				
Rpl13a	77	CLUST4	HOST					TSS18296				7:52374249-52384105	447.3	1127.6	1433.1	623.9	833.5	1350.3	503.7	781.3	1045.1	575.0	1232.3	659.6	1070.9	621.3	961.0	1786.9	1095.5	704.3	1439.2	538.8	1337.3	328.8	2063.6	1039.1	672.7	1462.8	881.3	915.8	1327.9	571.8	748.7	814.0	2486.2	2.9	NO				
Snhg6	78	CLUST4	HOST					TSS25799				1:9932105-9934199	54.8	96.8	163.3	65.6	84.7	105.6	89.4	60.0	77.8	56.4	151.9	74.2	108.2	88.3	74.3	118.4	69.2	86.9	103.3	50.5	90.2	28.6	183.5	80.0	105.6	116.8	73.9	77.5	121.5	45.5	47.0	72.8	183.5	2.6	NO				
Tnfaip8	79	CLUST4	HOST					"TSS11147,TSS11339"				18:50139080-50252883	101.2	105.9	117.8	86.2	111.3	123.3	105.2	120.3	73.5	84.1	173.8	135.3	119.5	130.5	109.3	90.0	66.0	119.5	106.3	74.5	154.0	47.9	303.5	69.0	86.1	117.9	79.3	83.8	110.2	56.0	25.1	42.1	303.5	2.6	NO				
LOC100503795	80	CLUST4	HOST					TSS13665				X:34617345-34625179	103.9	394.3	500.1	148.1	266.4	391.3	95.7	218.0	348.1	177.3	393.1	238.2	411.1	194.4	363.4	377.1	243.4	130.1	394.8	173.0	279.3	121.7	601.1	130.4	196.9	439.4	290.6	174.2	209.6	164.3	94.5	119.2	601.1	2.6	NO				
2410004N09Rik	81	CLUST4	HOST					TSS24083				18:33954545-33955643	17.0	41.3	50.6	20.6	27.9	33.5	24.4	18.2	27.6	19.5	55.5	19.2	40.8	12.4	33.4	35.8	26.9	27.2	31.8	11.5	21.9	8.1	40.2	20.8	28.0	52.7	26.4	15.7	21.7	10.9	19.3	21.4	55.5	2.6	NO				
Eda2r	82	CLUST4	HOST					TSS25637				X:94529179-94572548	0.2	0.2	0.3	0.1	0.1	0.1	0.2	0.2	0.0	0.1	0.2	0.4	0.1	0.4	0.1	0.2	0.0	0.2	0.1	0.0	0.8	0.1	5.3	0.1	0.1	0.2	0.1	0.2	0.1	0.0	0.1	0.1	5.3	2.6	NO				
LOC100503302	83	CLUST4	HOST					TSS1622				12:112127473-112210604	992.1	1615.5	2326.7	781.5	1432.3	2034.7	1038.1	1291.2	1451.3	977.0	2128.4	1597.7	1769.0	1044.8	1623.9	2457.8	1549.7	1132.5	2038.5	769.4	1603.7	494.5	3074.8	1397.3	1044.8	2238.6	1691.4	1359.0	1847.1	1500.3	847.9	1229.2	3692.0	2.9	NO				
Gm6139	84	CLUST4	HOST					TSS11042				5:130128864-130129746	377.9	480.9	449.8	321.9	406.8	496.8	293.1	496.0	396.5	278.0	558.1	404.7	607.8	437.9	435.0	390.8	373.9	447.4	590.1	277.9	677.6	144.5	901.3	300.8	328.8	542.7	405.2	367.6	472.9	310.4	156.1	194.9	901.3	2.6	NO				
Hax1	85	CLUST4	HOST					TSS2366				3:89799378-89802608	49.2	88.3	148.0	78.3	78.5	94.0	43.5	52.2	81.9	51.1	105.9	35.8	94.3	51.0	76.7	102.0	68.7	65.2	91.5	47.0	66.7	23.1	103.5	90.4	60.3	126.0	104.2	68.9	99.4	48.4	28.9	45.8	148.0	2.6	NO				
BC049807	86	CLUST4	HOST					TSS2082				17:21704009-21725652	4.6	8.2	7.1	4.6	4.9	9.8	5.5	5.0	8.3	5.4	11.3	5.8	7.2	3.5	5.6	6.4	4.1	5.8	8.1	3.8	5.7	1.5	14.2	2.4	3.7	7.5	6.3	3.9	3.4	2.4	1.4	1.8	14.2	2.6	NO				
Hscb	87	CLUST4	HOST					TSS10055				5:111258088-111268796	25.4	53.4	56.9	28.1	39.1	61.4	34.9	31.2	49.4	25.9	73.1	27.4	57.8	30.9	47.2	75.2	46.1	34.9	46.4	28.8	46.6	11.4	55.6	37.1	43.2	64.2	48.9	33.7	45.6	37.7	41.4	54.3	75.2	2.6	NO				
Gm15710	88	CLUST4	HOST					TSS16673				5:92566963-92631821	349.1	624.5	671.6	350.8	548.5	651.2	351.0	465.7	537.6	336.7	662.9	470.4	649.5	427.5	577.9	643.3	533.2	448.4	802.8	309.2	632.1	172.5	1064.8	446.3	368.7	697.8	505.3	400.6	471.4	382.9	266.8	361.1	1064.8	2.6	NO				
Dph5	89	CLUST4	HOST					TSS844				3:115591100-115632241	15.9	13.5	26.7	20.3	25.3	12.9	15.9	13.1	11.4	15.1	16.3	20.0	22.0	18.1	20.9	17.5	12.2	24.1	19.4	15.8	29.8	6.0	41.6	10.8	8.9	21.3	14.9	10.6	16.9	6.2	3.7	7.1	41.6	2.6	NO				
Rps5	90	CLUST4	HOST					TSS9000				7:13507659-13512035	1155.1	1995.1	2116.9	1252.5	1595.4	2209.5	1123.4	1514.3	1638.5	981.8	2174.7	1326.6	2036.9	1286.2	1715.6	2197.3	1539.8	1378.1	2198.6	872.9	2233.8	577.5	3498.7	1466.9	1251.5	2187.5	1491.5	1404.1	1865.2	1100.0	771.1	1283.5	3498.7	2.6	NO				
Yes1	91	CLUST4	HOST					TSS23284				5:32913605-32989430	1.4	0.0	2.3	0.9	1.1	0.3	0.5	1.2	0.1	1.2	0.9	5.1	0.9	1.0	0.5	0.4	0.6	1.1	0.4	0.8	2.4	1.0	3.4	0.7	0.4	1.1	1.0	0.2	0.2	0.8	0.1	0.0	5.1	2.6	NO				
Ltbp4	92	CLUST4	HOST					"TSS10445,TSS17534"				7:28090159-28122631	0.0	0.0	0.2	0.4	0.0	0.0	0.1	0.1	0.0	1.7	0.1	5.1	0.1	0.0	0.1	0.1	0.2	0.1	0.1	0.6	0.1	1.4	0.2	0.1	0.1	0.1	0.3	0.1	0.0	0.3	0.0	0.0	5.1	2.6	NO				
LOC100504319	93	CLUST4	HOST					TSS11111				2:32127364-32127714	207.3	439.3	522.1	309.1	319.2	586.7	194.9	325.0	378.8	280.8	379.8	297.2	472.7	259.7	432.7	571.4	379.7	259.7	446.9	205.4	442.4	118.5	718.7	362.7	223.5	519.6	344.8	313.1	432.6	271.0	217.3	290.5	1008.4	3.1	NO				
Nts	94	CLUST4	HOST					TSS18399				10:101944389-101953052	0.2	0.0	0.5	0.8	0.2	0.0	0.2	0.1	0.0	0.0	0.1	0.2	0.1	0.2	0.0	0.0	0.0	0.1	0.1	0.3	0.8	0.1	5.0	0.4	0.1	0.2	0.1	0.2	0.0	0.0	0.0	0.0	5.0	2.6	NO				
Bmp2	95	CLUST4	HOST					TSS27446				2:133378934-133388621	0.2	0.1	0.5	0.5	0.2	0.3	1.5	0.2	0.5	1.0	0.4	5.5	0.2	0.1	0.9	2.2	1.0	0.5	0.3	0.5	0.2	0.4	0.1	0.7	2.4	0.3	0.9	0.2	0.1	1.2	0.2	0.0	5.5	2.6	NO				
Gm9846	96	CLUST4	HOST					TSS14345				9:114891483-114891857	989.4	1605.0	1869.8	705.6	1282.6	1853.2	1277.1	1273.4	1338.6	915.2	2208.1	1666.0	1815.9	1335.4	1402.7	2174.9	1513.2	1462.7	1721.6	797.4	1710.6	542.7	3273.5	1366.1	1518.9	2021.1	1613.2	1215.5	1694.3	1562.1	986.7	1374.1	3340.1	2.6	NO				
Ptpru	97	CLUST4	HOST					TSS8268				4:131324371-131394193	0.0	0.0	0.2	0.4	0.1	0.0	0.0	0.0	0.1	1.6	0.1	5.0	0.1	0.0	0.2	0.1	0.2	0.1	0.1	0.5	0.0	1.7	0.0	0.2	0.1	0.3	0.3	0.1	0.0	0.4	0.0	0.0	5.0	2.6	NO				
Gm12918	98	CLUST4	HOST					TSS27044				4:10775566-10776240	633.0	962.9	1054.7	529.4	798.3	969.6	623.3	719.2	788.2	501.3	1017.2	690.9	978.3	665.9	842.7	950.9	769.8	794.3	1169.0	453.2	952.0	260.7	1571.7	686.0	652.9	1045.4	774.1	620.6	723.8	647.1	402.6	560.9	1571.7	2.6	NO				
Ifnz	99	CLUST4	HOST					TSS9486				4:88428034-88429496	0.2	0.0	0.7	0.0	0.0	0.2	0.5	0.3	0.0	0.2	0.2	5.0	1.3	0.4	1.0	0.2	0.0	0.7	0.9	0.8	0.3	0.8	3.0	0.0	0.0	0.0	0.0	0.0	0.0	0.0	0.0	0.0	5.0	2.6	NO				
Gm15772	100	CLUST4	HOST					TSS22302				5:3236389-3236928	717.2	1567.2	1595.5	971.0	1145.9	1664.0	809.2	1040.7	1249.9	737.4	1433.7	793.6	1317.9	1027.9	1180.3	1695.0	1246.9	1033.4	1692.7	775.3	1415.1	378.1	2263.1	1068.8	896.4	1446.5	1097.5	984.0	1267.7	899.0	601.5	1054.7	2263.1	2.6	NO				
Serpinb6a	101	CLUST4	HOST					"TSS16684,TSS18527"				13:34009786-34094618	230.2	525.8	574.8	201.6	319.7	691.3	253.7	294.0	497.6	244.3	545.9	209.2	413.9	313.0	498.5	822.1	551.7	246.1	459.4	310.9	289.8	137.0	472.6	217.0	278.0	543.0	402.2	296.2	369.1	508.5	539.4	604.4	822.1	2.6	NO				
Gm13841	102	CLUST4	HOST					TSS21587				5:116244466-116252209	161.8	207.0	173.4	137.9	165.6	176.3	156.9	208.2	160.3	114.2	290.9	268.9	223.7	216.0	163.0	146.2	149.1	209.9	238.7	112.7	275.8	72.5	436.2	127.3	174.2	225.6	185.1	184.9	213.1	157.7	67.0	89.5	436.2	2.6	NO				
E130201H02Rik	103	CLUST4	HOST					TSS316				7:127741138-127741989	34.9	57.4	50.8	37.3	45.4	57.1	32.0	48.8	61.2	41.2	81.1	82.0	58.3	51.5	57.9	49.0	55.9	44.9	59.5	35.3	54.1	20.6	127.1	28.9	34.6	56.5	45.2	42.3	43.4	33.0	20.7	19.9	127.1	2.6	NO				
Rps7	104	CLUST4	HOST					TSS7551				12:29315711-29320818	132.0	198.4	198.4	90.6	150.2	239.8	158.0	154.9	135.3	106.2	230.1	125.1	192.9	121.7	166.1	291.2	164.1	230.9	209.8	103.8	160.3	80.3	480.4	198.9	188.3	205.5	167.5	114.5	195.5	151.1	123.4	187.0	635.2	3.0	NO				
1810010H24Rik	105	CLUST4	HOST					TSS24176				11:106889536-106891757	0.4	0.5	0.6	0.7	0.4	0.6	0.6	0.6	0.7	1.7	0.4	6.2	0.4	0.4	0.6	0.7	1.1	0.5	0.8	1.3	0.7	1.6	1.4	1.0	0.4	1.4	0.6	0.2	0.8	0.5	0.0	0.4	6.2	2.6	NO				
Rab9	106	CLUST4	HOST					TSS12690				X:162895190-162917626	22.0	60.4	53.2	28.1	48.2	72.8	39.7	28.2	55.0	23.5	86.6	26.7	49.3	38.8	43.3	59.8	48.0	33.5	44.0	25.1	31.9	13.8	54.0	41.0	43.4	58.4	52.1	34.4	42.2	38.0	29.9	35.4	86.6	2.6	NO				
Eif3h	107	CLUST4	HOST					TSS9306				15:51618108-51697007	144.2	311.5	265.0	178.7	242.3	340.2	179.0	199.9	262.3	149.9	359.8	170.6	319.1	176.9	273.6	358.0	254.2	196.6	294.9	131.7	234.2	73.5	439.6	220.8	203.8	331.8	255.3	191.0	243.7	171.2	175.9	205.4	439.6	2.6	NO				
Trappc6a	108	CLUST4	HOST					TSS15949				7:20094077-20101494	108.7	201.4	207.2	89.4	146.3	222.8	130.5	103.5	198.0	104.5	225.7	89.5	189.1	58.5	182.3	264.4	196.9	145.6	235.1	85.7	139.7	44.1	146.3	176.7	150.2	248.0	172.7	113.8	137.9	109.1	159.5	148.8	264.4	2.6	NO				
Gm8213	109	CLUST4	HOST					TSS1256				6:116145435-116145876	41.3	92.8	137.4	60.3	64.6	100.3	39.0	76.0	67.8	38.1	100.6	39.7	112.0	69.2	77.1	102.4	88.6	57.8	103.6	23.5	98.4	44.0	143.2	72.1	54.9	119.8	127.8	77.1	93.3	79.8	36.9	51.8	283.6	3.5	NO				
Gchfr	110	CLUST4	HOST					TSS22884				2:118993523-118998125	1.5	1.6	2.0	1.3	0.7	2.0	0.6	1.2	0.7	1.0	2.0	0.8	2.4	0.8	0.9	0.7	0.6	0.9	1.2	0.5	2.2	0.1	5.7	0.3	0.3	0.6	0.8	1.0	1.0	0.2	0.1	0.3	5.7	2.5	NO				
Gm6604	111	CLUST4	HOST					TSS26046				X:120714845-120715781	0.5	0.8	1.4	1.0	0.9	1.2	1.5	0.4	0.9	1.3	1.0	3.3	1.7	0.5	1.1	0.9	0.8	1.1	1.2	0.8	1.8	0.3	6.8	1.0	0.6	1.1	0.6	0.7	0.5	0.4	0.5	0.6	6.8	2.5	NO				
Gm13654	112	CLUST4	HOST					TSS2458				2:75029053-75029901	1077.2	2206.6	1901.1	1349.0	1747.8	2077.9	1018.3	1533.1	1758.0	1105.4	2123.2	1201.4	2124.6	1498.6	1861.6	2015.9	1627.4	1242.3	2376.2	1058.6	2091.4	544.2	3163.5	1287.8	1110.0	1970.6	1510.6	1364.5	1747.9	974.9	708.1	1079.1	3163.5	2.5	NO				
Crbn	113	CLUST4	HOST					TSS18828				6:106719165-106750068	9.2	17.3	16.9	12.7	18.4	19.6	13.7	11.0	15.9	7.9	22.5	12.3	16.2	15.1	14.9	20.6	13.9	13.2	12.5	9.5	14.0	4.0	28.0	16.9	18.0	24.6	17.3	11.9	15.9	11.9	10.6	13.2	28.0	2.5	NO				
5730508B09Rik	114	CLUST4	HOST					TSS21822				3:127572605-127599241	18.0	27.3	44.4	16.4	35.5	23.3	27.1	17.8	21.3	16.0	40.7	51.3	35.1	39.7	39.3	30.7	36.3	35.0	22.3	17.1	22.6	13.3	81.7	45.3	27.6	31.0	37.4	21.2	28.5	24.5	18.2	23.8	81.7	2.5	NO				
Ube2e2	115	CLUST4	HOST					TSS12318				14:19406090-19726141	6.6	8.0	6.3	7.1	13.5	5.3	7.9	6.1	7.4	5.9	5.6	12.5	6.1	6.3	10.6	11.2	8.2	11.6	9.4	4.3	11.2	3.7	26.3	6.3	7.3	6.4	8.5	4.7	8.1	11.4	3.8	5.4	26.3	2.5	NO				
Rheb	116	CLUST4	HOST					TSS11527				5:24308640-24348179	120.4	178.5	82.7	52.1	68.5	109.6	99.5	102.3	109.4	105.9	179.6	150.4	187.5	106.2	143.1	113.2	117.2	139.2	184.1	79.6	177.9	47.7	280.5	66.1	68.5	81.3	82.3	80.5	101.6	71.8	32.4	51.0	280.5	2.5	NO				
Fam96b	117	CLUST4	HOST					TSS14623				8:107163738-107165628	42.5	68.1	83.4	49.1	63.9	78.6	42.6	49.9	76.0	36.3	91.6	39.3	84.2	50.8	67.4	98.9	72.1	46.0	72.6	32.7	54.9	16.3	88.1	63.9	46.1	95.9	85.0	52.3	69.7	62.2	40.9	44.7	98.9	2.5	NO				
Pck2	118	CLUST4	HOST					TSS15410				14:56147664-56168854	21.3	52.4	26.1	28.3	31.4	44.7	21.5	31.2	31.9	22.8	50.7	18.0	69.5	11.2	38.5	21.9	25.8	22.4	41.4	21.3	39.1	11.5	37.7	16.5	23.3	30.1	32.2	23.3	31.9	11.8	20.0	15.0	69.5	2.5	NO				
Arntl2	119	CLUST4	HOST					TSS2292				6:146754051-146781168	0.2	0.1	0.4	0.2	0.1	0.1	0.2	0.0	0.1	1.6	0.4	5.0	0.1	0.1	0.3	0.3	0.7	0.4	0.2	0.4	0.1	1.2	0.1	0.3	0.8	0.7	0.6	0.3	0.4	0.1	0.0	0.0	5.1	2.6	NO				
Gm8730	120	CLUST4	HOST					TSS10883				8:105388639-105389774	448.9	735.6	757.8	514.1	638.9	903.3	445.3	651.7	718.2	484.9	822.9	688.0	747.0	681.5	734.2	1031.5	752.5	496.1	903.9	392.0	852.6	245.7	1420.2	604.5	481.3	837.3	643.0	603.4	721.8	609.2	374.9	456.4	1532.4	2.6	NO				
Denr	121	CLUST4	HOST					TSS11037				5:124357283-124378841	29.6	27.3	45.7	30.7	47.5	23.3	23.1	25.6	22.0	25.2	26.5	36.9	40.1	60.2	29.5	25.8	25.1	34.0	41.5	29.5	47.5	14.1	86.1	26.0	16.3	39.8	36.2	30.4	41.2	22.0	9.7	16.6	86.1	2.5	NO				
Stambpl1	122	CLUST4	HOST					TSS26995				19:34266759-34314818	8.5	18.0	13.7	8.1	11.3	20.5	15.9	11.2	15.2	9.9	33.0	15.1	25.4	12.9	17.5	14.3	15.2	13.9	14.4	7.3	7.2	4.9	16.5	11.7	15.3	17.9	18.1	10.4	11.6	9.4	9.9	8.9	33.0	2.5	NO				
Gm7429	123	CLUST4	HOST					TSS17315				X:112094578-112094926	19.2	51.3	51.2	46.8	41.4	50.8	20.1	52.5	43.4	37.5	74.3	93.1	50.5	50.8	48.1	50.8	42.4	24.6	48.9	28.4	67.5	20.8	115.1	37.0	25.7	55.0	52.9	48.9	57.5	25.0	21.3	34.0	123.3	2.7	NO				
Eprs	124	CLUST4	HOST					TSS24968				1:187186973-187252234	33.9	48.0	25.5	30.4	32.6	31.4	21.7	34.4	32.3	31.5	51.4	31.5	79.1	24.4	39.5	12.9	31.1	32.0	46.3	31.6	31.9	16.0	27.3	17.4	19.5	28.7	34.5	24.4	25.6	14.9	13.6	11.0	79.1	2.5	NO				
Ccdc41	125	CLUST4	HOST					TSS2287				10:94151534-94253081	10.8	10.1	15.7	17.8	17.7	7.9	8.9	7.6	9.1	9.0	13.8	10.3	11.3	11.5	9.7	8.8	7.4	11.0	8.2	10.1	17.8	3.6	25.4	9.4	11.1	15.7	14.6	9.9	10.9	9.1	5.2	5.9	25.4	2.5	NO				
Gnai3	126	CLUST4	HOST					TSS18345				3:107910216-107949032	88.4	77.3	85.2	68.0	79.4	95.0	67.5	98.3	71.6	63.6	111.1	117.6	101.4	94.8	78.9	76.1	79.5	90.7	86.9	63.1	100.7	38.2	222.1	56.4	54.2	90.9	69.0	75.7	82.5	65.0	29.9	41.3	222.1	2.5	NO				
Prkar2b	127	CLUST4	HOST					TSS23313				12:32643343-32746144	17.2	13.0	21.0	16.2	24.0	13.5	10.4	16.8	13.1	15.7	15.7	39.3	24.0	15.3	16.9	12.6	15.0	13.0	14.3	22.4	37.0	10.1	56.3	13.0	9.2	18.5	23.0	14.6	18.1	14.1	8.4	10.1	56.3	3.0	NO				
Sat1	128	CLUST4	HOST					TSS6288				X:151647680-151650952	206.1	499.5	549.4	151.4	210.1	623.4	396.7	451.9	276.4	226.8	824.2	526.3	480.5	487.5	563.7	664.4	350.2	535.7	493.1	207.5	346.6	171.2	857.7	311.6	373.7	468.1	417.4	266.5	389.0	271.7	204.4	254.3	857.7	2.5	NO				
Gm10288	129	CLUST4	HOST					TSS1574				3:146501715-146502320	966.0	1850.4	1998.6	1026.6	1323.6	1882.8	1009.6	1285.9	1462.3	956.9	1975.5	1018.4	1846.6	1226.6	1571.5	1882.8	1504.4	1208.5	1960.3	814.9	1648.6	485.5	2733.9	1271.0	1092.0	2027.8	1486.0	1144.7	1607.8	1097.1	896.2	1066.0	2733.9	2.5	NO				
Gstt3	130	CLUST4	HOST					TSS14224				10:75236866-75244159	13.8	8.0	9.4	13.8	10.3	8.1	10.1	7.5	8.6	7.5	9.9	9.6	11.1	5.6	5.4	4.7	5.8	8.4	7.9	9.0	10.0	6.4	31.2	9.4	7.9	13.7	6.2	5.5	5.4	4.3	3.1	4.3	31.2	3.3	NO				
LOC100503211	131	CLUST4	HOST					TSS12930				8:125728160-125736688	667.5	1634.7	1744.1	1154.3	1242.4	2006.6	713.6	1008.3	1471.0	853.0	1233.5	694.2	1302.1	918.4	1499.0	2278.0	1376.1	760.8	1572.3	799.6	1403.4	419.7	2348.7	1136.9	853.7	1655.6	1056.2	1119.9	1538.5	1018.1	724.5	1335.8	2348.7	2.5	NO				
Gm5617	132	CLUST4	HOST					TSS18351				9:48303449-48304077	18.8	36.6	38.5	18.0	29.5	47.3	25.5	17.7	36.0	17.4	40.6	21.5	37.7	17.2	34.6	58.7	39.3	25.1	37.7	13.1	25.7	9.7	44.8	27.7	34.3	50.0	35.8	20.8	21.6	20.9	28.6	30.0	58.7	2.5	NO				
N4bp2l1	133	CLUST4	HOST					TSS2886				5:151374217-151397100	12.3	26.7	20.3	8.9	20.3	30.3	25.4	13.7	16.8	13.1	53.7	22.8	33.9	26.4	26.3	25.9	18.0	25.0	19.3	16.0	21.7	9.0	25.5	19.0	23.1	23.1	16.3	11.7	15.2	15.1	17.7	21.9	53.7	2.5	NO				
Gsdmd	134	CLUST4	HOST					TSS13431				15:75692768-75697834	57.5	79.7	103.7	74.2	106.9	73.9	75.2	54.7	100.5	52.5	71.4	36.3	92.8	119.1	91.2	83.2	61.7	95.3	95.8	52.8	56.3	25.0	85.0	112.4	71.9	143.5	120.5	70.1	82.4	41.4	24.1	36.9	143.5	2.5	NO				
Atg12	135	CLUST4	HOST					TSS4790				18:46892070-46901233	29.9	71.9	58.1	33.3	50.8	95.9	42.8	39.3	63.2	35.6	96.9	40.8	67.3	39.2	65.7	86.8	70.9	42.4	61.5	31.3	44.5	16.7	62.9	41.9	42.4	72.7	66.8	36.9	45.6	37.0	33.9	41.8	96.9	2.5	NO				
Gm4613	136	CLUST4	HOST					TSS1309				7:26613567-26613896	198.6	505.8	434.3	314.6	411.6	575.6	194.9	429.6	448.5	308.0	589.7	534.0	329.6	386.7	469.5	558.3	476.9	257.8	651.4	254.0	544.6	164.9	913.8	345.7	206.1	428.1	330.8	327.3	470.3	270.4	201.8	323.4	999.9	2.6	NO				
Spr	137	CLUST4	HOST					TSS8780				6:85083673-85087758	44.9	43.3	55.2	52.9	64.5	33.8	27.9	38.9	43.3	31.7	30.9	29.6	30.0	56.3	37.9	43.8	28.7	47.0	51.7	31.5	61.7	13.1	76.7	41.9	31.9	48.9	39.8	41.5	51.1	36.2	18.5	31.5	76.7	2.5	NO				
Gm8841	138	CLUST4	HOST					TSS17008				8:108109218-108110100	334.4	470.5	389.9	326.8	395.1	451.1	253.6	470.5	401.5	286.7	501.8	347.9	499.2	411.2	413.2	371.1	324.0	359.0	594.3	249.5	612.4	147.7	813.1	288.2	269.9	468.6	352.4	368.7	473.1	273.7	155.1	198.2	813.1	2.5	NO				
Csrp1	139	CLUST4	HOST					TSS6653				1:137625773-137648806	74.9	164.1	93.0	105.2	103.3	121.2	141.8	55.9	192.3	96.7	113.5	65.0	146.6	113.2	126.7	155.1	123.0	120.4	127.1	92.2	112.7	34.4	163.9	109.7	98.3	137.3	138.3	91.1	95.5	65.1	82.0	89.9	192.3	2.5	NO				
Siva1	140	CLUST4	HOST					TSS5886				12:113883038-113887363	42.9	95.7	67.3	24.3	36.5	48.2	34.9	49.5	38.4	33.7	63.4	57.0	102.8	46.5	60.3	63.5	49.6	58.5	95.9	34.7	74.3	22.0	121.7	21.5	24.3	45.1	39.5	27.6	36.9	32.3	18.8	34.8	121.7	2.4	NO				
Plscr1	141	CLUST4	HOST					TSS5371				9:92145031-92167399	12.2	15.3	50.2	18.5	30.4	11.1	14.2	15.0	13.0	12.5	18.6	28.2	19.1	15.5	24.2	22.7	16.5	15.5	15.5	14.1	32.2	8.6	51.3	18.1	12.4	30.9	17.5	8.6	15.3	18.9	9.0	15.2	51.3	2.4	NO				
2310016M24Rik	142	CLUST4	HOST					TSS6897				15:99556048-99558567	62.6	110.5	130.0	76.3	90.7	157.1	79.1	67.2	111.2	63.7	128.0	64.9	117.1	68.5	108.5	187.0	112.2	94.9	143.2	57.0	85.4	33.5	132.1	80.4	105.1	135.6	106.9	82.0	106.7	91.0	68.7	88.8	187.0	2.4	NO				
Rpl8	143	CLUST4	HOST					TSS22961				15:76734500-76736748	1169.0	1972.4	1807.5	1163.1	1497.1	1948.3	1024.8	1373.8	1584.9	1009.3	1837.0	1185.7	2012.2	1261.6	1702.2	1971.4	1533.1	1388.8	2239.7	908.6	1820.4	528.1	2867.8	1284.2	1076.6	1963.5	1423.4	1166.9	1474.2	1119.6	809.8	1077.1	2867.8	2.4	NO				
Eef1a1	144	CLUST4	HOST					TSS13488				9:78326259-78335911	3355.8	7353.3	6128.1	4392.3	5869.6	8002.6	3734.0	5574.2	5804.1	3768.0	8270.4	5341.1	7831.6	5152.6	6529.8	8415.6	5994.3	4472.1	6977.9	3419.5	7243.8	2160.3	11717.3	5788.6	4134.8	7296.7	6054.9	5232.3	6913.0	4409.3	3603.4	4460.1	11717.3	2.4	NO				
Gm10071	145	CLUST4	HOST					TSS401				3:58791091-58791727	251.9	460.1	493.8	276.0	389.1	473.8	253.5	346.2	379.7	241.9	475.6	347.4	449.8	310.7	421.0	487.5	379.5	315.7	542.6	212.3	451.1	137.6	750.0	352.0	260.1	491.8	346.3	293.4	364.4	266.7	195.0	287.7	750.0	2.4	NO				
Rpl35a	146	CLUST4	HOST					"TSS21692,TSS24842,TSS5883"				16:33056538-33060275	171.9	278.2	261.4	167.4	200.0	391.6	216.9	172.4	215.2	153.2	276.3	117.8	245.7	149.3	245.0	320.9	175.4	268.5	261.7	118.0	239.9	80.1	437.5	287.9	247.0	227.9	190.0	155.2	240.2	227.3	135.7	304.2	437.5	2.4	NO				
Gm5879	147	CLUST4	HOST					TSS11048				6:87714870-87716219	418.8	927.9	746.2	599.9	756.0	1003.6	314.2	744.3	829.9	524.6	964.7	508.9	906.2	586.5	869.4	1000.6	730.0	434.6	992.9	472.3	1060.3	264.0	1425.0	592.6	354.6	905.1	625.4	709.9	933.6	438.7	401.2	497.2	1425.0	2.4	NO				
Gm10155	148	CLUST4	HOST					TSS26618				7:133442947-133443430	58.9	121.4	96.8	79.4	94.8	110.3	52.1	90.0	90.9	60.1	117.5	73.8	131.4	86.6	97.8	80.2	79.3	70.1	121.7	59.6	111.8	29.7	163.9	81.1	58.3	116.7	90.6	83.0	86.2	47.1	45.4	66.0	163.9	2.4	NO				
Taf1d	149	CLUST4	HOST					TSS16383				9:15110657-15162232	11.1	16.5	21.7	13.2	13.5	12.4	11.7	8.2	11.3	8.1	23.8	9.5	20.0	11.5	11.4	14.3	8.9	13.2	11.0	9.2	13.5	3.6	16.4	9.7	12.0	20.7	16.9	10.4	14.1	8.5	8.4	11.4	23.8	2.4	NO				
Gm6969	150	CLUST4	HOST					TSS24641				12:25323533-25323875	103.3	146.0	184.4	75.8	145.5	137.2	107.6	148.4	159.5	95.6	256.7	113.3	206.3	98.2	118.4	161.4	169.2	118.4	157.8	85.5	150.2	47.0	181.7	136.5	125.7	164.4	173.7	140.8	117.9	100.4	100.4	107.9	256.7	2.4	NO				
H2afj	151	CLUST4	HOST					TSS490				6:136756768-136758595	31.7	51.3	53.7	29.0	39.8	56.7	34.6	25.0	53.0	32.2	45.0	40.7	45.9	26.5	65.6	87.8	66.0	39.5	70.2	26.9	37.9	15.6	55.3	36.9	38.8	62.9	37.0	22.6	31.4	50.2	39.7	54.8	87.8	2.4	NO				
Polr1c	152	CLUST4	HOST					TSS12146				17:46380868-46384994	29.8	61.1	50.9	45.9	52.7	61.1	34.2	39.0	51.8	26.6	53.4	25.7	53.6	35.1	46.0	61.2	43.6	38.7	59.8	28.2	57.9	13.0	73.5	35.6	32.5	55.5	39.6	39.4	53.9	29.2	27.9	28.5	73.5	2.4	NO				
Clk1	153	CLUST4	HOST					TSS5487				1:58468831-58480932	25.7	57.5	70.2	41.5	53.5	47.9	26.8	36.5	47.1	29.1	77.6	87.8	68.9	24.4	41.2	37.6	30.5	21.6	39.2	15.6	29.2	22.7	77.7	32.2	26.5	73.4	63.1	33.1	29.1	34.2	18.0	13.0	87.8	2.4	NO				
Gm12191	154	CLUST4	HOST					TSS151				11:49488199-49526212	528.2	839.3	744.3	503.5	715.9	857.6	545.2	664.9	731.3	528.1	988.0	845.5	743.8	758.0	806.9	796.3	689.7	679.6	912.6	438.5	844.4	291.5	1555.9	522.6	549.1	826.4	605.4	608.8	753.8	601.8	315.9	488.9	1555.9	2.4	NO				
Gm4987	155	CLUST4	HOST					TSS2462				X:43809017-43809523	23.2	51.4	61.1	28.4	40.8	54.7	24.6	32.5	44.1	25.4	63.4	21.7	54.2	31.9	46.5	70.5	41.3	23.9	60.7	21.0	49.1	15.3	85.5	22.8	26.1	69.3	24.8	32.9	43.8	34.6	22.9	38.5	85.5	2.4	NO				
Nufip1	156	CLUST4	HOST					TSS7108				14:76510697-76537186	12.9	16.8	22.2	15.3	19.5	22.4	10.5	14.4	23.7	14.9	27.4	13.8	22.4	18.9	13.4	19.4	12.6	12.7	19.7	14.0	19.7	5.2	31.7	20.2	8.8	29.0	17.0	19.7	21.2	5.8	3.3	5.7	31.7	2.4	NO				
Sepx1	157	CLUST4	HOST					TSS19128				17:24873586-24879723	65.2	89.6	100.7	56.2	78.9	106.5	79.8	68.9	86.9	46.3	103.0	85.8	84.0	98.6	81.1	112.5	88.8	68.4	79.9	50.8	68.1	26.2	142.9	88.3	82.3	132.6	124.1	81.7	76.9	105.4	55.5	76.3	142.9	2.4	NO				
Ankrd33b	158	CLUST4	HOST					TSS5251				15:31221233-31297514	9.2	11.1	28.9	17.0	30.1	15.9	11.0	12.7	15.4	14.8	18.5	26.3	13.7	11.6	15.3	11.6	16.7	13.5	16.3	9.9	15.0	7.0	40.9	10.0	8.9	27.4	15.4	10.8	9.7	3.6	2.5	2.4	40.9	2.4	NO				
Gm6654	159	CLUST4	HOST					TSS16316				6:146591100-146599122	244.7	435.3	399.8	230.7	401.1	398.3	197.7	374.5	352.7	229.1	485.1	387.9	521.2	346.3	359.8	311.6	348.8	276.4	549.6	228.3	457.3	137.0	720.9	295.2	228.1	498.4	414.2	314.1	320.6	208.4	150.8	197.3	720.9	2.4	NO				
Gm11942	160	CLUST4	HOST					TSS5712				4:33051764-33052207	162.9	321.0	252.5	375.3	286.1	340.5	125.7	320.1	288.7	248.0	345.6	433.6	179.1	304.7	322.4	412.0	313.0	250.2	439.0	183.8	447.6	172.5	661.2	275.1	164.9	361.7	264.9	253.6	335.5	288.0	144.1	228.5	837.1	2.7	NO				
LOC100502908	161	CLUST4	HOST					TSS10863				11:20332051-20346813	22.2	61.7	51.5	26.6	42.6	55.2	22.4	40.4	46.7	31.4	64.9	60.6	47.9	47.2	47.0	61.7	48.7	27.9	67.1	32.1	50.6	19.0	103.7	36.8	24.9	49.2	39.1	36.4	45.7	29.0	24.4	33.4	103.7	2.4	NO				
Laptm4b	162	CLUST4	HOST					TSS2971				15:34167780-34214050	1.4	3.0	3.0	3.5	4.1	2.4	1.2	2.0	1.9	2.3	2.6	9.7	3.4	2.3	2.7	2.4	2.5	1.2	2.8	2.5	3.1	1.9	3.7	1.1	1.3	3.1	2.7	2.3	2.3	2.7	2.4	2.3	9.7	2.4	NO				
Rpl12	163	CLUST4	HOST					TSS18361				2:32817231-32819565	189.0	284.8	297.0	188.3	227.6	400.3	184.7	220.2	213.7	177.7	356.0	248.1	382.0	162.3	259.9	344.5	216.2	306.4	289.1	140.4	285.0	76.0	372.9	228.2	255.7	248.8	247.8	195.9	366.8	202.6	116.0	227.0	635.0	3.0	NO				
LOC100504567	164	CLUST4	HOST					"TSS16268,TSS504"				17:4880780-4904826	311.7	639.7	568.8	437.9	529.0	799.2	322.2	513.1	600.2	399.1	522.2	323.2	557.4	419.9	595.6	821.8	567.3	347.1	776.9	370.9	708.8	178.9	936.9	443.3	297.8	541.7	443.5	576.4	703.0	344.7	330.8	429.0	936.9	2.4	NO				
Rpl22l1	165	CLUST4	HOST					TSS6052				3:28704432-28706337	81.1	123.7	169.8	40.4	98.2	169.3	63.8	55.2	102.8	78.0	214.3	120.6	113.6	46.9	115.0	199.8	111.1	66.1	134.9	67.0	70.5	47.7	203.4	63.8	60.3	135.0	80.7	52.7	72.0	70.0	49.3	96.2	214.3	2.4	NO				
Gm10036	166	CLUST4	HOST					TSS18872				18:15991293-15991878	166.9	339.7	359.2	189.1	259.8	314.8	156.2	275.2	288.0	217.1	420.1	288.8	316.6	263.6	305.0	354.8	307.2	206.8	410.8	176.8	360.5	115.3	603.4	222.7	186.5	373.8	282.3	235.9	339.5	210.4	182.0	205.6	622.6	2.4	NO				
Gm10051	167	CLUST4	HOST					TSS1765				5:133950958-133951517	740.5	926.5	1039.6	671.5	865.2	1054.7	676.6	817.2	873.6	620.6	1288.8	1051.4	1290.9	848.3	924.5	735.0	859.9	831.3	1127.6	547.6	942.9	354.5	1842.6	761.4	722.3	1228.5	988.2	673.6	730.9	682.4	386.0	536.3	1842.6	2.4	NO				
Aimp1	168	CLUST4	HOST					TSS7979				3:132323461-132346843	40.6	72.6	68.7	45.3	54.1	68.6	43.9	45.9	60.2	39.5	78.7	38.8	70.9	45.7	57.8	73.4	52.6	48.4	73.9	37.1	51.3	16.3	88.4	45.5	47.0	78.2	56.8	42.2	55.2	38.6	36.2	39.9	88.4	2.4	NO				
Tmem60	169	CLUST4	HOST					TSS6773				5:20388270-20392688	34.1	47.7	61.7	34.3	44.6	62.0	35.2	37.2	55.9	28.3	83.4	54.7	52.7	33.3	43.7	56.1	43.5	39.4	52.7	25.7	63.3	18.1	97.9	35.2	33.3	51.1	48.3	50.7	63.3	39.0	20.3	33.0	97.9	2.4	NO				
Gm12270	170	CLUST4	HOST					TSS9054				11:61019221-61019677	109.1	214.6	194.5	69.1	177.5	281.4	112.6	124.9	167.6	92.4	178.7	99.5	229.2	100.5	179.6	259.8	154.3	114.0	211.2	80.7	147.9	53.6	233.0	148.5	117.7	210.5	156.0	127.4	154.9	128.2	85.6	166.4	281.4	2.4	NO				
Gm5786	171	CLUST4	HOST					TSS2030				12:60182005-60182887	140.5	231.5	181.2	129.2	199.9	222.0	110.3	177.0	199.1	130.5	207.3	147.3	218.4	176.7	202.9	188.5	181.2	173.5	291.8	117.1	238.8	76.1	396.1	134.5	119.9	220.7	175.2	141.2	182.5	112.8	76.2	95.5	396.1	2.4	NO				
Mthfd2	172	CLUST4	HOST					TSS23246				6:83255697-83267598	63.7	67.7	53.0	58.2	65.2	55.8	56.8	64.1	47.6	50.8	96.2	69.2	138.0	69.4	68.8	30.9	43.2	65.1	73.5	52.3	102.5	26.0	103.7	48.9	49.3	51.4	56.8	63.9	68.8	17.1	15.2	11.5	138.0	2.4	NO				
Vkorc1	173	CLUST4	HOST					TSS19169				7:135036576-135039131	68.3	94.5	37.8	64.5	66.3	102.3	54.5	79.4	64.2	50.5	80.8	63.4	76.1	51.3	68.5	65.9	62.0	66.1	98.5	46.8	82.2	26.9	141.1	43.2	62.3	61.3	51.2	53.9	69.2	49.1	31.6	45.0	141.1	2.3	NO				
Zfand5	174	CLUST4	HOST					TSS16475				19:21346767-21383887	36.5	50.2	43.3	23.2	40.5	57.8	46.5	35.3	40.6	41.1	71.4	121.8	58.6	51.9	67.9	60.3	64.1	65.6	58.2	37.7	36.8	34.2	36.9	38.1	52.7	54.5	64.4	38.5	42.2	83.5	24.6	41.8	163.1	2.8	NO				
Cox7c	175	CLUST4	HOST					TSS3891				13:86184402-86186400	61.9	143.7	129.6	107.0	117.5	149.2	66.4	79.8	122.9	77.3	110.1	70.7	124.0	78.2	143.1	152.9	113.1	77.4	145.1	65.9	114.7	37.8	195.9	97.5	57.3	129.6	110.8	78.9	99.0	76.9	58.9	112.3	195.9	2.3	NO				
Rpl36	176	CLUST4	HOST					TSS11568				17:56752817-56753669	309.1	778.1	952.3	457.0	534.1	792.7	353.4	348.7	632.6	374.9	580.3	293.6	659.1	261.7	685.6	1030.5	584.2	514.5	1007.1	340.3	467.1	203.4	759.0	590.5	469.7	827.4	554.6	309.7	454.1	312.8	363.0	573.1	1277.6	2.6	NO
[truncated: 7,125,482 more chars]
