# Supplementary material for: Transcriptional Analysis of Murine Macrophages Infected with Different Toxoplasma Strains Identifies Novel Regulation of Host Signaling Pathways
Source: PLoS Pathog. 2013 Dec 19;9(12):e1003779. doi: 10.1371/journal.ppat.1003779 (PMC3868521; doi:10.1371/journal.ppat.1003779)
Supplement: Table S2 — Pair-wise Pearson correlations between average expression values of the mouse and Toxoplasma gene expression clusters. (XLS) [file ppat.1003779.s014.xls]

## Sheet: Sheet1
	H1	H2	H3	H4	H5	H6	H7	H8	H9	T1	T2	T3	T4	T5	T6	T7	T8	T9	T10	T11	T12	T13
H1	1	-0.267082	0.22802	-0.93145	-0.199179	-0.108037	-0.0209047	0.128232	-0.491841	0.0854911	0.0599999	0.263511	0.522342	-0.327649	-0.110717	-0.519537	0.420079	-0.180861	-0.129872	0.116059	-0.365887	-0.0104404
H2		1	-0.209002	0.221334	-0.114593	-0.38483	-0.770707	0.380944	-0.359966	0.278339	-0.439841	0.17189	0.0436462	-0.0879738	-0.34385	-0.0588427	0.326665	-0.433549	0.00621269	-0.0614801	0.401782	0.323607
H3			1	-0.145414	-0.238066	0.867506	0.268457	-0.752306	-0.374603	-0.744247	0.614265	-0.357519	0.326523	0.119318	0.256247	-0.707333	-0.0228257	-0.0332781	-0.220423	0.00348549	0.0735523	0.334934
H4				1	0.324283	0.218496	-0.0237687	-0.23011	0.359443	-0.186889	0.0643894	-0.335251	-0.545429	0.313261	0.213761	0.437184	-0.369345	0.362045	0.111778	0.0011928	0.219711	-0.0904906
H5					1	-0.0949895	-0.360969	0.20286	-0.278303	0.0780823	-0.138655	-0.313041	-0.549018	0.350271	0.476813	0.139196	-0.130853	0.663642	0.260672	0.051088	-0.469128	-0.624984
H6						1	0.520055	-0.928177	-0.0174384	-0.855231	0.775533	-0.450384	0.108119	0.228301	0.405944	-0.411131	-0.311312	0.225576	-0.198366	0.0726398	0.0700122	0.169573
H7							1	-0.605306	0.689793	-0.449235	0.610445	-0.0531612	0.143996	0.045684	0.16153	0.194429	-0.495303	0.115201	-0.129098	0.0230291	0.0397906	0.0334422
H8								1	-0.135085	0.851695	-0.77906	0.375259	-0.108366	-0.211161	-0.394324	0.32589	0.410904	-0.186058	0.279911	-0.148585	-0.0987912	-0.221067
H9									1	0.0482155	0.124512	0.146187	-0.152545	-0.0184375	-0.140087	0.718286	-0.424098	0.0326614	0.0491839	-0.0286449	0.246896	-0.0199403
T1										1	-0.720261	0.527177	-0.0867387	-0.40885	-0.558553	0.459564	0.50596	-0.113025	0.053514	-0.11784	-0.102566	-0.329392
T2											1	0.047183	0.445291	-0.142512	0.165007	-0.188896	-0.193523	0.19597	-0.315101	0.160174	0.0502476	0.00744974
T3												1	0.630688	-0.794603	-0.788818	0.267805	0.575203	-0.372873	-0.229054	0.118699	0.143908	-0.0565897
T4													1	-0.574182	-0.567648	-0.287513	0.434896	-0.587186	-0.205023	-0.0239543	0.336419	0.30518
T5														1	0.742541	-0.0348246	-0.723792	0.187019	0.45954	-0.288161	0.0486442	-0.0465281
T6															1	-0.20543	-0.690833	0.595979	-0.00641586	0.0173038	-0.430361	-0.295105
T7																1	-0.223921	0.18379	0.205729	-0.0449484	0.0925175	-0.409357
T8																	1	-0.227817	-0.083968	0.0783143	-0.0759463	0.0196701
T9																		1	-0.109478	0.0962062	-0.708407	-0.70371
T10																			1	-0.239932	0.10878	0.0494582
T11																				1	-0.236088	0.0623173
T12																					1	0.512909
T13																						1
