# Supplementary material for: Transcriptional Analysis of Murine Macrophages Infected with Different Toxoplasma Strains Identifies Novel Regulation of Host Signaling Pathways
Source: PLoS Pathog. 2013 Dec 19;9(12):e1003779. doi: 10.1371/journal.ppat.1003779 (PMC3868521; doi:10.1371/journal.ppat.1003779)
Supplement: Table S3 — Parameters used running Tophat and Cufflinks to obtain FPKM values for (A) mouse or (B) Toxoplasma genes. (XLS) [file ppat.1003779.s015.xls]

## Sheet: Table S3-A
Table S3-A: Parameters used running Tophat and Cufflinks to obtain RPKM values for mouse genes
Program	Option	Value
		(if applicable)
Tophat	-p	8
	-m	0
	--genome-read-mismatches	2
	--read-mismatches	3
	--min-intron-length	70
	--max-intron-length	500000
	--solexa1.3-quals	N/A
	--no-coverage-search	N/A
	--segment-length	20
	--mate-inner-dist	220
	--mate-std-dev	30
	--min-anchor-length	4
	--b2-sensitive	N/A
	--library-type	fr-unstranded
Cufflinks	-p	8
	-G	N/A
	--frag-bias-correct	N/A
	--multi-read-correct	N/A
	--upper-quartile-norm	N/A
	--compatible-hits-norm	N/A
	--overhang-tolerance	4
Cuffdiff	-p	8
	--upper-quartile-norm	N/A
	--multi-read-correct	N/A
	--frag-bias-correct	N/A
	--compatible-hits-norm	N/A
	--library-type	fr-unstranded

## Sheet: Table S3-B
Table S3-B: Parameters used running Tophat and Cufflinks to obtain RPKM values for Toxoplasma genes
Program	Option	Value
		(if applicable)
Tophat	-p	8
	-m	0
	--no-coverage-search	N/A
	--max-coverage-intron	2000
	--max-segment-intron	2000
	--segment-length	20
	--mate-std-dev	80
	-a	8
	-i	70
	-I	2000
	--b2-very-fast	N/A
Cufflinks	-p	8
	-G	N/A
	--frag-bias-correct	N/A
	-N	N/A
	-I	1000
	-A	0.2
	--min-frags-per-transfrag	30
	--overlap-radius	1
Cuffdiff	-p	8
	-N	N/A
	-u	N/A
	--compatible-hits-norm	N/A
